# Supplementary material for: Ancient human DNA recovered from a Palaeolithic pendant
Source: Nature. 2023 May 3;618(7964):328–32. doi: 10.1038/s41586-023-06035-2 (PMC10247382; doi:10.1038/s41586-023-06035-2)
Supplement: Supplementary file 4 — Overview of DNA lysates, extracts and libraries prepared in this study and results of the mammalian and human mtDNA captures. [file 41586_2023_6035_MOESM4_ESM.xlsx]

## Sheet: Library summary
Sorting by Experiment no, Site, Sample ID, Lysate ID, Extract ID, IndexLidID
Archaeological site	Archaeological sample ID	MPI EVA sample ID	Lysate ID	ExtractID	Indexed library ID	DNA fraction	P7 index	P5 index	# Molecules in library (by qPCR)	# Copies spike-in (by qPCR)	Library preparation efficiency (%)	Shotgun sequencing	Human mtDNA capture (AA163)	Mammalian mtDNA capture (AA75)	Cervid mtDNA capture (AA101)	Human nuDNA capture (AA204)
Quincay, France	Q16	SP9076	Lys5040	E19523	A34609	RT fraction 1	1305	1065	1788125000	808875	91.3024	no	yes	yes	no	no
			Lys5043	E19524	A34610	37°C fraction 1	1306	1066	1418250000	641875	65.5961	no	yes	yes	no	no
			Lys5046	E19525	A34611	60°C fraction 1	1307	1067	239275000	1026250	104.877	no	yes	yes	no	no
			Lys5049	E19526	A34612	90°C fraction 1	1308	1068	2945000000	865875	88.4877	no	yes	yes	no	no
	Q10	SP9072	Lys4968	E19507	A34280	RT fraction 1	1056	1200	1010000000	64500	6.59154	no	yes	yes	no	no
			Lys4971	E19508	A34281	37°C fraction 1	1337	1097	866000000	157000	16.0445	no	yes	yes	no	no
			Lys4974	E19509	A34287	60°C fraction 1	1343	1103	1080000000	164000	16.7599	no	yes	yes	no	no
			Lys4977	E19510	A34288	90°C fraction 1	1344	1104	4450000000	232000	23.7091	no	yes	yes	no	no
	Q12	SP9073	Lys4986	E19511	A34289	RT fraction 1	1233	1377	10300000000	784000	80.1205	no	yes	yes	no	no
			Lys4989	E19512	A34295	37°C fraction 1	1239	1383	11500000000	786000	80.3249	no	yes	yes	no	no
			Lys4992	E19513	A34296	60°C fraction 1	1240	1384	8590000000	614000	62.7474	no	yes	yes	no	no
			Lys4995	E19514	A34297	90°C fraction 1	1089	1233	16000000000	643000	65.7111	no	yes	yes	no	no
	Q13	SP9074	Lys5004	E19515	A34303	RT fraction 1	1095	1239	2230000000	608000	62.1343	no	yes	yes	no	no
			Lys5007	E19516	A34304	37°C fraction 1	1096	1240	1760000000	662000	67.6528	no	yes	yes	no	no
			Lys5010	E19517	A34305	60°C fraction 1	1225	1369	1930000000	576000	58.864	no	yes	yes	no	no
			Lys5013	E19518	A34311	90°C fraction 1	1231	1375	1330000000	335000	34.2352	no	yes	yes	no	no
	Q14	SP9075	Lys5022	E19519	A34312	RT fraction 1	1232	1376	4060000000	578000	59.0684	no	yes	yes	no	no
			Lys5025	E19520	A34313	37°C fraction 1	1105	1249	7200000000	301000	30.7605	no	yes	yes	no	no
			Lys5028	E19521	A34319	60°C fraction 1	1111	1255	10600000000	426000	43.5349	no	yes	yes	no	no
			Lys5031	E19522	A34320	90°C fraction 1	1112	1256	23700000000	352000	35.9725	no	yes	yes	no	no
	Q17	SP9050	Lys5127	E19528	A34099	RT fraction 1	1003	1147	486125000	871000	89.0114	no	yes	yes	no	no
			Lys5130	E19529	A34100	37°C fraction 1	1004	1148	222875000	898250	91.7962	no	yes	yes	no	no
			Lys5133	E19530	A34101	60°C fraction 1	1005	1149	285500000	731000	74.7042	no	yes	yes	no	no
			Lys5136	E19531	A34102	90°C fraction 1	1006	1150	412875000	723250	73.9122	no	yes	yes	no	no
	Q11	SP9051	Lys5145	E19532	A34103	RT fraction 1	1007	1151	3055000000	651000	66.5286	no	yes	yes	no	no
			Lys5148	E19533	A34104	37°C fraction 1	1008	1152	1508375000	527000	53.8565	no	yes	yes	no	no
			Lys5151	E19534	A34105	60°C fraction 1	1081	1225	1651125000	668500	68.317	no	yes	yes	no	no
			Lys5154	E19535	A34109	90°C fraction 1	1085	1229	1837250000	502250	51.3272	no	yes	yes	no	no
	Q19	SP9052	Lys5163	E19536	A34110	RT fraction 1	1086	1230	581250000	867250	88.6282	no	yes	yes	no	no
			Lys5166	E19537	A34111	37°C fraction 1	1087	1231	525750000	820500	83.8506	no	yes	yes	no	no
			Lys5169	E19538	A34112	60°C fraction 1	1088	1232	761625000	887500	90.6976	no	yes	yes	no	no
			Lys5172	E19539	A34113	90°C fraction 1	1377	1137	943750000	614750	62.8241	no	yes	yes	no	no
	Q18	SP9053	Lys5181	E19540	A34114	RT fraction 1	1378	1138	3772500000	804750	82.241	no	yes	yes	no	no
			Lys5184	E19541	A34115	37°C fraction 1	1379	1139	4113750000	487250	49.7943	no	yes	yes	no	no
			Lys5187	E19542	A34116	60°C fraction 1	1380	1140	7441250000	682250	69.7222	no	yes	yes	no	no
			Lys5190	E19543	A34117	90°C fraction 1	1381	1141	16613750000	650000	66.4264	no	yes	yes	no	no
	Q15	SP9055	Lys5199	E19544	A34118	RT fraction 1	1382	1142	41612500000	809250	82.7009	no	yes	yes	no	no
			Lys5202	E19545	A34119	37°C fraction 1	1383	1143	27275000000	537250	54.904	no	yes	yes	no	no
			Lys5205	E19546	A34120	60°C fraction 1	1384	1144	13312500000	264250	27.0049	no	yes	yes	no	no
			Lys5208	E19547	A34121	90°C fraction 1	1073	1217	18923750000	461250	47.1372	no	yes	yes	no	no
	Q27	SP9056	Lys5217	E19548	A34122	RT fraction 1	1074	1218	2569625000	781750	79.8905	no	yes	yes	no	no
			Lys5220	E19549	A34123	37°C fraction 1	1075	1219	2406000000	807750	82.5476	no	yes	yes	no	no
			Lys5223	E19550	A34124	60°C fraction 1	1076	1220	1637625000	610250	62.3642	no	yes	yes	no	no
			Lys5226	E19551	A34127	90°C fraction 1	1079	1223	3013750000	398750	40.7501	no	yes	yes	no	no
Bacho Kiro, Bulgaria	BKP1	SP9908	LYS8282	E19576	A34646	Attached sediment	1014	1158	27037500000	158562	16.2042	no	yes	yes	no	no
			LYS8283	E19577	A34647	Water wash 1	1015	1159	325375000	68575	7.00799	no	yes	no	no	no
			LYS8284	E19578	A34648	Water wash 2	1016	1160	227737500	428375	43.7776	no	yes	no	no	no
			LYS8286	E19580	A34650	Sediment pellet 1	1138	1282	14391250000	29137.5	2.97769	no	yes	yes	no	no
			LYS8287	E19581	A34651	Sediment pellet 2	1139	1283	1829750000	967750	98.8987	no	yes	yes	no	no
			LYS8288	E19582	A34652	Sediment pellet 3	1140	1284	179800000	551125	56.3219	no	yes	yes	no	no
			LYS8289	E19583	A34653	RT fraction 1	1141	1285	894375000	17330	1.77103	no	yes	yes	no	no
			LYS8290	E19584	A34654	RT fraction 2	1142	1286	72475000	4133.75	0.422446	no	yes	no	no	no
			LYS8291	E19585	A34655	RT fraction 3	1143	1287	365125000	64375	6.57877	no	yes	no	no	no
			LYS8292	E19586	A34656	37°C fraction 1	1144	1288	709375000	120362	12.3004	no	yes	yes	no	no
			LYS8293	E19587	A34657	37°C fraction 2	1257	1017	728250000	141800	14.4912	no	yes	no	no	no
			LYS8294	E19588	A34658	37°C fraction 3	1258	1018	678875000	214300	21.9003	no	yes	no	no	no
			LYS8295	E19589	A34662	60°C fraction 1	1262	1022	1812000000	159750	16.3256	no	yes	yes	no	no
			LYS8296	E19590	A34663	60°C fraction 2	1263	1023	911625000	81225	8.30075	no	yes	no	no	no
			LYS8297	E19591	A34664	60°C fraction 3	1264	1024	1151750000	289250	29.5598	no	yes	no	no	no
			LYS8298	E19592	A34665	90°C fraction 1	1145	1289	1534250000	135150	13.8116	no	yes	yes	no	no
			LYS8299	E19593	A34666	90°C fraction 2	1146	1290	4943750000	509500	52.0681	no	yes	no	no	no
			LYS8300	E19594	A34667	90°C fraction 3	1147	1291	3440000000	473500	48.3891	no	yes	no	no	no
	BKP2	SP9907	LYS8260	E19553	A34617	Attached sediment	1113	1257	86100000000	553000	56.5136	no	yes	yes	no	no
			LYS8261	E19554	A34618	Water wash 1	1114	1258	207575000	33512.5	3.42479	no	yes	no	no	no
			LYS8262	E19555	A34619	Water wash 2	1115	1259	230612500	556750	56.8968	no	yes	no	no	no
			LYS8263	E19556	A34620	Water wash 3	1116	1260	183850000	415500	42.4618	no	yes	no	no	no
			LYS8264	E19557	A34621	Sediment pellet 1	1117	1261	32875000000	567625	58.0081	no	yes	yes	no	no
			LYS8265	E19558	A34622	Sediment pellet 2	1118	1262	1357000000	792875	81.0275	no	yes	no	no	no
			LYS8266	E19559	A34623	Sediment pellet 3	1119	1263	345125000	598625	61.1762	no	yes	no	no	no
			LYS8267	E19560	A34624	RT fraction 1	1120	1264	5626250000	111938	11.4394	no	yes	yes	no	no
			LYS8268	E19561	A34625	RT fraction 2	1017	1161	747000000	23850	2.43734	no	yes	no	no	no
			LYS8269	E19562	A34626	RT fraction 3	1018	1162	5288750000	367125	37.5182	no	yes	no	no	no
			LYS8270	E19563	A34627	37°C fraction 1	1019	1163	7831250000	228612	23.3629	no	yes	yes	no	no
			LYS8271	E19564	A34628	37°C fraction 2	1020	1164	7521250000	452250	46.2175	no	yes	no	no	no
			LYS8272	E19565	A34632	37°C fraction 3	1024	1168	5952500000	259000	26.4684	no	yes	no	no	no
			LYS8273	E19566	A34633	60°C fraction 1	1241	1001	7238750000	174575	17.8406	no	yes	yes	no	no
			LYS8274	E19567	A34634	60°C fraction 2	1242	1002	7465000000	267250	27.3115	no	yes	no	no	no
			LYS8275	E19568	A34635	60°C fraction 3	1243	1003	12720000000	573375	58.5958	no	yes	no	no	no
			LYS8276	E19569	A34636	90°C fraction 1	1244	1004	19647500000	447375	45.7193	no	yes	yes	no	no
			LYS8277	E19570	A34637	90°C fraction 2	1245	1005	11553750000	311750	31.8591	no	yes	no	no	no
			LYS8278	E19571	A34638	90°C fraction 3	1246	1006	15102500000	507125	51.8254	no	yes	no	no	no
	BKP3	SP8862	Lys4442	E13645	A19136	Attached sediment	373	75	3303750000	77050	7.87409	no	yes	yes	no	no
			Lys4443	E13646	A19137	Attached sediment	367	71	4711250000	19805	2.02396	no	yes	yes	no	no
			Lys4366	E13629	A19117	Water wash 1	326	73	194487500	9240	0.944277	no	yes	yes	no	no
			Lys4367	E13630	A19118	Water wash 2	391	17	251875000	2835	0.289721	no	yes	yes	no	no
			Lys4368	E13631	A19119	Water wash 3	366	49	261750000	34775	3.55381	no	yes	yes	no	no
			Lys4445	E13648	A19139	Sediment pellet 1	316	43	726875000	2770	0.283079	no	yes	yes	no	no
			Lys4446	E13649	A19140	Sediment pellet 2	355	64	1014000000	5347.5	0.546485	no	yes	yes	no	no
			Lys4447	E13650	A19141	Sediment pellet 3	327	52	809000000	28775	2.94065	no	yes	yes	no	no
			Lys4369	E13632	A19120	RT fraction 1	337	51	26275000000	8062.5	0.823943	no	yes	yes	no	no
			Lys4370	E13633	A19121	RT fraction 2	394	24	34550000000	20002.5	2.04415	no	yes	yes	no	no
			Lys4371	E13634	A19122	RT fraction 3	332	42	59637500000	65400	6.68352	no	yes	yes	no	no
			Lys4372	E13635	A19123	37°C fraction 1	343	3	28937500000	19292.5	1.97159	no	yes	yes	no	no
			Lys4373	E13636	A19124	37°C fraction 2	302	16	33750000000	38550	3.9396	no	yes	yes	no	no
			Lys4374	E13637	A19125	37°C fraction 3	328	38	46162500000	64950	6.63753	no	yes	yes	no	no
			Lys4375	E13638	A19126	60°C fraction 1	354	80	14278750000	9810	1.00253	no	yes	yes	no	no
			Lys4376	E13639	A19127	60°C fraction 2	335	57	23780000000	20307.5	2.07531	no	yes	yes	no	no
			Lys4377	E13640	A19128	60°C fraction 3	378	2	31587500000	71450	7.3018	no	yes	yes	no	no
			Lys4378	E13641	A19129	90°C fraction 1	344	32	866375000	19592.5	2.00225	no	yes	yes	no	no
			Lys4379	E13642	A19133	90°C fraction 2	313	27	3801250000	13997.5	1.43047	no	yes	yes	no	no
			Lys4380	E13643	A19134	90°C fraction 3	307	54	2813750000	83100	8.49236	no	yes	yes	no	no
Denisova Cave, Russia	DCP1	SP10233	Lys9625	E19599	A34672	Attached sediment	1152	1296	60575000000	595750	60.8824	no	yes	yes	no	no
			Lys9626	E19600	A34673	Water wash 1	1265	1025	2554625000	152875	15.623	no	yes	yes	no	no
			Lys9627	E19601	A34674	Water wash 2	1266	1026	470250000	39525	4.03924	no	yes	yes	no	no
			Lys9628	E19602	A34675	Water wash 3	1267	1027	488500000	193700	19.7951	no	yes	yes	no	no
			Lys9629	E19603	A34679	Water wash pellet 1	1271	1031	213562500000	1089750	111.366	no	yes	yes	no	no
			Lys9630	E19604	A34680	Water wash pellet 2	1272	1032	5255000000	848250	86.6865	no	yes	yes	no	no
			Lys9631	E19605	A34681	Water wash pellet 3	1361	1121	3990000000	1016250	103.855	no	yes	yes	no	no
			Lys9632	E19606	A34682	RT fraction 1	1362	1122	4106250000	57400	5.86596	no	yes	yes	no	no
			Lys9633	E19607	A34683	RT fraction 2	1363	1123	3956250000	590500	60.3458	no	yes	yes	no	no
			Lys9634	E19608	A34684	RT fraction 3	1364	1124	1396625000	284750	29.0999	no	yes	yes	no	no
			Lys9635	E19609	A34685	37°C fraction 1	1365	1125	1466375000	159175	16.2668	no	yes	yes	no	no
			Lys9636	E19610	A34686	37°C fraction 2	1366	1126	1138500000	728250	74.4231	no	yes	yes	no	no
			Lys9637	E19611	A34687	37°C fraction 3	1367	1127	1790875000	281750	28.7933	no	yes	yes	no	no
			Lys9638	E19612	A34688	60°C fraction 1	1368	1128	2605000000	890500	91.0042	no	yes	yes	no	no
			Lys9639	E19613	A34689	60°C fraction 2	1297	1057	1628000000	773250	79.0219	no	yes	yes	no	no
			Lys9640	E19614	A34690	60°C fraction 3	1298	1058	1280375000	613500	62.6963	no	yes	yes	no	no
			Lys9641	E19615	A34691	90°C fraction 1	1299	1059	2606250000	668250	68.2915	no	yes	yes	no	yes
			Lys9642	E19616	A34692	90°C fraction 2	1300	1060	6241250000	1008500	103.063	yes	yes	yes	no	yes
					A41821	90°C fraction 2	1125	1197	4587500000	617500	63.1051	no	yes	no	no	yes
					A41822	90°C fraction 2	1126	1198	6646250000	794750	81.2191	no	yes	no	no	yes
					A41823	90°C fraction 2	1127	1199	4647500000	693625	70.8847	no	yes	no	no	yes
					A41824	90°C fraction 2	1128	1200	3277500000	336988	34.4383	no	yes	no	no	yes
			Lys9643	E19617	A34693	90°C fraction 3	1301	1061	4990000000	820750	83.8761	no	yes	yes	no	yes
					A41825	90°C fraction 3	1169	1241	4855000000	972000	99.333	no	yes	no	no	yes
					A41826	90°C fraction 3	1170	1242	4962500000	821125	83.9145	no	yes	no	no	yes
					A41830	90°C fraction 3	1174	1246	4395000000	961750	98.2856	no	yes	no	no	yes
					A41831	90°C fraction 3	1175	1247	4710000000	743000	75.9305	no	yes	no	no	yes
Controls	Control	N/A	Lys5055	E19527	A34613	Extraction negative control (non-dest.)	1309	1069	5328750000	947125	96.791	no	yes	yes	no	no
			Lys5232	E19552	A34128	Extraction negative control (non-dest.)	1080	1224	118800000	618000	63.1562	no	yes	no	no	no
			N/A	N/A	A34107	Library negative control	1083	1227	110087500	928250	94.862	no	yes	yes	no	no
			N/A	N/A	A34125	Library negative control	1077	1221	116712500	807000	82.471	no	yes	yes	no	no
			N/A	N/A	A34615	Library negative control	1311	1071	176550000	596875	60.9973	no	yes	no	no	no
			LYS10113	E19598	A34671	Extraction negative control (non-dest.)	1151	1295	220037500	1131250	115.608	no	yes	yes	no	no
			Lys4400	E13644	A19135	Extraction negative control (non-dest.)	371	60	150412500	1313250	134.207	no	yes	yes	no	no
			Lys4444	E13647	A19138	Extraction negative control (sediment)	370	18	130400000	1139500	116.451	no	yes	yes	no	no
			N/A	N/A	A19131	Library negative control	331	91	151987500	1194250	122.046	no	yes	yes	no	no
			N/A	N/A	A34642	Library negative control	1010	1154	221975000	1078375	110.204	no	no	no	no	no
			Lys9647	E19621	A34700	Extraction negative control (sediment)	1068	1212	163687500	824000	84.2083	no	yes	yes	no	no
			Lys9648	E19622	A34701	Extraction negative control (non-dest.)	1069	1213	182650000	826500	84.4637	no	yes	yes	no	yes
			N/A	N/A	A34677	Library negative control	1269	1029	131987500	796500	81.3979	no	yes	yes	no	no
			N/A	N/A	A34695	Library negative control	1303	1063	1692000000	697500	71.2807	no	yes	yes	no	yes
			N/A	N/A	A41828	Library negative control	1172	1244	92325000	479125	48.9639	no	yes	no	no	yes

## Sheet: Human mtDNA capture
Archaeological site	Archaeological sample ID	MPI EVA sample ID	Lysate ID	Extract ID	Indexed library ID	Capture library ID	DNA fraction	# Seq. generated	# Seq. ≥ 35 bp	# Seq. mapped (≥ 35 bp, MQ25)	# Unique seq.	Duplication rate	% Seq. identified as Hominidae	# Unique hominid seq.	5' C-to-T subst. freq. (%)	3' C-to-T subst. freq. (%)	5' C-to-T subst. freq. (%) 95% C.I.	3' C-to-T subst. freq. (%) 95% C.I.			Average fragment length (bp)	Ancient DNA present	Deam. frag.
Quincay, France	Q16	SP9076	Lys5040	E19523	A34609	B42495	RT fraction 1	637142	438010	350674	124981	2.83	100	114296	1.4	0.7	1.2-1.5	0.6-0.8	TRUE	A34609	64.8	-	-
			Lys5043	E19524	A34610	B42496	37°C fraction 1	250417	171037	129221	33329	3.93	100	30554	1.1	0.8	0.9-1.4	0.6-1.0	TRUE	A34610	66.2	-	-
			Lys5046	E19525	A34611	B42497	60°C fraction 1	309627	154866	146332	348	435.73	100	305	1.4	1.3	0.0-7.6	0.0-7.2	TRUE	A34611	59.5	-	-
			Lys5049	E19526	A34612	B42498	90°C fraction 1	357272	240549	186878	55873	3.38	100	51307	1.2	0.8	1.0-1.4	0.6-0.9	TRUE	A34612	65.4	-	-
	Q10	SP9072	Lys4968	E19507	A34280	B44264	RT fraction 1	645624	437606	356721	8783	43.2	100	7770	1.6	0.9	1.1-2.3	0.5-1.4	TRUE	A34280	57.7	-	-
			Lys4971	E19508	A34281	B44265	37°C fraction 1	381853	218001	165467	1192	145.73	100	1051	3.6	0.3	1.7-6.7	0.0-1.8	TRUE	A34281	53.1	-	-
			Lys4974	E19509	A34287	B44266	60°C fraction 1	688692	401235	304777	1540	207.39	100	1362	2.3	0.8	1.0-4.5	0.2-2.3	TRUE	A34287	52.6	-	-
			Lys4977	E19510	A34288	B44267	90°C fraction 1	401612	268502	190361	5567	36.12	100	4897	0.9	1	0.5-1.7	0.5-1.7	TRUE	A34288	59.4	-	-
	Q12	SP9073	Lys4986	E19511	A34289	B44268	RT fraction 1	839282	594522	419694	43994	9.91	100	39742	1.6	1	1.4-1.9	0.8-1.2	TRUE	A34289	60.5	-	-
			Lys4989	E19512	A34295	B44271	37°C fraction 1	496347	296708	174802	9037	19.8	100	8223	1.5	0.9	1.0-2.2	0.5-1.4	TRUE	A34295	61.4	-	-
			Lys4992	E19513	A34296	B44269	60°C fraction 1	581964	404449	271131	11334	24.53	100	10268	1.5	0.9	1.1-2.1	0.5-1.3	TRUE	A34296	61.5	-	-
			Lys4995	E19514	A34297	B44270	90°C fraction 1	337038	238261	143348	20690	7.03	100	19193	1.2	0.5	0.9-1.6	0.3-0.8	TRUE	A34297	69.1	-	-
	Q13	SP9074	Lys5004	E19515	A34303	B44272	RT fraction 1	580823	469231	354659	195352	1.82	100	178623	1.4	0.9	1.3-1.5	0.8-1.0	TRUE	A34303	63.5	-	-
			Lys5007	E19516	A34304	B44273	37°C fraction 1	473703	313182	249422	79123	3.21	100	70819	1.4	1.2	1.2-1.6	1.1-1.4	TRUE	A34304	57.5	-	-
			Lys5010	E19517	A34305	B44274	60°C fraction 1	535535	394257	316027	77645	4.13	100	70503	1.5	1	1.4-1.7	0.8-1.1	TRUE	A34305	62.8	-	-
			Lys5013	E19518	A34311	B44275	90°C fraction 1	501314	405119	297319	86330	3.49	100	78966	1.4	1.1	1.3-1.6	0.9-1.2	TRUE	A34311	65.2	-	-
	Q14	SP9075	Lys5022	E19519	A34312	B44276	RT fraction 1	248322	183029	134997	56039	2.43	100	51374	1.8	1.1	1.6-2.0	0.9-1.3	TRUE	A34312	64.8	-	-
			Lys5025	E19520	A34313	B44277	37°C fraction 1	511314	328210	226509	10421	22.57	100	9268	1.8	1.3	1.3-2.5	0.9-1.8	TRUE	A34313	59.4	-	-
			Lys5028	E19521	A34319	B44278	60°C fraction 1	673548	461286	297410	15082	20.38	100	13557	1.7	1.1	1.3-2.3	0.8-1.5	TRUE	A34319	62.1	-	-
			Lys5031	E19522	A34320	B44279	90°C fraction 1	808763	615907	359066	28263	12.97	100	25610	1.6	0.8	1.3-2.0	0.6-1.0	TRUE	A34320	64.4	-	-
	Q17	SP9050	Lys5127	E19528	A34099	B44832	RT fraction 1	603861	381353	316151	44059	7.35	100	39329	1.3	0.8	1.1-1.5	0.6-1.0	TRUE	A34099	58.1	-	-
			Lys5130	E19529	A34100	B44833	37°C fraction 1	551627	309600	276077	7179	39.86	100	6312	1.8	1.2	1.2-2.6	0.7-1.8	TRUE	A34100	56.1	-	-
			Lys5133	E19530	A34101	B44834	60°C fraction 1	667368	420492	351349	13646	27.03	100	11843	1.5	1.1	1.1-2.0	0.8-1.6	TRUE	A34101	54.8	-	-
			Lys5136	E19531	A34102	B44835	90°C fraction 1	567724	401485	311468	24532	13.18	100	21702	0.9	0.8	0.7-1.2	0.6-1.0	TRUE	A34102	56.7	-	-
	Q11	SP9051	Lys5145	E19532	A34103	B44836	RT fraction 1	943612	616394	467421	36991	12.95	100	33286	1.1	0.7	0.9-1.4	0.6-1.0	TRUE	A34103	61.6	-	-
			Lys5148	E19533	A34104	B44837	37°C fraction 1	874920	546402	425174	6739	65.18	100	6011	1.4	0.7	0.8-2.2	0.3-1.2	TRUE	A34104	61.1	-	-
			Lys5151	E19534	A34105	B44838	60°C fraction 1	19	10	9	9	1	100	9	0	0	0.0-97.5	0.0-84.2	TRUE	A34105	64.4	-	-
			Lys5154	E19535	A34109	B44840	90°C fraction 1	620793	426437	290101	6484	45.73	100	5907	1.2	0.6	0.7-2.0	0.3-1.2	TRUE	A34109	65.2	-	-
	Q19	SP9052	Lys5163	E19536	A34110	B44841	RT fraction 1	721827	421135	363922	13275	28.3	100	11904	1.5	0.9	1.1-2.0	0.6-1.4	TRUE	A34110	58.7	-	-
			Lys5166	E19537	A34111	B44842	37°C fraction 1	862736	517059	436077	6939	65.2	100	6243	1.4	0.8	0.9-2.2	0.4-1.5	TRUE	A34111	61.3	-	-
			Lys5169	E19538	A34112	B44843	60°C fraction 1	769357	444152	375421	5453	71.76	100	4887	1.2	0.7	0.6-2.0	0.3-1.4	TRUE	A34112	60.9	-	-
			Lys5172	E19539	A34113	B44844	90°C fraction 1	572478	353540	270508	8382	33.05	100	7605	0.7	0.8	0.3-1.2	0.4-1.3	TRUE	A34113	64.7	-	-
	Q18	SP9053	Lys5181	E19540	A34114	B44845	RT fraction 1	827540	451483	380196	18077	21.73	100	15913	2.5	1.3	2.0-3.0	1.0-1.7	TRUE	A34114	55.5	-	-
			Lys5184	E19541	A34115	B44846	37°C fraction 1	735088	396880	328480	3202	107.16	100	2800	2	1.2	1.1-3.4	0.5-2.3	TRUE	A34115	56.3	-	-
			Lys5187	E19542	A34116	B44847	60°C fraction 1	512706	295824	230285	5336	44.62	100	4713	2.6	1.4	1.8-3.8	0.8-2.2	TRUE	A34116	57.9	-	-
			Lys5190	E19543	A34117	B44848	90°C fraction 1	898834	552050	408565	12543	33.48	100	11217	1.6	1.2	1.2-2.1	0.8-1.6	TRUE	A34117	60.5	-	-
	Q15	SP9055	Lys5199	E19544	A34118	B44849	RT fraction 1	687932	540644	323668	33080	9.94	100	30121	1.4	1	1.2-1.8	0.8-1.3	TRUE	A34118	63	-	-
			Lys5202	E19545	A34119	B44850	37°C fraction 1	832615	675251	384481	14710	26.75	100	13389	1.7	1	1.3-2.2	0.7-1.4	TRUE	A34119	63.1	-	-
			Lys5205	E19546	A34120	B44851	60°C fraction 1	546335	421669	224988	10375	22.29	100	9426	1.5	1.1	1.0-2.0	0.7-1.6	TRUE	A34120	63.7	-	-
			Lys5208	E19547	A34121	B44852	90°C fraction 1	620865	515234	280657	41806	6.8	100	38712	1.3	0.8	1.1-1.5	0.6-1.0	TRUE	A34121	71.5	-	-
	Q27	SP9056	Lys5217	E19548	A34122	B44853	RT fraction 1	568781	418680	316906	146335	2.18	100	134856	1	0.6	0.9-1.1	0.6-0.7	TRUE	A34122	66.5	-	-
			Lys5220	E19549	A34123	B44854	37°C fraction 1	1348893	855337	660860	66676	10.15	100	61122	0.9	0.6	0.8-1.1	0.5-0.8	TRUE	A34123	66.3	-	-
			Lys5223	E19550	A34124	B44855	60°C fraction 1	517903	332457	263106	33737	7.93	100	30970	0.9	0.7	0.7-1.2	0.5-0.9	TRUE	A34124	66	-	-
			Lys5226	E19551	A34127	B44857	90°C fraction 1	910549	652087	449111	47672	9.58	100	43768	0.8	0.7	0.7-1.0	0.5-0.9	TRUE	A34127	67.1	-	-
Bacho Kiro, Bulgaria	BKP1	SP9908	LYS8282	E19576	A34646	B42524	Attached sediment	308424	238831	89595	16756	5.36	85.62	5377	7.3	4.8	6.0-8.9	3.7-6.1	TRUE	A34646	65.4	-	-
			LYS8283	E19577	A34647	B42525	Water wash 1	462916	266178	188633	54	3722.48	100	42	0	0	0.0-30.8	0.0-20.6	TRUE	A34647	59.1	-	-
			LYS8284	E19578	A34648	B42526	Water wash 2	366625	180324	164792	143	1245.96	100	122	0	3.1	0.0-14.8	0.1-16.2	TRUE	A34648	56.3	-	-
			LYS8286	E19580	A34650	B42527	Sediment pellet 1	269553	223684	89094	14332	6.36	90.37	5537	16.8	9.1	14.8-18.8	7.8-10.5	TRUE	A34650	59.8	-	-
			LYS8287	E19581	A34651	B42528	Sediment pellet 2	313701	198176	127424	3539	51.44	96.03	1960	0.8	0	0.1-2.7	0.0-0.7	TRUE	A34651	66.5	-	-
			LYS8288	E19582	A34652	B42529	Sediment pellet 3	426114	228761	178051	108	1680.52	100	88	0	0	0.0-23.2	0.0-28.5	TRUE	A34652	53.9	-	-
			LYS8289	E19583	A34653	B42530	RT fraction 1	517564	290424	190307	289	822.48	98.45	191	0	1.6	0.0-9.5	0.0-8.7	TRUE	A34653	64.7	-	-
			LYS8290	E19584	A34654	B42531	RT fraction 2	258008	143742	118237	38	3961.92	100	24	16.7	0	0.4-64.1	0.0-41.0	TRUE	A34654	72.1	-	-
			LYS8291	E19585	A34655	B42532	RT fraction 3	440049	274299	156682	122	1895.74	95.65	66	0	0	0.0-33.6	0.0-20.6	TRUE	A34655	57.9	-	-
			LYS8292	E19586	A34656	B42533	37°C fraction 1	346476	141042	3922	151	35.23	100	99	0	0	0.0-15.4	0.0-15.4	TRUE	A34656	62.5	-	-
			LYS8293	E19587	A34657	B42534	37°C fraction 2	293147	192066	123145	201	859.23	96.12	124	0	2.9	0.0-10.9	0.1-14.9	TRUE	A34657	59.1	-	-
			LYS8294	E19588	A34658	B42535	37°C fraction 3	320342	212984	165051	1610	109.19	100	1389	2.2	0.6	0.9-4.5	0.1-2.1	TRUE	A34658	54.5	-	-
			LYS8295	E19589	A34662	B42536	60°C fraction 1	380081	253798	121320	159	873.67	100	111	3.4	2.7	0.1-17.8	0.1-14.2	TRUE	A34662	56.9	-	-
			LYS8296	E19590	A34663	B42537	60°C fraction 2	465202	262490	107209	57	2517.15	100	33	0	12.5	0.0-52.2	0.3-52.7	TRUE	A34663	67.7	-	-
			LYS8297	E19591	A34664	B42538	60°C fraction 3	196141	141756	97734	1440	71.35	100	1233	1.9	0	0.7-4.1	0.0-1.1	TRUE	A34664	51.8	-	-
			LYS8298	E19592	A34665	B42539	90°C fraction 1	342527	235505	73189	142	742.27	100	80	0	4.2	0.0-12.3	0.1-21.1	TRUE	A34665	54.5	-	-
			LYS8299	E19593	A34666	B42540	90°C fraction 2	343576	268414	69922	402	302.99	92.26	155	0	0	0.0-8.2	0.0-9.7	TRUE	A34666	53.5	-	-
			LYS8300	E19594	A34667	B42541	90°C fraction 3	372983	291647	89540	374	306.51	100	216	13	0	4.9-26.3	0.0-4.8	TRUE	A34667	54.4	-	-
	BKP2	SP9907	LYS8260	E19553	A34617	B42501	Attached sediment	331915	269588	82703	19177	1.71	61.99	2218	17.8	9.2	14.5-21.6	7.0-11.9	TRUE	A34617	63.6	-	-
			LYS8261	E19554	A34618	B42502	Water wash 1	608315	283410	181151	38	6926.38	100	24	0	0	0.0-60.2	0.0-45.9	TRUE	A34618	58.4	-	-
			LYS8262	E19555	A34619	B42503	Water wash 2	364078	190437	137735	55	2733.72	100	47	0	0	0.0-26.5	0.0-23.2	TRUE	A34619	56.2	-	-
			LYS8263	E19556	A34620	B42504	Water wash 3	343734	182275	166866	96	1798.11	100	81	5.3	6.7	0.1-26.0	0.2-31.9	TRUE	A34620	54.5	-	-
			LYS8264	E19557	A34621	B42505	Sediment pellet 1	382711	307557	94575	17022	3.87	58.48	1690	12.6	7.7	9.4-16.5	5.3-10.7	TRUE	A34621	66.7	-	-
			LYS8265	E19558	A34622	B42506	Sediment pellet 2	350949	223844	109190	1180	187.44	87.8	324	2.9	0	0.3-9.9	0.0-3.7	TRUE	A34622	61.5	-	-
			LYS8266	E19559	A34623	B42507	Sediment pellet 3	332895	213476	95020	194	1003.92	93.75	60	0	0	0.0-18.5	0.0-19.5	TRUE	A34623	69.9	-	-
			LYS8267	E19560	A34624	B42508	RT fraction 1	320397	199265	63275	348	296.26	93.71	149	0	0	0.0-11.9	0.0-7.4	TRUE	A34624	53.6	-	-
			LYS8268	E19561	A34625	B42509	RT fraction 2	445376	226563	60997	52	1726.83	100	6	NA	0	NA	0.0-70.8	TRUE	A34625	47.2	-	-
			LYS8269	E19562	A34626	B42510	RT fraction 3	420340	259807	89801	197	601.22	100	114	0	0	0.0-16.8	0.0-10.6	TRUE	A34626	53.3	-	-
			LYS8270	E19563	A34627	B42511	37°C fraction 1	499307	297639	57577	128	721.17	94.12	64	10.5	14.3	1.3-33.1	0.4-57.9	TRUE	A34627	54.8	-	-
			LYS8271	E19564	A34628	B42512	37°C fraction 2	407181	260235	92965	306	390.26	100	192	0	0	0.0-8.0	0.0-7.7	TRUE	A34628	67.5	-	-
			LYS8272	E19565	A34632	B42513	37°C fraction 3	320738	197273	66143	247	362.13	97.92	141	2.4	0	0.1-12.6	0.0-8.0	TRUE	A34632	52.5	-	-
			LYS8273	E19566	A34633	B42514	60°C fraction 1	513789	321022	167345	970	193.14	100	764	1	1.8	0.1-3.7	0.5-4.6	TRUE	A34633	47.8	-	-
			LYS8274	E19567	A34634	B42515	60°C fraction 2	317319	212846	51360	185	438.36	100	86	0	0	0.0-14.8	0.0-14.2	TRUE	A34634	55.1	-	-
			LYS8275	E19568	A34635	B42516	60°C fraction 3	331753	234571	130600	2832	49.83	99.61	2316	1.8	0.7	0.9-3.3	0.2-1.8	TRUE	A34635	50.8	-	-
			LYS8276	E19569	A34636	B42517	90°C fraction 1	475346	324550	55214	450	199.52	92.31	168	4.9	0	0.6-16.5	0.0-7.9	TRUE	A34636	54.3	-	-
			LYS8277	E19570	A34637	B42518	90°C fraction 2	526895	359345	72295	409	351.49	92.98	106	0	0	0.0-13.7	0.0-11.6	TRUE	A34637	55.1	-	-
			LYS8278	E19571	A34638	B42519	90°C fraction 3	204528	157782	25611	493	92.08	94.58	157	0	0	0.0-11.2	0.0-8.0	TRUE	A34638	56.8	-	-
	BKP3	SP8862	Lys4442	E13645	A19136	B23404	Attached sediment	347073	173128	59664	1045	229.04	61.18	52	0	13.3	0.0-35.4	1.2-29.8	TRUE	A19136	58.1	-	-
			Lys4443	E13646	A19137	B23405	Attached sediment	267531	150452	94812	8650	11.07	100	7288	1.3	0.3	0.8-2.0	0.1-0.6	TRUE	A19137	52.4	-	-
			Lys4366	E13629	A19117	B23387	Water wash 1	396695	132457	110033	43	2592.57	100	37	0	14.3	0.0-32.4	4.0-39.9	TRUE	A19117	52.1	-	-
			Lys4367	E13630	A19118	B23388	Water wash 2	303501	94834	61961	32	2346.58	100	25	0	0	0.0-65.8	0.0-27.8	TRUE	A19118	54.5	-	-
			Lys4368	E13631	A19119	B23389	Water wash 3	451493	190582	155820	299	544.14	100	269	2.9	5.9	0.8-10.1	1.8-11.5	TRUE	A19119	65.6	-	-
			Lys4445	E13648	A19139	B23407	Sediment pellet 1	425557	185009	55953	48	1034.93	100	15	0	0	0.0-65.8	0.0-79.3	TRUE	A19139	52.1	-	-
			Lys4446	E13649	A19140	B23408	Sediment pellet 2	339712	156929	88762	144	621.23	100	115	3.4	0	0.6-17.2	0.0-10.4	TRUE	A19140	56	-	-
			Lys4447	E13650	A19141	B23409	Sediment pellet 3	334914	139968	84577	358	469.17	89.78	123	28.6	32.3	16.3-45.1	16.1-46.6	TRUE	A19141	52.6	++	29
			Lys4369	E13632	A19120	B23390	RT fraction 1	461122	159505	47208	465	103.22	100	408	0	1.2	0.0-3.4	0.1-3.3	TRUE	A19120	59.3	-	-
			Lys4370	E13633	A19121	B23391	RT fraction 2	473802	203166	32037	372	90.42	100	293	0	0	0.0-4.3	0.0-3.7	TRUE	A19121	59	-	-
			Lys4371	E13634	A19122	B23392	RT fraction 3	460658	190218	20904	393	53.24	100	299	2.4	0	0.2-6.4	0.0-4.2	TRUE	A19122	66.5	-	-
			Lys4372	E13635	A19123	B23393	37°C fraction 1	289847	128839	40630	1135	36.6	99.69	976	1.2	0	0.2-3.0	0.0-1.2	TRUE	A19123	61.3	-	-
			Lys4373	E13636	A19124	B23394	37°C fraction 2	292817	131540	20791	519	41.68	100	444	1.6	1.6	0.1-4.3	0.4-5.6	TRUE	A19124	63.3	-	-
			Lys4374	E13637	A19125	B23395	37°C fraction 3	281682	135815	48060	1914	25.15	100	1656	1.7	0.7	0.9-3.3	0.2-1.6	TRUE	A19125	62	-	-
			Lys4375	E13638	A19126	B23396	60°C fraction 1	230054	90129	8236	116	87.64	100	74	0	0	0.0-16.1	0.0-14.9	TRUE	A19126	62.3	-	-
			Lys4376	E13639	A19127	B23397	60°C fraction 2	236220	99379	22778	642	36.36	100	553	0.7	0	0.1-3.7	0.0-2.3	TRUE	A19127	59.5	-	-
			Lys4377	E13640	A19128	B23398	60°C fraction 3	275915	126151	30050	985	31.98	100	799	0.9	0	0.1-2.6	0.0-1.6	TRUE	A19128	63.6	-	-
			Lys4378	E13641	A19129	B23399	90°C fraction 1	407832	192919	65840	2034	179.03	92.5	296	1	1.2	0.0-3.7	0.0-4.3	TRUE	A19129	61.9	-	-
			Lys4379	E13642	A19133	B23401	90°C fraction 2	335331	156289	18565	164	172.78	100	88	3.7	5.7	0.0-12.5	0.5-14.5	TRUE	A19133	65.2	-	-
			Lys4380	E13643	A19134	B23402	90°C fraction 3	261108	113871	22833	126	214.82	100	83	7.7	6.2	0.0-22.8	1.7-20.1	TRUE	A19134	61.3	-	-
Denisova Cave, Russia	DCP1	SP10233	Lys9625	E19599	A34672	B42546	Attached sediment	340566	293212	71223	22019	1.44	25.71	588	16.2	10.7	10.8-23.0	6.4-16.6	TRUE	A34672	62.1	-	-
			Lys9626	E19600	A34673	B42547	Water wash 1	395456	290087	75726	463	298.23	93.63	147	2.3	2.2	0.1-12.0	0.1-11.8	TRUE	A34673	58.8	-	-
			Lys9627	E19601	A34674	B42548	Water wash 2	536585	339836	102179	203	1637.22	39.13	9	0	100	0.0-70.8	15.8-100.0	TRUE	A34674	61.2	-	-
			Lys9628	E19602	A34675	B42549	Water wash 3	471033	280309	139456	222	1270.13	81.16	56	26.7	0	7.8-55.1	0.0-17.6	TRUE	A34675	50.2	-	-
			Lys9629	E19603	A34679	B42551	Sediment pellet 1	5863894	5124511	344684	33605	10.07	29.95	1574	21.9	14.2	17.9-26.3	10.7-18.3	TRUE	A34679	62.9	++	232
			Lys9630	E19604	A34680	B42552	Sediment pellet 2	229570	178072	49305	9917	8.66	54.23	827	35	18.3	28.4-42.0	13.1-24.4	TRUE	A34680	52.3	++	155
			Lys9631	E19605	A34681	B42553	Sediment pellet 3	485953	348011	93037	5868	28.55	38.2	225	26.2	11.5	15.8-39.1	4.4-23.4	TRUE	A34681	52.1	-	-
			Lys9632	E19606	A34682	B42554	RT fraction 1	417201	262313	114418	2655	73.96	53.57	135	31	13.2	15.3-50.8	4.4-28.1	TRUE	A34682	43.6	-	-
			Lys9633	E19607	A34683	B42555	RT fraction 2	318630	233085	71326	5497	22.21	62.35	303	23.7	12.9	14.7-34.8	6.1-23.0	TRUE	A34683	49.4	-	-
			Lys9634	E19608	A34684	B42556	RT fraction 3	446747	315360	104797	3937	72.35	43.39	105	15.4	17.5	4.4-34.9	7.3-32.8	TRUE	A34684	48.3	-	-
			Lys9635	E19609	A34685	B42557	37°C fraction 1	310747	218293	72909	3355	62	51.2	128	33.3	31.7	16.5-54.0	18.1-48.1	TRUE	A34685	49.3	++	32
			Lys9636	E19610	A34686	B42558	37°C fraction 2	360931	253089	103519	4981	34.95	93.24	1503	2.7	2.5	1.2-5.0	1.2-4.7	TRUE	A34686	53.9	-	-
			Lys9637	E19611	A34687	B42559	37°C fraction 3	435036	285115	92899	2838	87.72	77.3	286	10.6	9.2	4.4-20.6	3.8-18.1	TRUE	A34687	58.2	-	-
			Lys9638	E19612	A34688	B42560	60°C fraction 1	282668	202797	52024	6941	14.05	69.62	472	16.7	20	10.5-24.6	13.1-28.5	TRUE	A34688	63.3	++	79
			Lys9639	E19613	A34689	B42561	60°C fraction 2	598458	412466	114752	5501	36.24	72.57	537	27	13.5	20.1-34.8	8.2-20.5	TRUE	A34689	48.4	-	-
			Lys9640	E19614	A34690	B42562	60°C fraction 3	414651	289696	73398	4311	36.67	69.89	311	23.4	12.3	13.8-35.7	5.5-22.8	TRUE	A34690	50.4	-	-
			Lys9641	E19615	A34691	B42563	90°C fraction 1	406173	332309	75511	6085	26.79	82.43	727	28.3	19.1	21.9-35.5	13.7-25.6	TRUE	A34691	52	++	135
			Lys9642	E19616	A34692	B42564	90°C fraction 2	412381	324995	136687	9823	17.9	96.12	4315	29.8	19.8	27.3-32.5	17.5-22.2	TRUE	A34692	49.9	++	971
					A41821	B48182		314382	248636	111731	8942	15.62	97.52	4279	30.6	20.5	28.0-33.3	18.2-23.0	TRUE	A41821	51.3	++	940
					A41822	B48183		361606	288012	125911	8853	17.14	97.29	4231	29.7	19	27.1-32.4	16.7-21.4	TRUE	A41822	51.2	++	929
					A41823	B48184		415977	328971	143718	9662	18.24	97.36	4565	29.9	19.5	27.5-32.5	17.3-21.9	TRUE	A41823	50.5	++	1003
					A41824	B48185		308236	237322	101868	7366	17.61	97.08	3485	27.2	19	24.4-30.0	16.7-21.6	TRUE	A41824	50.5	++	811
			Lys9643	E19617	A34693	B42565	90°C fraction 3	564288	432772	182391	10317	21.39	97.43	5186	26.8	17.7	24.6-29.1	15.7-19.8	TRUE	A34693	50.5	++	1096
					A41825	B48186		323559	259109	124079	10759	13.56	98.63	5888	27.1	19.6	25.0-29.3	17.7-21.7	TRUE	A41825	52	++	1245
					A41826	B48187		283519	226235	96664	10886	10.27	98.78	6165	27	19.1	24.9-29.1	17.2-21.2	TRUE	A41826	52	++	1278
					A41830	B48189		580750	444715	220802	9809	27.04	98.24	5358	28	18.7	25.8-30.3	16.7-20.9	TRUE	A41830	51.8	++	1117
					A41831	B48190		354895	284273	130852	9600	15.77	98.72	5338	27.4	19.5	25.2-29.7	17.5-21.7	TRUE	A41831	52	++	1122
Control	Control	N/A	Lys5055	E19527	A34613	B42499	Extraction negative control (non-dest.)	93919	69142	47975	39116	1.23	100	36328	1.1	0.8	0.9-1.3	0.6-1.0	TRUE	A34613	68.7	-	-
			Lys5232	E19552	A34128	B44858	Extraction negative control (non-dest.)	112311	58543	53294	250	225.8	100	222	0	2	0.0-6.3	0.1-10.6	TRUE	A34128	59.7	-	-
			N/A	N/A	A34107	B44839	Library negative control	100730	44694	42965	102	434.19	100	93	5.3	0	0.1-26.0	0.0-36.9	TRUE	A34107	57.2	-	-
			N/A	N/A	A34125	B44856	Library negative control	110237	25481	18265	6	3044.17	100	6	0	0	0.0-97.5	0.0-70.8	TRUE	A34125	64.5	-	-
			N/A	N/A	A34615	B42500	Library negative control	76011	40559	39826	56	722.11	100	47	0	6.7	0.0-33.6	0.2-31.9	TRUE	A34615	49.4	-	-
			Lys10113	E19598	A34671	B42545	Extraction negative control (non-dest.)	110567	63523	60278	1906	32.72	100	1688	1.9	0.6	0.8-3.9	0.1-2.1	TRUE	A34671	57.1	-	-
			Lys4400	E13644	A19135	B23403	Extraction negative control (non-dest.)	43921	18677	17840	1048	17.07	100	913	0.9	0.9	0.1-2.6	0.3-3.3	TRUE	A19135	61.4	-	-
			Lys4444	E13647	A19138	B23406	Extraction negative control (sediment)	51554	21901	20945	154	142.42	100	134	0	2.4	0.0-15.5	0.0-8.6	TRUE	A19138	58.9	-	-
			N/A	N/A	A19131	B23400	Library negative control	59693	24432	23785	16	1566.67	100	15	50	0	15.0-85.0	0.0-35.4	TRUE	A19131	55.9	-	-
			N/A	N/A	A34642	B42521	Library negative control	55228	28030	27042	12	2253.5	100	12	16.7	0	0.4-64.1	0.0-84.2	TRUE	A34642	60.9	-	-
			Lys9647	E19621	A34700	B42570	Extraction negative control (sediment)	83912	35595	33525	40	923.42	100	33	0	0	0.0-26.5	0.0-33.6	TRUE	A34700	58.8	-	-
			Lys9648	E19622	A34701	B42571	Extraction negative control (non-dest.)	88543	54466	51057	4004	13.19	100	3524	1.1	0.1	0.5-2.1	0.0-0.6	TRUE	A34701	63.6	-	-
			N/A	N/A	A34677	B42550	Library negative control	66739	28478	27460	5	5492	100	5	NA	NA	NA	NA	TRUE	A34677	62.8	-	-
			N/A	N/A	A34695	B42566	Library negative control	77014	39351	35774	3	11924.7	100	3	NA	0	NA	0.0-97.5	TRUE	A34695	71.3	-	-
			N/A	N/A	A41828	B48188	Library negative control	45111	21785	20602	18	1211.82	100	17	0	0	0.0-70.8	0.0-52.2	TRUE	A41828	60.9	-	-
																			TRUE

## Sheet: Mammalian mtDNA capture
Archaeological site	Archaeological sample ID	MPI EVA sample ID	Lysate ID	Extract ID	Indexed library ID	Capture library ID	DNA fraction	# Seq. generated	# Seq. ≥ 35 bp	# Taxonomically ident. unique seq.	Duplication rate	Ancient DNA present	# Unique seq. in ancient taxa	Bovidae: # seq.	Bovidae: # ancient seq.	Bovidae: 5'/3' C-to-T subst. freq. (%) [C.I.]	Bovidae: reference mtDNA genome used	Canidae: # seq.	Canidae: # ancient seq.	Canidae: 5'/3' C-to-T subst. freq. (%) [C.I.]	Canidae: reference mtDNA genome used	Cervidae: # seq.	Cervidae: # ancient seq.	Cervidae: 5'/3' C-to-T subst. freq. (%) [C.I.]	Cervidae: reference mtDNA genome used	Elephantidae: # seq.	Elephantidae: # ancient seq.	Elephantidae: 5'/3' C-to-T subst. freq. (%) [C.I.]	Elephantidae: reference mtDNA genome used	Equidae: # seq.	Equidae: # ancient seq.	Equidae: 5'/3' C-to-T subst. freq. (%) [C.I.]	Equidae: reference mtDNA genome used	Felidae: # seq.	Felidae: # ancient seq.	Felidae: 5'/3' C-to-T subst. freq. (%) [C.I.]	Felidae: reference mtDNA genome used	Hominidae: # seq.	Hominidae: # ancient seq.	Hominidae: 5'/3' C-to-T subst. freq. (%) [C.I.]	Hominidae: reference mtDNA genome used	Hyaenidae: # seq.	Hyaenidae: # ancient seq.	Hyaenidae: 5'/3' C-to-T subst. freq. (%) [C.I.]	Hyaenidae: reference mtDNA genome used	Muridae: # seq.	Muridae: # ancient seq.	Muridae: 5'/3' C-to-T subst. freq. (%) [C.I.]	Muridae: reference mtDNA genome used
Quincay, France	Q16	SP9076	Lys5040	E19523	A34609	B42573	RT fraction 1	1357620	677563	100997	3.8	-	0	0	0	-	-	0	0	-	-	0	0	-	-	0	0	-	-	0	0	-	-	0	0	-	-	92949	0	1.2[1.0-1.3] / 0.6[0.5-0.7]	Homo_sapiens	0	0	-	-	0	0	-	-
			Lys5043	E19524	A34610	B42574	37°C fraction 1	761888	295159	28784	5.8	-	0	0	0	-	-	0	0	-	-	0	0	-	-	0	0	-	-	0	0	-	-	0	0	-	-	27165	0	1.0[0.8-1.3] / 0.7[0.6-1.0]	Homo_sapiens	0	0	-	-	0	0	-	-
			Lys5046	E19525	A34611	B42575	60°C fraction 1	570942	21605	299	19.1	-	0	0	0	-	-	0	0	-	-	0	0	-	-	0	0	-	-	0	0	-	-	0	0	-	-	293	0	1.9[0.0-10.1] / 1.8[0.0-9.4]	Homo_sapiens	0	0	-	-	0	0	-	-
			Lys5049	E19526	A34612	B42576	90°C fraction 1	1040746	421773	47494	5.2	-	0	0	0	-	-	0	0	-	-	0	0	-	-	0	0	-	-	0	0	-	-	0	0	-	-	45511	0	1.1[0.9-1.3] / 0.7[0.6-0.9]	Homo_sapiens	0	0	-	-	0	0	-	-
	Q10	SP9072	Lys4968	E19507	A34280	B44303	RT fraction 1	518031	128272	6553	9.5	-	0	0	0	-	-	0	0	-	-	0	0	-	-	0	0	-	-	0	0	-	-	0	0	-	-	6066	0	1.5[0.9-2.3] / 0.7[0.4-1.3]	Homo_sapiens	0	0	-	-	0	0	-	-
			Lys4971	E19508	A34281	B44304	37°C fraction 1	625205	28932	930	11.9	-	0	0	0	-	-	0	0	-	-	20	0	57.1[18.4-90.1] / 20.0[0.5-71.6]	Rangifer_tarandus	0	0	-	-	0	0	-	-	0	0	-	-	824	0	0.5[0.0-3.0] / 0.4[0.0-2.4]	Homo_sapiens	0	0	-	-	0	0	-	-
			Lys4974	E19509	A34287	B44305	60°C fraction 1	798305	35524	1165	12.1	++	109	0	0	-	-	0	0	-	-	109	109	50.0[29.9-70.1] / 35.3[14.2-61.7]	Rangifer_tarandus	0	0	-	-	0	0	-	-	0	0	-	-	999	0	0.9[0.1-3.0] / 0.0[0.0-1.4]	Homo_sapiens	0	0	-	-	0	0	-	-
			Lys4977	E19510	A34288	B44306	90°C fraction 1	756344	166118	5959	12	++	1519	0	0	-	-	0	0	-	-	1519	1519	50.8[45.2-56.2] / 40.3[34.3-46.6]	Rangifer_tarandus	0	0	-	-	0	0	-	-	0	0	-	-	4222	0	0.9[0.4-1.7] / 0.8[0.4-1.6]	Homo_sapiens	0	0	-	-	0	0	-	-
	Q12	SP9073	Lys4986	E19511	A34289	B44307	RT fraction 1	451262	176238	24727	3.8	-	0	0	0	-	-	0	0	-	-	0	0	-	-	0	0	-	-	0	0	-	-	0	0	-	-	21562	0	1.5[1.2-1.9] / 1.1[0.8-1.4]	Homo_sapiens	0	0	-	-	0	0	-	-
			Lys4989	E19512	A34295	B44310	37°C fraction 1	1297771	209417	8199	11.2	-	0	0	0	-	-	0	0	-	-	0	0	-	-	0	0	-	-	0	0	-	-	0	0	-	-	7258	0	1.5[1.0-2.2] / 0.9[0.5-1.5]	Homo_sapiens	0	0	-	-	0	0	-	-
			Lys4992	E19513	A34296	B44308	60°C fraction 1	904811	234158	9554	10.7	-	0	0	0	-	-	0	0	-	-	0	0	-	-	0	0	-	-	0	0	-	-	0	0	-	-	8757	0	1.7[1.2-2.4] / 0.7[0.4-1.2]	Homo_sapiens	0	0	-	-	0	0	-	-
			Lys4995	E19514	A34297	B44309	90°C fraction 1	796544	232457	17105	7	-	0	0	0	-	-	0	0	-	-	0	0	-	-	0	0	-	-	0	0	-	-	0	0	-	-	15888	0	1.4[1.0-1.8] / 0.6[0.4-0.9]	Homo_sapiens	0	0	-	-	0	0	-	-
	Q13	SP9074	Lys5004	E19515	A34303	B44311	RT fraction 1	389764	211209	35131	1.5	-	0	0	0	-	-	0	0	-	-	0	0	-	-	0	0	-	-	0	0	-	-	0	0	-	-	33376	0	1.4[1.1-1.6] / 0.8[0.6-1.1]	Homo_sapiens	0	0	-	-	0	0	-	-
			Lys5007	E19516	A34304	B44312	37°C fraction 1	718622	327543	46963	3.7	-	0	0	0	-	-	0	0	-	-	0	0	-	-	0	0	-	-	0	0	-	-	0	0	-	-	45479	0	1.4[1.2-1.6] / 1.2[1.0-1.4]	Homo_sapiens	0	0	-	-	0	0	-	-
			Lys5010	E19517	A34305	B44313	60°C fraction 1	399325	175412	31868	2.6	-	0	0	0	-	-	0	0	-	-	0	0	-	-	0	0	-	-	0	0	-	-	0	0	-	-	30954	0	1.5[1.3-1.8] / 0.8[0.6-1.0]	Homo_sapiens	0	0	-	-	0	0	-	-
			Lys5013	E19518	A34311	B44314	90°C fraction 1	510727	239312	42423	2.8	-	0	0	0	-	-	0	0	-	-	0	0	-	-	0	0	-	-	0	0	-	-	0	0	-	-	41199	0	1.4[1.2-1.7] / 0.9[0.7-1.1]	Homo_sapiens	0	0	-	-	0	0	-	-
	Q14	SP9075	Lys5022	E19519	A34312	B44315	RT fraction 1	696389	322149	45978	3.8	-	0	0	0	-	-	0	0	-	-	0	0	-	-	0	0	-	-	0	0	-	-	0	0	-	-	42173	0	1.7[1.5-2.0] / 1.0[0.8-1.2]	Homo_sapiens	0	0	-	-	0	0	-	-
			Lys5025	E19520	A34313	B44316	37°C fraction 1	599362	142380	7831	9.1	-	0	0	0	-	-	0	0	-	-	0	0	-	-	0	0	-	-	0	0	-	-	0	0	-	-	7059	0	1.7[1.1-2.5] / 1.3[0.8-1.9]	Homo_sapiens	0	0	-	-	0	0	-	-
			Lys5028	E19521	A34319	B44317	60°C fraction 1	784855	175153	11584	8	-	0	0	0	-	-	0	0	-	-	0	0	-	-	0	0	-	-	0	0	-	-	0	0	-	-	10723	0	1.8[1.4-2.5] / 1.3[0.9-1.7]	Homo_sapiens	0	0	-	-	0	0	-	-
			Lys5031	E19522	A34320	B44318	90°C fraction 1	840799	258834	19635	7.2	-	0	0	0	-	-	0	0	-	-	0	0	-	-	0	0	-	-	0	0	-	-	0	0	-	-	18499	0	1.5[1.2-2.0] / 0.5[0.3-0.7]	Homo_sapiens	0	0	-	-	0	0	-	-
	Q17	SP9050	Lys5127	E19528	A34099	B44860	RT fraction 1	438164	182092	24775	4.1	-	0	0	0	-	-	0	0	-	-	0	0	-	-	0	0	-	-	0	0	-	-	0	0	-	-	23891	0	1.1[0.8-1.4] / 0.7[0.5-0.9]	Homo_sapiens	0	0	-	-	0	0	-	-
			Lys5130	E19529	A34100	B44861	37°C fraction 1	829524	154098	5419	13.9	-	0	0	0	-	-	0	0	-	-	0	0	-	-	0	0	-	-	0	0	-	-	0	0	-	-	5251	0	1.4[0.8-2.2] / 0.9[0.4-1.6]	Homo_sapiens	0	0	-	-	0	0	-	-
			Lys5133	E19530	A34101	B44862	60°C fraction 1	499791	138217	8964	8.6	-	0	0	0	-	-	0	0	-	-	0	0	-	-	0	0	-	-	0	0	-	-	0	0	-	-	8730	0	1.4[0.9-2.0] / 0.9[0.5-1.4]	Homo_sapiens	0	0	-	-	0	0	-	-
			Lys5136	E19531	A34102	B44863	90°C fraction 1	329681	110639	13311	4.9	-	0	0	0	-	-	0	0	-	-	0	0	-	-	0	0	-	-	0	0	-	-	0	0	-	-	13084	0	0.8[0.5-1.2] / 0.8[0.5-1.2]	Homo_sapiens	0	0	-	-	0	0	-	-
	Q11	SP9051	Lys5145	E19532	A34103	B44864	RT fraction 1	434878	172785	25305	3.8	-	0	0	0	-	-	0	0	-	-	0	0	-	-	0	0	-	-	0	0	-	-	0	0	-	-	19578	0	1.1[0.8-1.4] / 0.7[0.5-1.0]	Homo_sapiens	0	0	-	-	0	0	-	-
			Lys5148	E19533	A34104	B44865	37°C fraction 1	432117	87929	5605	8.5	-	0	0	0	-	-	0	0	-	-	0	0	-	-	0	0	-	-	0	0	-	-	0	0	-	-	4646	0	1.2[0.7-2.1] / 0.6[0.2-1.2]	Homo_sapiens	0	0	-	-	0	0	-	-
			Lys5151	E19534	A34105	B44866	60°C fraction 1	315379	52121	4452	6.5	-	0	0	0	-	-	0	0	-	-	0	0	-	-	0	0	-	-	0	0	-	-	0	0	-	-	3770	0	0.7[0.3-1.5] / 0.6[0.2-1.4]	Homo_sapiens	0	0	-	-	0	0	-	-
			Lys5154	E19535	A34109	B44868	90°C fraction 1	393437	70025	5242	7.4	-	0	0	0	-	-	0	0	-	-	0	0	-	-	0	0	-	-	0	0	-	-	0	0	-	-	4565	0	0.9[0.4-1.6] / 0.6[0.2-1.3]	Homo_sapiens	0	0	-	-	0	0	-	-
	Q19	SP9052	Lys5163	E19536	A34110	B44869	RT fraction 1	600462	170785	10188	9.2	-	0	0	0	-	-	0	0	-	-	0	0	-	-	0	0	-	-	0	0	-	-	0	0	-	-	9586	0	1.3[0.9-1.9] / 0.7[0.4-1.2]	Homo_sapiens	0	0	-	-	0	0	-	-
			Lys5166	E19537	A34111	B44870	37°C fraction 1	553116	103373	5190	10.7	-	0	0	0	-	-	0	0	-	-	0	0	-	-	0	0	-	-	0	0	-	-	0	0	-	-	5002	0	0.9[0.4-1.6] / 0.9[0.4-1.7]	Homo_sapiens	0	0	-	-	0	0	-	-
			Lys5169	E19538	A34112	B44871	60°C fraction 1	407255	75453	3914	10.3	-	0	0	0	-	-	0	0	-	-	0	0	-	-	0	0	-	-	0	0	-	-	0	0	-	-	3778	0	0.8[0.3-1.7] / 0.8[0.3-1.6]	Homo_sapiens	0	0	-	-	0	0	-	-
			Lys5172	E19539	A34113	B44872	90°C fraction 1	555520	109202	6385	9.3	-	0	0	0	-	-	0	0	-	-	0	0	-	-	0	0	-	-	0	0	-	-	0	0	-	-	6213	0	0.6[0.2-1.1] / 0.8[0.4-1.5]	Homo_sapiens	0	0	-	-	0	0	-	-
	Q18	SP9053	Lys5181	E19540	A34114	B44873	RT fraction 1	380816	113695	10828	6.1	-	0	0	0	-	-	0	0	-	-	0	0	-	-	0	0	-	-	0	0	-	-	0	0	-	-	10380	0	2.2[1.6-2.8] / 1.5[1.0-2.0]	Homo_sapiens	0	0	-	-	0	0	-	-
			Lys5184	E19541	A34115	B44874	37°C fraction 1	547432	67896	2420	13.6	-	0	0	0	-	-	0	0	-	-	0	0	-	-	0	0	-	-	0	0	-	-	0	0	-	-	2301	0	2.1[1.0-3.7] / 1.3[0.5-2.6]	Homo_sapiens	0	0	-	-	0	0	-	-
			Lys5187	E19542	A34116	B44875	60°C fraction 1	589140	90190	3983	11.3	-	0	0	0	-	-	0	0	-	-	0	0	-	-	0	0	-	-	0	0	-	-	0	0	-	-	3873	0	2.6[1.7-3.9] / 1.2[0.6-2.1]	Homo_sapiens	0	0	-	-	0	0	-	-
			Lys5190	E19543	A34117	B44876	90°C fraction 1	555689	119167	8201	8.5	-	0	0	0	-	-	0	0	-	-	0	0	-	-	0	0	-	-	0	0	-	-	0	0	-	-	7974	0	1.5[1.0-2.1] / 0.9[0.5-1.4]	Homo_sapiens	0	0	-	-	0	0	-	-
	Q15	SP9055	Lys5199	E19544	A34118	B44877	RT fraction 1	445609	136419	20408	3.8	-	0	0	0	-	-	0	0	-	-	0	0	-	-	0	0	-	-	0	0	-	-	0	0	-	-	19105	0	1.4[1.0-1.7] / 0.9[0.6-1.2]	Homo_sapiens	0	0	-	-	0	0	-	-
			Lys5202	E19545	A34119	B44878	37°C fraction 1	510806	92668	9385	5.8	++	248	0	0	-	-	0	0	-	-	0	0	-	-	248	248	60.7[47.3-72.9] / 55.1[40.2-69.3]	Mammuthus_columbi	0	0	-	-	0	0	-	-	8328	0	1.7[1.2-2.3] / 1.0[0.6-1.6]	Homo_sapiens	0	0	-	-	0	0	-	-
			Lys5205	E19546	A34120	B44879	60°C fraction 1	423331	72557	7180	5.8	++	325	0	0	-	-	0	0	-	-	0	0	-	-	325	325	52.0[40.2-63.7] / 46.0[33.4-59.1]	Mammuthus_primigenius	0	0	-	-	0	0	-	-	6529	0	1.1[0.6-1.7] / 1.0[0.6-1.6]	Homo_sapiens	0	0	-	-	0	0	-	-
			Lys5208	E19547	A34121	B44880	90°C fraction 1	544561	149202	23705	3.6	++	1431	0	0	-	-	0	0	-	-	0	0	-	-	1431	1431	58.1[53.1-63.0] / 51.3[45.9-56.7]	Mammuthus_primigenius	0	0	-	-	0	0	-	-	21535	0	1.3[1.0-1.6] / 0.8[0.6-1.1]	Homo_sapiens	0	0	-	-	0	0	-	-
	Q27	SP9056	Lys5217	E19548	A34122	B44881	RT fraction 1	523992	259726	51562	1.9	-	0	0	0	-	-	0	0	-	-	0	0	-	-	0	0	-	-	0	0	-	-	0	0	-	-	48328	0	0.8[0.7-1.0] / 0.7[0.6-0.9]	Homo_sapiens	0	0	-	-	0	0	-	-
			Lys5220	E19549	A34123	B44882	37°C fraction 1	500390	207704	34728	3.4	-	0	0	0	-	-	0	0	-	-	0	0	-	-	0	0	-	-	0	0	-	-	0	0	-	-	33394	0	0.9[0.7-1.1] / 0.7[0.5-0.9]	Homo_sapiens	0	0	-	-	0	0	-	-
			Lys5223	E19550	A34124	B44883	60°C fraction 1	285278	106462	17712	3.4	-	0	0	0	-	-	0	0	-	-	0	0	-	-	0	0	-	-	0	0	-	-	0	0	-	-	17083	0	0.8[0.5-1.1] / 0.4[0.3-0.7]	Homo_sapiens	0	0	-	-	0	0	-	-
			Lys5226	E19551	A34127	B44885	90°C fraction 1	535020	211857	28602	4.4	-	0	0	0	-	-	0	0	-	-	0	0	-	-	0	0	-	-	0	0	-	-	0	0	-	-	27707	0	0.7[0.5-0.9] / 0.5[0.4-0.7]	Homo_sapiens	0	0	-	-	0	0	-	-
	BKP1	SP9908	LYS8282	E19576	A34646	B42585	Attached sediment	1114798	467070	31162	1.9	++	30116	17843	17843	61.8[60.3-63.4] / 47.9[46.3-49.6]	Bison_priscus	437	437	65.3[55.2-74.5] / 44.0[32.5-55.9]	Vulpes_vulpes	1195	1195	67.2[60.8-73.2] / 51.5[44.9-58.2]	Rusa_unicolor	0	0	-	-	2439	2439	60.5[56.5-64.5] / 46.8[42.5-51.1]	Equus_caballus	0	0	-	-	1046	0	5.4[2.9-9.1] / 3.2[1.4-6.3]	Homo_sapiens	7842	7842	53.6[51.0-56.2] / 37.6[35.1-40.3]	Crocuta_crocuta	0	0	-	-
			LYS8286	E19580	A34650	B42586	Sediment pellet 1	817971	363271	25662	2.1	++	24496	14603	14603	64.9[63.4-66.4] / 47.2[45.5-48.9]	Bison_priscus	0	0	-	-	740	740	69.8[61.4-77.3] / 49.6[40.6-58.6]	Rusa_unicolor	0	0	-	-	2486	2486	64.8[61.2-68.3] / 54.2[50.4-57.9]	Equus_caballus	0	0	-	-	1166	0	14.4[10.5-19.2] / 6.1[3.9-9.0]	Homo_sapiens	6408	6408	58.7[56.0-61.4] / 38.4[35.8-41.0]	Crocuta_crocuta	0	0	-	-
			LYS8287	E19581	A34651	B42587	Sediment pellet 2	744657	224612	11100	6	++	9393	6875	6875	64.9[62.4-67.4] / 48.6[45.8-51.5]	Bison_bison	0	0	-	-	261	261	67.4[51.5-80.9] / 30.3[15.6-48.7]	Rusa_unicolor	0	0	-	-	975	975	64.7[58.4-70.6] / 44.9[38.3-51.7]	Equus_caballus	0	0	-	-	1610	0	0.0[0.0-1.7] / 0.0[0.0-0.9]	Homo_sapiens	1282	1282	50.8[45.1-56.5] / 34.2[28.6-40.1]	Crocuta_crocuta	0	0	-	-
			LYS8288	E19582	A34652	B42588	Sediment pellet 3	842516	20590	115	24.9	-	0	19	0	100.0[39.8-100.0] / 50.0[6.8-93.2]	Bos_gaurus	0	0	-	-	0	0	-	-	0	0	-	-	8	0	50.0[1.3-98.7] / 0.0[0.0-97.5]	Equus_przewalskii	0	0	-	-	79	0	-	-	9	0	50.0[1.3-98.7] / 25.0[0.6-80.6]	Crocuta_crocuta	0	0	-	-
			LYS8289	E19583	A34653	B42589	RT fraction 1	1242801	66485	715	19.3	++	498	297	297	70.9[59.6-80.6] / 44.0[32.5-55.9]	Bison_bison	0	0	-	-	17	0	66.7[9.4-99.2] / 100.0[15.8-100.0]	Rusa_unicolor	0	0	-	-	76	76	63.2[38.4-83.7] / 44.0[24.4-65.1]	Equus_przewalskii	0	0	-	-	191	0	3.3[0.1-17.2] / 0.0[0.0-7.4]	Homo_sapiens	125	125	52.9[35.1-70.2] / 48.7[32.4-65.2]	Crocuta_crocuta	0	0	-	-
			LYS8292	E19586	A34656	B42590	37°C fraction 1	694748	36644	485	18.1	++	327	222	222	58.6[44.9-71.4] / 40.0[26.4-54.8]	Bison_priscus	0	0	-	-	13	0	75.0[19.4-99.4] / NA[NA]	Rusa_unicolor_swinhoei	0	0	-	-	24	0	83.3[35.9-99.6] / 50.0[6.8-93.2]	Equus_przewalskii	0	0	-	-	121	0	0.0[0.0-16.8] / 0.0[0.0-14.8]	Homo_sapiens	105	105	29.4[10.3-56.0] / 56.5[34.5-76.8]	Crocuta_crocuta	0	0	-	-
			LYS8295	E19589	A34662	B42591	60°C fraction 1	582761	13295	283	10.9	++	157	157	157	70.7[54.5-83.9] / 48.6[31.4-66.0]	Bison_bison	0	0	-	-	11	0	NA[NA] / 100.0[15.8-100.0]	Rusa_unicolor	0	0	-	-	17	0	66.7[9.4-99.2] / 100.0[39.8-100.0]	Equus_przewalskii	0	0	-	-	77	0	0.0[0.0-16.8] / 0.0[0.0-13.2]	Homo_sapiens_neanderthalensis	21	0	87.5[47.3-99.7] / 40.0[5.3-85.3]	Crocuta_crocuta	0	0	-	-
			LYS8298	E19592	A34665	B42592	90°C fraction 1	540184	28864	809	11.5	++	734	734	734	49.5[42.4-56.6] / 41.5[34.4-48.7]	Bison_priscus	0	0	-	-	0	0	-	-	0	0	-	-	0	0	-	-	0	0	-	-	55	0	0.0[0.0-21.8] / 0.0[0.0-21.8]	Homo_sapiens_neanderthalensis	15	0	100.0[2.5-100.0] / 25.0[0.6-80.6]	Crocuta_crocuta	0	0	-	-
	BKP2	SP9907	LYS8260	E19553	A34617	B42578	Attached sediment	1555881	651207	25586	1.5	++	25302	13586	13586	63.3[61.4-65.2] / 45.5[43.4-47.6]	Bison_priscus	0	0	-	-	463	463	60.2[48.9-70.8] / 45.3[34.6-56.5]	Cervus_nippon_taiouanus	0	0	-	-	1323	1323	65.7[59.9-71.2] / 52.6[46.4-58.7]	Equus_przewalskii	0	0	-	-	0	0	-	-	9930	9930	55.9[53.5-58.3] / 34.3[31.9-36.7]	Crocuta_crocuta	0	0	-	-
			LYS8264	E19557	A34621	B42579	Sediment pellet 1	1797761	748461	42739	1.8	++	42154	25967	25967	64.0[62.7-65.3] / 48.9[47.4-50.3]	Bison_priscus	0	0	-	-	1149	1149	59.3[52.4-66.0] / 46.5[39.7-53.4]	Rusa_unicolor	0	0	-	-	1218	1218	65.0[59.1-70.6] / 47.4[41.5-53.3]	Equus_przewalskii	0	0	-	-	0	0	-	-	13820	13820	53.6[51.5-55.6] / 36.1[34.1-38.1]	Crocuta_crocuta	0	0	-	-
			LYS8267	E19560	A34624	B42580	RT fraction 1	880466	76663	1607	12.3	++	1473	619	619	58.7[49.4-67.6] / 53.4[44.5-62.2]	Bison_bison	0	0	-	-	54	54	87.5[47.3-99.7] / 50.0[11.8-88.2]	Rusa_alfredi	0	0	-	-	91	91	46.2[26.6-66.6] / 68.4[43.4-87.4]	Equus_przewalskii	0	0	-	-	110	0	0.0[0.0-16.1] / 0.0[0.0-9.5]	Homo_sapiens	251	251	55.8[41.3-69.5] / 39.1[27.1-52.1]	Crocuta_crocuta	0	0	-	-
			LYS8270	E19563	A34627	B42581	37°C fraction 1	731960	38020	1005	8.3	++	941	133	133	58.5[42.1-73.7] / 64.7[38.3-85.8]	Bison_priscus	0	0	-	-	10	0	100.0[15.8-100.0] / 0.0[0.0-84.2]	Rusa_timorensis	0	0	-	-	17	17	80.0[28.4-99.5] / 100.0[39.8-100.0]	Equus_przewalskii	0	0	-	-	50	0	-	-	38	38	50.0[18.7-81.3] / 70.0[34.8-93.3]	Crocuta_crocuta	0	0	-	-
			LYS8273	E19566	A34633	B42582	60°C fraction 1	897883	75202	2676	9.3	++	2058	170	170	57.8[42.2-72.3] / 36.4[22.4-52.2]	Bison_priscus	0	0	-	-	0	0	-	-	0	0	-	-	0	0	-	-	0	0	-	-	570	0	1.5[0.2-5.2] / 1.9[0.4-5.3]	Homo_sapiens	42	42	57.1[28.9-82.3] / 50.0[18.7-81.3]	Crocuta_crocuta	0	0	-	-
			LYS8276	E19569	A34636	B42583	90°C fraction 1	664460	91504	6772	5.6	++	6614	147	147	66.7[48.2-82.0] / 30.4[13.2-52.9]	Bison_priscus	0	0	-	-	0	0	-	-	0	0	-	-	0	0	-	-	0	0	-	-	110	0	-	-	0	0	-	-	0	0	-	-
	BKP3	SP8862	Lys4442	E13645	A19136	B28438	Attached sediment	546262	106815	1008	13.1	++	943	366	366	65.3[55.0-74.6] / 53.6[39.8-64.4]	Bison_priscus	92	92	68.0[46.5-85.1] / 52.6[24.4-71.1]	Canis_lupus_lupus	27	0	40.0[5.3-85.3] / 33.3[0.4-64.1]	Cervus_nippon_sichuanicus	0	0	-	-	188	188	77.6[63.4-88.2] / 52.3[36.7-67.5]	Equus_przewalskii	0	0	-	-	29	0	0.0[0.0-52.2] / 14.3[0.4-57.9]	Homo_sapiens	189	189	71.1[53.4-81.8] / 41.3[27.0-56.8]	Crocuta_crocuta	0	0	-	-
			Lys4443	E13646	A19137	B28439	Attached sediment	310370	72449	3409	7.3	++	286	214	214	62.1[48.4-74.5] / 40.4[27.0-54.9]	Bison_priscus	72	72	80.8[60.6-93.4] / 50.0[26.0-74.0]	Canis_lupus_lupus	0	0	-	-	0	0	-	-	0	0	-	-	0	0	-	-	2969	0	0.9[0.3-1.8] / 0.4[0.1-1.0]	Homo_sapiens	61	0	66.7[43.0-85.4] / 25.0[5.5-57.2]	Crocuta_crocuta	0	0	-	-
			Lys4366	E13629	A19117	B28421	Water wash 1	308974	14688	46	22.8	-	0	0	0	-	-	0	0	-	-	0	0	-	-	0	0	-	-	0	0	-	-	0	0	-	-	46	0	-	-	0	0	-	-	0	0	-	-
			Lys4367	E13630	A19118	B28422	Water wash 2	413149	26059	154	32.4	-	0	0	0	-	-	0	0	-	-	0	0	-	-	0	0	-	-	0	0	-	-	0	0	-	-	154	0	-	-	0	0	-	-	0	0	-	-
			Lys4368	E13631	A19119	B28423	Water wash 3	376726	76825	534	29.3	-	0	0	0	-	-	0	0	-	-	0	0	-	-	0	0	-	-	0	0	-	-	0	0	-	-	526	0	0.0[0.0-9.3] / 4.7[0.1-12.3]	Homo_sapiens	0	0	-	-	8	0	NA[N/A] / NA[NA]	Rattus_villosissimus
			Lys4445	E13648	A19139	B28441	Sediment pellet 1	502807	34899	70	27	-	0	19	0	100.0[47.8-100.0] / 42.9[9.9-81.6]	Bison_priscus	0	0	-	-	0	0	-	-	0	0	-	-	4	0	100.0[2.5-100.0] / 0.0[0.0-97.5]	Equus_zebra_hartmannae	0	0	-	-	22	0	-	-	8	0	100.0[29.2-100.0] / 0.0[0.0-97.5]	Crocuta_crocuta	0	0	-	-
			Lys4446	E13649	A19140	B28442	Sediment pellet 2	505704	20339	108	20.9	-	0	7	0	0.0[0.0-97.5] / 50.0[1.3-98.7]	Bos_grunniens	10	0	66.7[9.4-99.2] / 100.0[15.8-100.0]	Canis_lupus_lupus	0	0	-	-	0	0	-	-	0	0	-	-	0	0	-	-	85	0	6.7[0.2-31.9] / 0.0[0.0-21.8]	Homo_sapiens_neanderthalensis	0	0	-	-	0	0	-	-
			Lys4447	E13650	A19141	B28443	Sediment pellet 3	488488	95741	238	30.2	++	126	32	32	71.4[18.4-90.1] / 62.5[24.5-91.5]	Bos_taurus	11	11	100.0[29.2-100.0] / 75.0[19.4-99.4]	Canis_lupus_lupus	6	0	0.0[0.0-97.5] / 100.0[2.5-100.0]	Rusa_unicolor_swinhoei	0	0	-	-	0	0	-	-	4	0	100.0[2.5-100.0] / NA[NA]	Panthera_leo_persica	74	0	35.7[8.4-58.1] / 30.8[9.1-61.4]	Homo_sapiens	83	83	56.0[34.9-75.6] / 53.3[21.3-73.4]	Crocuta_crocuta	0	0	-	-
			Lys4369	E13632	A19120	B28424	RT fraction 1	423338	7369	199	7.4	++	71	5	0	33.3[0.0-70.8] / 100.0[2.5-100.0]	Bos_indicus	0	0	-	-	0	0	-	-	0	0	-	-	0	0	-	-	0	0	-	-	114	0	0.0[0.0-16.8] / 0.0[0.0-9.5]	Homo_sapiens	0	0	-	-	0	0	-	-
			Lys4370	E13633	A19121	B28425	RT fraction 2	508216	11195	324	6.7	++	203	5	0	100.0[2.5-100.0] / NA[NA]	Bos_taurus	0	0	-	-	0	0	-	-	0	0	-	-	0	0	-	-	0	0	-	-	113	0	0.0[0.0-11.2] / 0.0[0.0-10.3]	Homo_sapiens	0	0	-	-	0	0	-	-
			Lys4371	E13634	A19122	B28426	RT fraction 3	416928	11707	431	5.1	++	298	8	0	NA[N/A] / 50.0[1.3-98.7]	Bos_mutus	14	0	100.0[47.8-100.0] / NA[NA]	Canis_lupus_lupus	0	0	-	-	0	0	-	-	0	0	-	-	0	0	-	-	111	0	0.0[0.0-11.9] / 0.0[0.0-12.8]	Homo_sapiens_neanderthalensis	0	0	-	-	0	0	-	-
			Lys4372	E13635	A19123	B28427	37°C fraction 1	440882	12528	506	6.1	++	185	6	0	66.7[9.4-99.2] / NA[NA]	Bison_bison	7	0	100.0[15.8-100.0] / 100.0[2.5-100.0]	Canis_lupus_lupus	0	0	-	-	0	0	-	-	0	0	-	-	0	0	-	-	304	0	1.4[0.0-7.4] / 0.0[0.0-4.1]	Homo_sapiens	0	0	-	-	0	0	-	-
			Lys4373	E13636	A19124	B28428	37°C fraction 2	458251	14197	578	5.6	++	337	8	0	NA[N/A] / 25.0[0.6-80.6]	Bos_mutus	0	0	-	-	0	0	-	-	0	0	-	-	0	0	-	-	0	0	-	-	217	0	0.0[0.0-5.8] / 3.3[0.0-8.8]	Homo_sapiens_neanderthalensis	0	0	-	-	0	0	-	-
			Lys4374	E13637	A19125	B28429	37°C fraction 3	382374	17754	908	6.2	++	328	9	0	60.0[14.7-94.7] / 50.0[1.3-98.7]	Bos_grunniens	0	0	-	-	0	0	-	-	0	0	-	-	0	0	-	-	0	0	-	-	551	0	0.0[0.0-2.1] / 0.6[0.0-3.3]	Homo_sapiens	0	0	-	-	0	0	-	-
			Lys4375	E13638	A19126	B28430	60°C fraction 1	417565	6084	207	7	++	161	6	0	0.0[0.0-97.5] / NA[NA]	Bos_grunniens	0	0	-	-	0	0	-	-	0	0	-	-	0	0	-	-	0	0	-	-	37	0	10.0[0.3-44.5] / 0.0[0.0-24.7]	Homo_sapiens_neanderthalensis	0	0	-	-	0	0	-	-
			Lys4376	E13639	A19127	B28431	60°C fraction 2	297406	10699	547	5.2	++	340	0	0	-	-	0	0	-	-	0	0	-	-	0	0	-	-	0	0	-	-	0	0	-	-	197	0	3.8[0.5-13.2] / 3.5[0.0-9.4]	Homo_sapiens_neanderthalensis	0	0	-	-	0	0	-	-
			Lys4377	E13640	A19128	B28432	60°C fraction 3	273604	9964	587	4.3	++	332	9	0	40.0[5.3-85.3] / 33.3[0.0-70.8]	Bison_priscus	0	0	-	-	0	0	-	-	0	0	-	-	0	0	-	-	0	0	-	-	218	0	0.0[0.0-6.5] / 0.0[0.0-5.3]	Homo_sapiens	0	0	-	-	0	0	-	-
			Lys4378	E13641	A19129	B28433	90°C fraction 1	446190	27711	470	3.8	++	208	61	0	38.5[13.9-68.4] / 0.0[0.0-23.2]	Bos_mutus	5	0	0.0[0.0-84.2] / NA[NA]	Canis_lupus_lupus	0	0	-	-	0	0	-	-	15	15	100.0[15.8-100.0] / 60.0[14.7-94.7]	Equus_przewalskii	0	0	-	-	156	0	0.0[0.0-8.4] / 0.0[0.0-8.8]	Homo_sapiens	40	0	20.0[2.5-55.6] / 15.4[1.9-45.4]	Crocuta_crocuta	0	0	-	-
			Lys4379	E13642	A19133	B28435	90°C fraction 2	501722	25024	425	13.8	++	364	0	0	-	-	0	0	-	-	0	0	-	-	0	0	-	-	0	0	-	-	0	0	-	-	42	0	0.0[0.0-26.5] / 0.0[0.0-20.6]	Homo_sapiens_neanderthalensis	0	0	-	-	0	0	-	-
			Lys4380	E13643	A19134	B28436	90°C fraction 3	371652	32548	514	16	++	456	5	0	NA[N/A] / 0.0[0.0-97.5]	Bos_taurus	0	0	-	-	0	0	-	-	0	0	-	-	0	0	-	-	0	0	-	-	46	0	0.0[0.0-45.9] / 0.0[0.0-23.2]	Homo_sapiens_neanderthalensis	0	0	-	-	0	0	-	-
Denisova Cave, Russia	DCP1	SP10233	Lys9625	E19599	A34672	B42594	Attached sediment	2006339	873085	31937	1.5	++	31587	6228	6228	41.1[37.7-44.6] / 26.1[23.0-29.5]	Bison_priscus	2806	2806	31.9[28.2-35.8] / 20.3[17.0-23.9]	Canis_lupus	514	514	40.0[30.6-50.0] / 21.0[13.6-30.0]	Cervus_canadensis_songaricus	1666	1666	37.6[32.6-42.8] / 26.1[21.5-31.1]	Mammuthus_primigenius	1858	1858	37.7[32.9-42.7] / 22.8[18.7-27.2]	Equus_caballus	0	0	-	-	0	0	-	-	16663	16663	25.2[23.7-26.8] / 13.1[11.9-14.3]	Crocuta_crocuta	0	0	-	-
			Lys9626	E19600	A34673	B47155	Water wash 1	568964	34524	1414	8.6	++	580	580	580	39.8[30.9-49.3] / 22.9[15.7-31.5]	Bison_priscus	77	0	35.7[12.8-64.9] / 0.0[0.0-26.5]	Canis_lupus	249	0	42.2[27.7-57.8] / 10.4[3.5-22.7]	Cervus_canadensis_songaricus	22	0	20.0[0.5-71.6] / 25.0[0.6-80.6]	Mammuthus_primigenius	107	0	55.6[35.3-74.5] / 25.0[9.8-46.7]	Equus_przewalskii	0	0	-	-	99	0	0.0[0.0-11.9] / 3.3[0.1-17.2]	Homo_sapiens	141	0	18.4[7.7-34.3] / 19.2[6.6-39.4]	Crocuta_crocuta	0	0	-	-
			Lys9627	E19601	A34674	B47156	Water wash 2	283292	21543	722	9.5	++	370	301	301	38.5[25.3-53.0] / 29.3[18.1-42.7]	Bison_bison	81	0	23.1[5.0-53.8] / 15.4[1.9-45.4]	Canis_lupus	88	0	33.3[16.5-54.0] / 26.7[7.8-55.1]	Cervus_canadensis_songaricus	16	0	40.0[5.3-85.3] / 0.0[0.0-45.9]	Mammuthus_primigenius	69	69	33.3[14.6-57.0] / 41.2[18.4-67.1]	Equus_przewalskii	0	0	-	-	0	0	-	-	99	0	18.2[5.2-40.3] / 18.8[4.0-45.6]	Crocuta_crocuta	0	0	-	-
			Lys9628	E19602	A34675	B47157	Water wash 3	227023	23521	718	11.5	-	0	112	0	47.6[25.7-70.2] / 26.7[7.8-55.1]	Bison_priscus	284	0	36.8[24.4-50.7] / 21.1[9.6-37.3]	Canis_lupus_lupus	88	0	38.1[18.1-61.6] / 23.8[8.2-47.2]	Cervus_canadensis_songaricus	0	0	-	-	56	0	42.9[17.7-71.1] / 11.8[1.5-36.4]	Equus_przewalskii	0	0	-	-	32	0	28.6[3.7-71.0] / 0.0[0.0-36.9]	Homo_sapiens	79	0	15.8[3.4-39.6] / 7.1[0.2-33.9]	Crocuta_crocuta	0	0	-	-
			Lys9629	E19603	A34679	B47158	Water wash pellet 1	282458	109021	1382	1.1	++	969	209	209	44.8[26.4-64.3] / 27.3[10.7-50.2]	Bison_priscus	192	192	28.6[13.2-48.7] / 24.3[11.8-41.2]	Canis_lupus_lupus	120	120	42.3[23.4-63.1] / 29.6[13.8-50.2]	Cervus_canadensis_songaricus	20	0	20.0[0.5-71.6] / 0.0[0.0-84.2]	Mammuthus_primigenius	448	448	32.2[22.6-43.1] / 27.5[17.5-39.6]	Equus_przewalskii	0	0	-	-	0	0	-	-	322	0	15.0[7.1-26.6] / 11.5[4.4-23.4]	Crocuta_crocuta	0	0	-	-
			Lys9630	E19604	A34680	B47159	Water wash pellet 2	362815	136268	9164	1.9	++	8905	1310	1310	38.0[31.4-45.0] / 25.8[19.6-32.9]	Bison_bison	1418	1418	32.4[26.5-38.7] / 28.6[23.3-34.4]	Canis_lupus_lupus	1477	1477	32.3[26.9-38.0] / 22.4[17.5-27.9]	Cervus_canadensis_songaricus	0	0	-	-	3266	3266	33.8[30.1-37.6] / 21.0[17.9-24.5]	Equus_caballus	0	0	-	-	94	0	25.0[7.3-52.4] / 14.3[3.0-36.3]	Homo_sapiens	1205	1205	30.0[24.0-36.5] / 15.2[11.2-19.9]	Crocuta_crocuta	0	0	-	-
			Lys9631	E19605	A34681	B47160	Water wash pellet 3	372979	110280	7186	2.7	++	7056	2326	2326	35.7[31.4-40.1] / 30.2[25.9-34.9]	Bison_bison	1189	1189	37.3[30.0-45.0] / 20.5[15.0-27.0]	Canis_lupus	498	498	30.3[21.5-40.4] / 23.2[15.3-32.8]	Cervus_canadensis_songaricus	71	0	33.3[11.8-61.6] / 33.3[9.9-65.1]	Mammuthus_primigenius	995	995	36.9[30.1-44.1] / 30.0[23.4-37.3]	Equus_przewalskii	0	0	-	-	0	0	-	-	1305	1305	28.7[23.5-34.4] / 18.8[14.3-23.9]	Crocuta_crocuta	0	0	-	-
			Lys9632	E19606	A34682	B42596	RT fraction 1	880745	339370	21575	5.1	++	21192	1195	1195	42.2[35.4-49.3] / 29.9[23.7-36.7]	Bison_priscus	546	546	39.4[30.2-49.3] / 18.1[11.6-26.3]	Canis_lupus_lupus	18031	18031	32.4[31.0-33.9] / 20.2[19.0-21.5]	Cervus_canadensis_songaricus	0	0	-	-	446	446	31.5[23.0-41.0] / 22.1[14.6-31.3]	Equus_caballus	0	0	-	-	0	0	-	-	672	672	30.3[23.2-38.2] / 24.1[17.7-31.4]	Crocuta_crocuta	0	0	-	-
			Lys9633	E19607	A34683	B47161	RT fraction 2	360612	155719	16955	2.3	++	16323	324	324	35.6[21.9-51.2] / 31.2[18.7-46.3]	Bison_bison	207	207	36.1[20.8-53.8] / 32.4[18.0-49.8]	Canis_lupus_lupus	15792	15792	34.3[32.6-36.0] / 21.9[20.4-23.5]	Cervus_canadensis_songaricus	0	0	-	-	0	0	-	-	0	0	-	-	0	0	-	-	199	0	36.6[22.1-53.1] / 18.9[8.0-35.2]	Crocuta_crocuta	0	0	-	-
			Lys9634	E19608	A34684	B47162	RT fraction 3	266843	125699	14444	2.5	++	14127	177	177	36.0[18.0-57.5] / 30.0[11.9-54.3]	Bos_mutus	0	0	-	-	13950	13950	37.0[35.1-38.9] / 26.4[24.6-28.3]	Cervus_canadensis_songaricus	0	0	-	-	0	0	-	-	0	0	-	-	0	0	-	-	0	0	-	-	0	0	-	-
			Lys9635	E19609	A34685	B42597	37°C fraction 1	1667735	810493	49632	6.3	++	48643	1260	1260	42.2[35.0-49.6] / 25.4[19.3-32.3]	Bison_priscus	905	905	42.4[35.4-49.6] / 22.5[16.7-29.3]	Canis_lupus	45608	45608	34.3[33.3-35.2] / 21.0[20.2-21.8]	Cervus_canadensis_songaricus	0	0	-	-	0	0	-	-	0	0	-	-	0	0	-	-	870	870	37.7[31.1-44.7] / 17.7[12.8-23.6]	Crocuta_crocuta	0	0	-	-
			Lys9636	E19610	A34686	B47163	37°C fraction 2	271827	123014	15797	2.3	++	14961	170	170	33.3[14.6-57.0] / 40.0[21.1-61.3]	Bison_priscus	0	0	-	-	14791	14791	32.9[31.2-34.6] / 23.2[21.5-24.9]	Cervus_canadensis_songaricus	0	0	-	-	0	0	-	-	0	0	-	-	343	0	0.0[0.0-5.1] / 1.5[0.0-8.3]	Homo_sapiens	162	0	33.3[19.1-50.2] / 11.8[3.3-27.5]	Crocuta_crocuta	0	0	-	-
			Lys9637	E19611	A34687	B47164	37°C fraction 3	261451	129444	16152	2.8	++	15894	168	168	41.4[23.5-61.1] / 36.4[17.2-59.3]	Bison_bison	204	204	35.7[18.6-55.9] / 31.0[17.6-47.1]	Canis_lupus_lupus	15522	15522	37.5[35.7-39.4] / 23.0[21.3-24.8]	Cervus_canadensis_songaricus	0	0	-	-	0	0	-	-	0	0	-	-	0	0	-	-	0	0	-	-	0	0	-	-
			Lys9638	E19612	A34688	B47165	60°C fraction 1	258627	131259	15877	1.5	++	15461	0	0	-	-	0	0	-	-	15461	15461	36.2[34.4-37.9] / 23.5[21.8-25.2]	Cervus_canadensis_songaricus	0	0	-	-	0	0	-	-	0	0	-	-	0	0	-	-	0	0	-	-	0	0	-	-
			Lys9639	E19613	A34689	B47166	60°C fraction 2	609579	265864	32723	2.7	++	31606	0	0	-	-	0	0	-	-	31090	31090	36.0[34.8-37.3] / 23.0[21.9-24.1]	Cervus_canadensis_songaricus	0	0	-	-	0	0	-	-	0	0	-	-	0	0	-	-	516	516	23.6[16.1-32.7] / 18.5[12.1-26.5]	Crocuta_crocuta	0	0	-	-
			Lys9640	E19614	A34690	B47167	60°C fraction 3	266547	129028	16764	2	++	16253	0	0	-	-	0	0	-	-	16253	16253	35.7[33.9-37.4] / 22.4[20.7-24.0]	Cervus_canadensis_songaricus	0	0	-	-	0	0	-	-	0	0	-	-	0	0	-	-	161	0	57.6[39.2-74.5] / 5.6[0.7-18.7]	Crocuta_crocuta	0	0	-	-
			Lys9641	E19615	A34691	B42599	90°C fraction 1	1399429	661633	78935	3.1	++	77910	1134	1134	43.4[35.4-51.7] / 24.3[17.8-32.0]	Bison_bison	795	795	41.3[33.5-49.5] / 26.7[19.4-35.2]	Canis_lupus	73365	73365	30.0[29.3-30.8] / 21.0[20.3-21.7]	Cervus_canadensis_songaricus	0	0	-	-	0	0	-	-	0	0	-	-	0	0	-	-	1477	1477	32.3[27.3-37.5] / 19.4[14.9-24.4]	Crocuta_crocuta	0	0	-	-
			Lys9642	E19616	A34692	B47168	90°C fraction 2	418987	161050	18457	2.4	++	16942	371	371	44.3[31.5-57.6] / 19.0[10.2-30.9]	Bison_bison	1144	1144	33.3[27.6-39.4] / 23.3[18.1-29.1]	Canis_lupus_lupus	15427	15427	26.2[24.7-27.7] / 17.7[16.3-19.1]	Cervus_canadensis_songaricus	0	0	-	-	0	0	-	-	0	0	-	-	708	0	29.5[23.4-36.2] / 14.5[9.6-20.7]	Homo_sapiens	264	0	27.9[17.1-40.8] / 13.2[5.5-25.3]	Crocuta_crocuta	0	0	-	-
			Lys9643	E19617	A34693	B47169	90°C fraction 3	348976	128885	16090	2.3	++	15355	202	0	41.4[23.5-61.1] / 11.5[2.4-30.2]	Bison_priscus	792	792	30.6[23.9-38.1] / 21.2[14.9-28.8]	Canis_lupus_lupus	13980	13980	28.3[26.6-30.1] / 17.5[16.0-19.1]	Cervus_canadensis_songaricus	0	0	-	-	0	0	-	-	0	0	-	-	583	583	27.9[20.6-36.1] / 20.2[13.5-28.3]	Homo_sapiens	0	0	-	-	0	0	-	-
Control	Control	N/A	Lys5055	E19527	A34613	B42577	Extraction negative control (non-dest.)	81260	35101	3454	1.2	-	0	0	0	-	-	0	0	-	-	0	0	-	-	0	0	-	-	0	0	-	-	0	0	-	-	3387	0	1.0[0.5-2.1] / 0.6[0.2-1.4]	Homo_sapiens	0	0	-	-	0	0	-	-
			N/A	N/A	A34107	B44867	Library negative control	80334	420	54	4.9	-	0	0	0	-	-	0	0	-	-	0	0	-	-	0	0	-	-	0	0	-	-	0	0	-	-	54	0	0.0[0.0-33.6] / 0.0[0.0-70.8]	Homo_sapiens	0	0	-	-	0	0	-	-
			N/A	N/A	A34125	B44884	Library negative control	75104	47	5	5.9	-	0	0	0	-	-	0	0	-	-	0	0	-	-	0	0	-	-	0	0	-	-	0	0	-	-	5	0	0.0[0.0-97.5] / 0.0[0.0-84.2]	Homo_sapiens	0	0	-	-	0	0	-	-
			Lys10113	E19598	A34671	B42593	Extraction negative control (non-dest.)	193767	64077	1850	13.6	-	0	0	0	-	-	0	0	-	-	0	0	-	-	0	0	-	-	0	0	-	-	0	0	-	-	1564	0	1.6[0.5-3.7] / 0.0[0.0-1.2]	Homo_sapiens	0	0	-	-	0	0	-	-
			Lys4400	E13644	A19135	B28437	Extraction negative control (non-dest.)	74002	29773	688	13.8	-	0	0	0	-	-	0	0	-	-	0	0	-	-	0	0	-	-	0	0	-	-	0	0	-	-	676	0	1.4[0.2-5.1] / 0.7[0.0-2.4]	Homo_sapiens	0	0	-	-	0	0	-	-
			Lys4444	E13647	A19138	B28440	Extraction negative control (sediment)	83909	26314	207	22.6	-	0	0	0	-	-	0	0	-	-	0	0	-	-	0	0	-	-	0	0	-	-	0	0	-	-	207	0	0.0[0.0-20.6] / 0.0[0.0-11.6]	Homo_sapiens	0	0	-	-	0	0	-	-
			N/A	N/A	A19131	B28434	Library negative control	83941	5098	40	37.8	-	0	0	0	-	-	0	0	-	-	0	0	-	-	0	0	-	-	0	0	-	-	0	0	-	-	36	0	0.0[0.0-84.2] / 0.0[0.0-70.8]	Homo_sapiens	0	0	-	-	0	0	-	-
			Lys9647	E19621	A34700	B42601	Extraction negative control (sediment)	82617	2030	40	14.1	-	0	14	0	0.0[0.0-97.5] / 0.0[0.0-84.2]	Bos_taurus	0	0	-	-	0	0	-	-	0	0	-	-	0	0	-	-	0	0	-	-	23	0	0.0[0.0-41.0] / 0.0[0.0-52.2]	Homo_sapiens_neanderthalensis	0	0	-	-	0	0	-	-
			Lys9648	E19622	A34701	B42602	Extraction negative control (non-dest.)	69646	21998	2433	5	-	0	0	0	-	-	0	0	-	-	0	0	-	-	0	0	-	-	0	0	-	-	0	0	-	-	2402	0	0.6[0.1-1.7] / 0.2[0.0-0.9]	Homo_sapiens	0	0	-	-	0	0	-	-
			N/A	N/A	A34677	B42595	Library negative control	76847	306	3	25.5	-	0	0	0	-	-	0	0	-	-	0	0	-	-	0	0	-	-	0	0	-	-	0	0	-	-	3	0	-	-	0	0	-	-	0	0	-	-
			N/A	N/A	A34695	B42600	Library negative control	75911	97	0	16.2	-	0	0	0	-	-	0	0	-	-	0	0	-	-	0	0	-	-	0	0	-	-	0	0	-	-	0	0	-	-	0	0	-	-	0	0	-	-
[truncated: 16 more columns]
