# Supplementary material for: Ancient human DNA recovered from a Palaeolithic pendant
Source: Nature. 2023 May 3;618(7964):328–32. doi: 10.1038/s41586-023-06035-2 (PMC10247382; doi:10.1038/s41586-023-06035-2)
Supplement: Supplementary file 5 — Overview and summary statistics of the human nuclear DNA captures targeting 470,724 positions in the genome. [file 41586_2023_6035_MOESM5_ESM.xlsx]

## Sheet: Sheet1
			Before Kraken				Post-Kraken (Sequences identified as hominin by Kraken)
							All Fragments								Fragments with terminal C-to-T substitutions
Captured Library ID	Indexed Library ID	Description	Sequences generated	Mapped sequences (≥35bp, MQ ≥25)	Unique sequences	Duplication rate	Proportion of hominin fragments	AuthentiCT present-day human contamination estimate [%] (95% conf. int.)	Unique on-target sequences	Number of SNPs covered	% SNPs covered	5' C-to-T substitution frequency [%] (95% conf. int.)	3' C-to-T substitution frequency [%] (95% conf. int.)	Average fragment length (bp)	Unique on-target sequences	Number of SNPs covered	% SNPs covered
N9369	A34691	90°C Fraction 1	2664662	1809839	39767	45.5111	0.996954	1.8 (0-5.7)	15788	13677	1.10923	26.7 (25.3-28.1)	17.8 (16.5-19.0)	63.5	3239	2915	0.236413
N9370	A34692	90°C Fraction 2	4709162	3573243	132608	26.9459	0.998659	0.1 (0-2.1)	15240	62597	5.07675	27.9 (27.3-28.5)	17.5 (17.0-18.1)	58.6	15240	13725	1.11313
N12014	A41821	90°C Fraction 2	9149605	6407558	204746	31.2952	0.998666	0.1 (0-2.1)	109109	85148	6.90569	27.6 (27.1-28.1)	17.8 (17.3-18.3)	59.2	21433	19018	1.5424
N12015	A41822	90°C Fraction 2	8500608	5910022	194724	30.3508	0.99886	0.1 (0-2.1)	102313	80536	6.53164	27.4 (26.9-28.0)	18.0 (17.5-18.5)	56.9	20357	17994	1.45935
N12016	A41823	90°C Fraction 2	8139812	5792946	200017	28.9623	0.998806	0.1 (0-2.1)	109210	85104	6.90212	27.6 (27.1-28.1)	18.4 (18.0-18.9)	57	21681	19290	1.56446
N12017	A41824	90°C Fraction 2	9639386	6695678	170278	39.322	0.9988	0.1 (0-2.1)	81086	65373	5.30189	27.8 (27.2-28.4)	17.9 (17.4-18.5)	57	16312	14665	1.18936
N9371	A34693	90°C Fraction 3	5929416	4542867	160268	28.3454	0.998592	0.1 (0-2.1)	91326	73516	5.96231	28.1 (27.5-28.7)	17.7 (17.2-18.2)	56.7	18138	16239	1.31702
N12018	A41825	90°C Fraction 3	10912518	7882100	254955	30.9157	0.999243	0.1 (0-2.1)	140668	106473	8.63519	27.3 (26.8-27.7)	18.0 (17.5-18.4)	58.7	27890	24508	1.98765
N12019	A41826	90°C Fraction 3	7908010	5030828	234341	21.468	0.998745	0.1 (0-2.1)	137650	104318	8.46041	27.2 (26.7-27.7)	18.0 (17.6-18.5)	58.9	26637	23531	1.90841
N12021	A41830	90°C Fraction 3	11226057	8055046	229062	35.1654	0.999054	0.1 (0-2.1)	121200	94206	7.64031	27.4 (26.9-27.9)	18.1 (17.7-18.6)	58.6	23834	21235	1.7222
N12022	A41831	90°C Fraction 3	10862852	7704977	250521	30.7558	0.999217	0.1 (0-2.1)	136323	103845	8.42205	27.5 (27.0-28.0)	17.9 (17.5-18.3)	58.6	26813	23659	1.9188
Merged libraries, 90°C fractions 2 and 3			N/A	N/A	N/A	N/A	N/A	0.3 (0-1.2)	397059	336429	27.2851	N/A	N/A	N/A	189701	145590	11.81
