# Supplementary material for: Ancient human DNA recovered from a Palaeolithic pendant
Source: Nature. 2023 May 3;618(7964):328–32. doi: 10.1038/s41586-023-06035-2 (PMC10247382; doi:10.1038/s41586-023-06035-2)
Supplement: Supplementary file 6 — Calculated D-statistics by ADMIXTOOLS via admixr using D(W, X; ANE, Chimp) where W is a present-day African and X is a present-day non-African. The values in this table are visualized in Supplementary Figure 7.5. [file 41586_2023_6035_MOESM6_ESM.xlsx]

## Sheet: SFig7.5_table
X	W	Y	Z	D	SE	Z-score	BABA	ABBA	# SNPs	Population
Albanian	Yoruba	DCP1 (deam)	Chimp.REF	-0.3119	0.006354	-49.09	6182	11787	140535	West Eurasian
Albanian	Khomani_San	DCP1 (deam)	Chimp.REF	-0.416	0.006126	-67.917	5483	13294	140513	West Eurasian
Albanian	Khomani_San	DCP1 (all)	Chimp.REF	-0.4134	0.004988	-82.882	12887	31055	325860	West Eurasian
Albanian	Yoruba	AG3	Chimp.REF	-0.3127	0.005413	-57.772	10818	20663	249995	West Eurasian
Albanian	Mbuti	DCP1 (deam)	Chimp.REF	-0.3853	0.006083	-63.346	5714	12877	140533	West Eurasian
Albanian	Mbuti	Mal'ta1	Chimp.REF	-0.3872	0.004195	-92.292	31240	70712	755522	West Eurasian
Albanian	Yoruba	DCP1 (all)	Chimp.REF	-0.3122	0.005265	-59.303	14452	27572	325899	West Eurasian
Albanian	Mbuti	DCP1 (all)	Chimp.REF	-0.3875	0.00501	-77.348	13326	30189	325900	West Eurasian
Albanian	Yoruba	Mal'ta1	Chimp.REF	-0.3184	0.004521	-70.435	33691	65170	755520	West Eurasian
Albanian	Mbuti	AG3	Chimp.REF	-0.3818	0.005267	-72.486	10090	22553	249999	West Eurasian
Albanian	Khomani_San	AG3	Chimp.REF	-0.4146	0.005385	-76.997	9687	23410	249969	West Eurasian
Albanian	Khomani_San	Mal'ta1	Chimp.REF	-0.4187	0.004369	-95.847	29953	73108	755429	West Eurasian
Aleut	Yoruba	Mal'ta1	Chimp.REF	-0.3378	0.003601	-93.795	33077	66821	756333	Central Asian Siberians
Aleut	Khomani_San	Mal'ta1	Chimp.REF	-0.4354	0.003548	-100	29453	74883	756236	Central Asian Siberians
Aleut	Khomani_San	DCP1 (all)	Chimp.REF	-0.4331	0.00426	-100	12594	31837	326140	Central Asian Siberians
Aleut	Yoruba	DCP1 (all)	Chimp.REF	-0.334	0.004356	-76.664	14153	28345	326179	Central Asian Siberians
Aleut	Khomani_San	DCP1 (deam)	Chimp.REF	-0.4346	0.005168	-84.107	5365	13615	140623	Central Asian Siberians
Aleut	Mbuti	DCP1 (all)	Chimp.REF	-0.4089	0.004128	-99.067	12965	30905	326180	Central Asian Siberians
Aleut	Khomani_San	AG3	Chimp.REF	-0.4434	0.004428	-100	9329	24192	250236	Central Asian Siberians
Aleut	Yoruba	AG3	Chimp.REF	-0.3444	0.004342	-79.321	10450	21431	250259	Central Asian Siberians
Aleut	Mbuti	Mal'ta1	Chimp.REF	-0.4053	0.003435	-100	30631	72381	756338	Central Asian Siberians
Aleut	Mbuti	DCP1 (deam)	Chimp.REF	-0.4059	0.005054	-80.318	5563	13164	140643	Central Asian Siberians
Aleut	Yoruba	DCP1 (deam)	Chimp.REF	-0.3331	0.005367	-62.064	6048	12088	140645	Central Asian Siberians
Aleut	Mbuti	AG3	Chimp.REF	-0.4122	0.00439	-93.907	9697	23300	250264	Central Asian Siberians
Altaian	Mbuti	DCP1 (all)	Chimp.REF	-0.3883	0.005218	-74.422	13268	30115	325753	Central Asian Siberians
Altaian	Mbuti	DCP1 (deam)	Chimp.REF	-0.3844	0.006384	-60.205	5695	12806	140474	Central Asian Siberians
Altaian	Mbuti	Mal'ta1	Chimp.REF	-0.3859	0.004351	-88.703	31218	70459	755099	Central Asian Siberians
Altaian	Yoruba	DCP1 (deam)	Chimp.REF	-0.3101	0.006719	-46.15	6177	11730	140476	Central Asian Siberians
Altaian	Mbuti	AG3	Chimp.REF	-0.388	0.005526	-70.209	9981	22634	249893	Central Asian Siberians
Altaian	Yoruba	DCP1 (all)	Chimp.REF	-0.3118	0.005523	-56.457	14458	27560	325752	Central Asian Siberians
Altaian	Khomani_San	DCP1 (all)	Chimp.REF	-0.4124	0.005181	-79.604	12930	31081	325713	Central Asian Siberians
Altaian	Khomani_San	Mal'ta1	Chimp.REF	-0.4159	0.004371	-95.165	30129	73040	755003	Central Asian Siberians
Altaian	Yoruba	AG3	Chimp.REF	-0.3185	0.00551	-57.809	10737	20774	249891	Central Asian Siberians
Altaian	Khomani_San	AG3	Chimp.REF	-0.4182	0.005494	-76.113	9680	23592	249863	Central Asian Siberians
Altaian	Yoruba	Mal'ta1	Chimp.REF	-0.3167	0.00449	-70.534	33709	64950	755097	Central Asian Siberians
Altaian	Khomani_San	DCP1 (deam)	Chimp.REF	-0.4126	0.006427	-64.198	5521	13277	140454	Central Asian Siberians
Ami	Mbuti	DCP1 (all)	Chimp.REF	-0.3714	0.004801	-77.356	13573	29612	326170	East Asian
Ami	Mbuti	AG3	Chimp.REF	-0.3633	0.004934	-73.635	10330	22118	250245	East Asian
Ami	Yoruba	DCP1 (all)	Chimp.REF	-0.294	0.004992	-58.893	14759	27051	326169	East Asian
Ami	Mbuti	Mal'ta1	Chimp.REF	-0.367	0.004051	-90.587	32054	69215	756280	East Asian
Ami	Yoruba	DCP1 (deam)	Chimp.REF	-0.2912	0.006327	-46.019	6332	11534	140639	East Asian
Ami	Mbuti	DCP1 (deam)	Chimp.REF	-0.3664	0.006034	-60.72	5847	12609	140637	East Asian
Ami	Khomani_San	DCP1 (all)	Chimp.REF	-0.3978	0.00477	-83.383	13130	30474	326130	East Asian
Ami	Khomani_San	Mal'ta1	Chimp.REF	-0.3986	0.004127	-96.577	30816	71655	756184	East Asian
Ami	Khomani_San	AG3	Chimp.REF	-0.3964	0.005021	-78.945	9936	22985	250217	East Asian
Ami	Yoruba	Mal'ta1	Chimp.REF	-0.2965	0.004324	-68.564	34596	63750	756277	East Asian
Ami	Yoruba	AG3	Chimp.REF	-0.2917	0.004876	-59.822	11131	20298	250242	East Asian
Ami	Khomani_San	DCP1 (deam)	Chimp.REF	-0.3969	0.006082	-65.255	5630	13040	140617	East Asian
Armenian	Mbuti	AG3	Chimp.REF	-0.3827	0.004422	-86.557	10048	22508	250246	West Eurasian
Armenian	Yoruba	Mal'ta1	Chimp.REF	-0.3115	0.003863	-80.633	33931	64635	756286	West Eurasian
Armenian	Khomani_San	DCP1 (deam)	Chimp.REF	-0.4105	0.005468	-75.072	5511	13186	140622	West Eurasian
Armenian	Khomani_San	DCP1 (all)	Chimp.REF	-0.4105	0.00441	-93.088	12898	30864	326127	West Eurasian
Armenian	Yoruba	DCP1 (all)	Chimp.REF	-0.3083	0.004406	-69.971	14492	27409	326165	West Eurasian
Armenian	Mbuti	DCP1 (all)	Chimp.REF	-0.3843	0.004292	-89.531	13350	30015	326166	West Eurasian
Armenian	Mbuti	Mal'ta1	Chimp.REF	-0.3804	0.003701	-100	31530	70240	756291	West Eurasian
Armenian	Yoruba	AG3	Chimp.REF	-0.3132	0.00434	-72.16	10789	20628	250242	West Eurasian
Armenian	Mbuti	DCP1 (deam)	Chimp.REF	-0.3805	0.005172	-73.564	5722	12750	140642	West Eurasian
Armenian	Yoruba	DCP1 (deam)	Chimp.REF	-0.3059	0.005479	-55.827	6203	11670	140644	West Eurasian
Armenian	Khomani_San	Mal'ta1	Chimp.REF	-0.4121	0.003853	-100	30234	72622	756190	West Eurasian
Armenian	Khomani_San	AG3	Chimp.REF	-0.4154	0.004488	-92.561	9657	23379	250217	West Eurasian
Atayal	Khomani_San	Mal'ta1	Chimp.REF	-0.3984	0.004566	-87.244	30798	71580	755008	East Asian
Atayal	Mbuti	DCP1 (deam)	Chimp.REF	-0.3614	0.006383	-56.622	5842	12454	140469	East Asian
Atayal	Yoruba	DCP1 (deam)	Chimp.REF	-0.2841	0.006861	-41.407	6369	11422	140471	East Asian
Atayal	Khomani_San	DCP1 (deam)	Chimp.REF	-0.3915	0.006572	-59.575	5640	12900	140450	East Asian
Atayal	Yoruba	Mal'ta1	Chimp.REF	-0.2966	0.004716	-62.891	34519	63632	755096	East Asian
Atayal	Mbuti	Mal'ta1	Chimp.REF	-0.3675	0.004479	-82.034	31935	69035	755097	East Asian
Atayal	Mbuti	AG3	Chimp.REF	-0.3648	0.005596	-65.187	10259	22042	249869	East Asian
Atayal	Mbuti	DCP1 (all)	Chimp.REF	-0.3679	0.005306	-69.339	13552	29327	325727	East Asian
Atayal	Khomani_San	DCP1 (all)	Chimp.REF	-0.3933	0.005424	-72.507	13179	30263	325689	East Asian
Atayal	Khomani_San	AG3	Chimp.REF	-0.3971	0.005637	-70.444	9899	22940	249843	East Asian
Atayal	Yoruba	AG3	Chimp.REF	-0.2927	0.005625	-52.036	11072	20235	249866	East Asian
Atayal	Yoruba	DCP1 (all)	Chimp.REF	-0.2891	0.005586	-51.753	14797	26832	325726	East Asian
Australian	Khomani_San	Mal'ta1	Chimp.REF	-0.3687	0.004605	-80.058	32029	69439	755985	Oceanians
Australian	Mbuti	DCP1 (all)	Chimp.REF	-0.3382	0.005078	-66.593	14156	28620	326096	Oceanians
Australian	Mbuti	DCP1 (deam)	Chimp.REF	-0.3337	0.006042	-55.22	6091	12192	140606	Oceanians
Australian	Mbuti	Mal'ta1	Chimp.REF	-0.3362	0.004491	-74.874	33295	67026	756087	Oceanians
Australian	Yoruba	DCP1 (all)	Chimp.REF	-0.2568	0.00542	-47.376	15510	26226	326095	Oceanians
Australian	Yoruba	Mal'ta1	Chimp.REF	-0.2626	0.004849	-54.16	36114	61839	756083	Oceanians
Australian	Khomani_San	DCP1 (all)	Chimp.REF	-0.3649	0.005283	-69.057	13724	29490	326056	Oceanians
Australian	Yoruba	DCP1 (deam)	Chimp.REF	-0.2539	0.006477	-39.198	6673	11213	140608	Oceanians
Australian	Yoruba	AG3	Chimp.REF	-0.2603	0.005407	-48.141	11581	19731	250167	Oceanians
Australian	Khomani_San	DCP1 (deam)	Chimp.REF	-0.3651	0.006346	-57.523	5868	12616	140586	Oceanians
Australian	Mbuti	AG3	Chimp.REF	-0.3351	0.005176	-64.735	10688	21458	250172	Oceanians
Australian	Khomani_San	AG3	Chimp.REF	-0.3685	0.005318	-69.302	10309	22341	250142	Oceanians
Balochi	Mbuti	DCP1 (all)	Chimp.REF	-0.3907	0.004319	-90.465	13225	30189	326159	South Asian
Balochi	Khomani_San	Mal'ta1	Chimp.REF	-0.4137	0.003838	-100	30171	72745	756144	South Asian
Balochi	Khomani_San	AG3	Chimp.REF	-0.4198	0.004553	-92.211	9619	23540	250208	South Asian
Balochi	Yoruba	DCP1 (all)	Chimp.REF	-0.3147	0.00446	-70.554	14392	27608	326158	South Asian
Balochi	Khomani_San	DCP1 (all)	Chimp.REF	-0.4153	0.004623	-89.832	12863	31131	326119	South Asian
Balochi	Mbuti	AG3	Chimp.REF	-0.3878	0.004468	-86.801	9996	22658	250237	South Asian
Balochi	Khomani_San	DCP1 (deam)	Chimp.REF	-0.4145	0.005659	-73.252	5493	13271	140616	South Asian
Balochi	Mbuti	DCP1 (deam)	Chimp.REF	-0.3847	0.00546	-70.462	5702	12832	140636	South Asian
Balochi	Yoruba	Mal'ta1	Chimp.REF	-0.3133	0.003691	-84.884	33861	64757	756245	South Asian
Balochi	Mbuti	Mal'ta1	Chimp.REF	-0.3827	0.003712	-100	31370	70269	756247	South Asian
Balochi	Yoruba	AG3	Chimp.REF	-0.319	0.004376	-72.884	10721	20763	250233	South Asian
Balochi	Yoruba	DCP1 (deam)	Chimp.REF	-0.3108	0.005774	-53.834	6175	11746	140638	South Asian
Basque	Yoruba	DCP1 (deam)	Chimp.REF	-0.3175	0.005574	-56.963	6142	11857	140643	West Eurasian
Basque	Yoruba	AG3	Chimp.REF	-0.3233	0.004342	-74.46	10706	20937	250248	West Eurasian
Basque	Yoruba	DCP1 (all)	Chimp.REF	-0.3192	0.004559	-70.023	14365	27836	326166	West Eurasian
Basque	Mbuti	DCP1 (all)	Chimp.REF	-0.3946	0.004371	-90.273	13209	30427	326167	West Eurasian
Basque	Mbuti	AG3	Chimp.REF	-0.3916	0.004368	-89.66	9983	22836	250252	West Eurasian
Basque	Khomani_San	DCP1 (all)	Chimp.REF	-0.4206	0.004483	-93.816	12759	31279	326127	West Eurasian
Basque	Yoruba	Mal'ta1	Chimp.REF	-0.3222	0.003771	-85.451	33575	65499	756290	West Eurasian
Basque	Khomani_San	AG3	Chimp.REF	-0.424	0.004412	-96.087	9588	23700	250223	West Eurasian
Basque	Mbuti	DCP1 (deam)	Chimp.REF	-0.3906	0.005389	-72.489	5675	12950	140641	West Eurasian
Basque	Khomani_San	Mal'ta1	Chimp.REF	-0.4218	0.003858	-100	29888	73494	756196	West Eurasian
Basque	Khomani_San	DCP1 (deam)	Chimp.REF	-0.4206	0.005513	-76.292	5457	13380	140621	West Eurasian
Basque	Mbuti	Mal'ta1	Chimp.REF	-0.3907	0.003716	-100	31134	71063	756293	West Eurasian
BedouinB	Yoruba	DCP1 (deam)	Chimp.REF	-0.2858	0.005775	-49.487	6331	11398	140635	West Eurasian
BedouinB	Yoruba	Mal'ta1	Chimp.REF	-0.29	0.003972	-73.01	34547	62772	756252	West Eurasian
BedouinB	Mbuti	DCP1 (all)	Chimp.REF	-0.3661	0.004449	-82.287	13584	29273	326162	West Eurasian
BedouinB	Mbuti	DCP1 (deam)	Chimp.REF	-0.3628	0.005522	-65.692	5819	12445	140633	West Eurasian
BedouinB	Khomani_San	DCP1 (all)	Chimp.REF	-0.3927	0.004632	-84.786	13138	30131	326123	West Eurasian
BedouinB	Khomani_San	Mal'ta1	Chimp.REF	-0.3938	0.003865	-100	30723	70631	756155	West Eurasian
BedouinB	Yoruba	AG3	Chimp.REF	-0.2872	0.004499	-63.844	11076	20003	250240	West Eurasian
BedouinB	Mbuti	Mal'ta1	Chimp.REF	-0.3614	0.003725	-97.023	32002	68225	756255	West Eurasian
BedouinB	Yoruba	DCP1 (all)	Chimp.REF	-0.2875	0.004594	-62.585	14796	26738	326161	West Eurasian
BedouinB	Mbuti	AG3	Chimp.REF	-0.3598	0.004453	-80.804	10274	21822	250243	West Eurasian
BedouinB	Khomani_San	DCP1 (deam)	Chimp.REF	-0.3943	0.005727	-68.851	5587	12862	140614	West Eurasian
BedouinB	Khomani_San	AG3	Chimp.REF	-0.3932	0.004485	-87.666	9886	22696	250215	West Eurasian
Bengali	Mbuti	DCP1 (deam)	Chimp.REF	-0.384	0.005363	-71.602	5684	12770	140639	South Asian
Bengali	Mbuti	AG3	Chimp.REF	-0.3817	0.004505	-84.728	10038	22432	250248	South Asian
Bengali	Yoruba	DCP1 (all)	Chimp.REF	-0.3086	0.004365	-70.694	14479	27403	326161	South Asian
Bengali	Khomani_San	Mal'ta1	Chimp.REF	-0.4125	0.003876	-100	30176	72548	756185	South Asian
Bengali	Yoruba	Mal'ta1	Chimp.REF	-0.3119	0.003827	-81.497	33851	64540	756282	South Asian
Bengali	Yoruba	DCP1 (deam)	Chimp.REF	-0.3082	0.00558	-55.226	6203	11728	140641	South Asian
Bengali	Mbuti	Mal'ta1	Chimp.REF	-0.3816	0.003754	-100	31358	70051	756285	South Asian
Bengali	Mbuti	DCP1 (all)	Chimp.REF	-0.386	0.004343	-88.879	13257	29927	326162	South Asian
Bengali	Khomani_San	DCP1 (all)	Chimp.REF	-0.4104	0.00461	-89.022	12913	30888	326122	South Asian
Bengali	Yoruba	AG3	Chimp.REF	-0.3116	0.004488	-69.42	10798	20571	250244	South Asian
Bengali	Khomani_San	DCP1 (deam)	Chimp.REF	-0.4127	0.005664	-72.855	5503	13236	140619	South Asian
Bengali	Khomani_San	AG3	Chimp.REF	-0.4138	0.004557	-90.809	9672	23327	250217	South Asian
Bergamo	Mbuti	DCP1 (deam)	Chimp.REF	-0.3865	0.005983	-64.607	5661	12795	140385	West Eurasian
Bergamo	Khomani_San	DCP1 (deam)	Chimp.REF	-0.4173	0.006225	-67.036	5433	13214	140365	West Eurasian
Bergamo	Yoruba	AG3	Chimp.REF	-0.3235	0.005382	-60.119	10660	20857	249719	West Eurasian
Bergamo	Mbuti	DCP1 (all)	Chimp.REF	-0.3926	0.004869	-80.632	13197	30254	325601	West Eurasian
Bergamo	Mbuti	AG3	Chimp.REF	-0.3926	0.005232	-75.033	9907	22712	249719	West Eurasian
Bergamo	Yoruba	DCP1 (all)	Chimp.REF	-0.3163	0.005128	-61.68	14395	27715	325600	West Eurasian
Bergamo	Khomani_San	Mal'ta1	Chimp.REF	-0.4225	0.004231	-99.846	29724	73210	754492	West Eurasian
Bergamo	Yoruba	DCP1 (deam)	Chimp.REF	-0.3112	0.006299	-49.413	6168	11742	140387	West Eurasian
Bergamo	Khomani_San	AG3	Chimp.REF	-0.4243	0.00522	-81.277	9543	23609	249695	West Eurasian
Bergamo	Mbuti	Mal'ta1	Chimp.REF	-0.3911	0.00422	-92.673	31000	70823	754581	West Eurasian
Bergamo	Khomani_San	DCP1 (all)	Chimp.REF	-0.4187	0.004985	-83.996	12742	31100	325561	West Eurasian
Bergamo	Yoruba	Mal'ta1	Chimp.REF	-0.3221	0.004457	-72.263	33512	65351	754582	West Eurasian
Bougainville	Mbuti	DCP1 (all)	Chimp.REF	-0.3426	0.005094	-67.258	14069	28734	326099	Oceanians
Bougainville	Mbuti	AG3	Chimp.REF	-0.3373	0.005253	-64.2	10633	21454	250192	Oceanians
Bougainville	Khomani_San	Mal'ta1	Chimp.REF	-0.3758	0.004519	-83.168	31803	70096	756017	Oceanians
Bougainville	Khomani_San	AG3	Chimp.REF	-0.37	0.005434	-68.091	10288	22372	250166	Oceanians
Bougainville	Mbuti	DCP1 (deam)	Chimp.REF	-0.342	0.005859	-58.373	6025	12288	140603	Oceanians
Bougainville	Yoruba	DCP1 (all)	Chimp.REF	-0.2611	0.00537	-48.625	15451	26370	326098	Oceanians
Bougainville	Khomani_San	DCP1 (all)	Chimp.REF	-0.3675	0.005265	-69.801	13747	29720	326059	Oceanians
Bougainville	Mbuti	Mal'ta1	Chimp.REF	-0.3447	0.004433	-77.746	32902	67509	756116	Oceanians
Bougainville	Yoruba	DCP1 (deam)	Chimp.REF	-0.2627	0.006252	-42.015	6600	11302	140605	Oceanians
Bougainville	Yoruba	Mal'ta1	Chimp.REF	-0.2715	0.004775	-56.86	35696	62299	756113	Oceanians
Bougainville	Yoruba	AG3	Chimp.REF	-0.2622	0.005558	-47.164	11540	19740	250189	Oceanians
Bougainville	Khomani_San	DCP1 (deam)	Chimp.REF	-0.3722	0.006198	-60.054	5830	12743	140583	Oceanians
Brahmin	Yoruba	DCP1 (deam)	Chimp.REF	-0.3106	0.00537	-57.845	6200	11787	140643	South Asian
Brahmin	Khomani_San	AG3	Chimp.REF	-0.4201	0.004532	-92.7	9596	23501	250230	South Asian
Brahmin	Mbuti	Mal'ta1	Chimp.REF	-0.3825	0.003591	-100	31403	70298	756311	South Asian
Brahmin	Khomani_San	Mal'ta1	Chimp.REF	-0.4136	0.003739	-100	30178	72753	756211	South Asian
Brahmin	Khomani_San	DCP1 (deam)	Chimp.REF	-0.4158	0.005507	-75.504	5478	13274	140621	South Asian
Brahmin	Mbuti	DCP1 (all)	Chimp.REF	-0.3873	0.004133	-93.703	13258	30015	326170	South Asian
Brahmin	Mbuti	DCP1 (deam)	Chimp.REF	-0.3865	0.005123	-75.453	5672	12818	140641	South Asian
Brahmin	Yoruba	DCP1 (all)	Chimp.REF	-0.3094	0.004341	-71.259	14523	27533	326169	South Asian
Brahmin	Mbuti	AG3	Chimp.REF	-0.3879	0.004383	-88.519	9975	22620	250259	South Asian
Brahmin	Khomani_San	DCP1 (all)	Chimp.REF	-0.4118	0.004413	-93.324	12899	30961	326131	South Asian
Brahmin	Yoruba	AG3	Chimp.REF	-0.3183	0.004427	-71.886	10735	20758	250255	South Asian
Brahmin	Yoruba	Mal'ta1	Chimp.REF	-0.3132	0.003677	-85.173	33871	64760	756307	South Asian
Brahui	Mbuti	Mal'ta1	Chimp.REF	-0.381	0.00372	-100	31396	70048	756300	South Asian
Brahui	Yoruba	Mal'ta1	Chimp.REF	-0.3118	0.00393	-79.338	33822	64465	756298	South Asian
Brahui	Khomani_San	DCP1 (all)	Chimp.REF	-0.4117	0.004596	-89.583	12858	30857	326134	South Asian
Brahui	Khomani_San	Mal'ta1	Chimp.REF	-0.4119	0.003943	-100	30219	72550	756202	South Asian
Brahui	Khomani_San	DCP1 (deam)	Chimp.REF	-0.4122	0.005587	-73.777	5490	13189	140621	South Asian
Brahui	Yoruba	DCP1 (all)	Chimp.REF	-0.3102	0.00462	-67.153	14394	27342	326173	South Asian
Brahui	Yoruba	AG3	Chimp.REF	-0.3092	0.00449	-68.872	10806	20481	250248	South Asian
Brahui	Mbuti	DCP1 (deam)	Chimp.REF	-0.3827	0.005436	-70.407	5686	12737	140641	South Asian
Brahui	Mbuti	DCP1 (all)	Chimp.REF	-0.3865	0.004403	-87.78	13252	29946	326174	South Asian
Brahui	Mbuti	AG3	Chimp.REF	-0.3798	0.004511	-84.194	10042	22340	250252	South Asian
Brahui	Yoruba	DCP1 (deam)	Chimp.REF	-0.3085	0.005609	-54.998	6154	11645	140643	South Asian
Brahui	Khomani_San	AG3	Chimp.REF	-0.4122	0.00473	-87.139	9668	23226	250222	South Asian
Bulgarian	Khomani_San	AG3	Chimp.REF	-0.4248	0.005223	-81.325	9479	23478	248885	West Eurasian
Bulgarian	Mbuti	DCP1 (deam)	Chimp.REF	-0.3873	0.005934	-65.271	5675	12849	139982	West Eurasian
Bulgarian	Mbuti	AG3	Chimp.REF	-0.3924	0.005217	-75.203	9867	22609	248911	West Eurasian
Bulgarian	Khomani_San	Mal'ta1	Chimp.REF	-0.4234	0.004202	-100	29629	73148	752016	West Eurasian
Bulgarian	Yoruba	DCP1 (all)	Chimp.REF	-0.3166	0.005269	-60.089	14341	27631	324589	West Eurasian
Bulgarian	Khomani_San	DCP1 (all)	Chimp.REF	-0.4175	0.005026	-83.058	12784	31106	324557	West Eurasian
Bulgarian	Yoruba	DCP1 (deam)	Chimp.REF	-0.3131	0.006245	-50.148	6163	11782	139984	West Eurasian
Bulgarian	Yoruba	AG3	Chimp.REF	-0.3238	0.005222	-62.012	10583	20720	248908	West Eurasian
Bulgarian	Mbuti	DCP1 (all)	Chimp.REF	-0.3918	0.004894	-80.068	13210	30230	324590	West Eurasian
Bulgarian	Khomani_San	DCP1 (deam)	Chimp.REF	-0.4176	0.00611	-68.349	5458	13285	139967	West Eurasian
Bulgarian	Yoruba	Mal'ta1	Chimp.REF	-0.3236	0.00433	-74.726	33348	65252	752107	West Eurasian
Bulgarian	Mbuti	Mal'ta1	Chimp.REF	-0.3918	0.004188	-93.556	30945	70817	752107	West Eurasian
Burmese	Mbuti	AG3	Chimp.REF	-0.3683	0.004718	-78.069	10236	22171	250257	East Asian
Burmese	Mbuti	DCP1 (all)	Chimp.REF	-0.3668	0.004529	-80.988	13635	29429	326170	East Asian
Burmese	Yoruba	DCP1 (all)	Chimp.REF	-0.2885	0.004605	-62.662	14852	26899	326169	East Asian
Burmese	Mbuti	DCP1 (deam)	Chimp.REF	-0.3646	0.00557	-65.46	5846	12555	140640	East Asian
Burmese	Yoruba	Mal'ta1	Chimp.REF	-0.2995	0.00414	-72.345	34455	63915	756299	East Asian
Burmese	Khomani_San	AG3	Chimp.REF	-0.4019	0.00484	-83.023	9821	23018	250229	East Asian
Burmese	Yoruba	DCP1 (deam)	Chimp.REF	-0.2883	0.00569	-50.674	6353	11502	140642	East Asian
Burmese	Khomani_San	DCP1 (all)	Chimp.REF	-0.3932	0.0046	-85.471	13194	30291	326130	East Asian
Burmese	Khomani_San	Mal'ta1	Chimp.REF	-0.4014	0.004106	-97.773	30676	71820	756199	East Asian
Burmese	Mbuti	Mal'ta1	Chimp.REF	-0.37	0.003848	-96.153	31901	69368	756302	East Asian
Burmese	Khomani_San	DCP1 (deam)	Chimp.REF	-0.3959	0.005662	-69.914	5614	12970	140620	East Asian
Burmese	Yoruba	AG3	Chimp.REF	-0.2976	0.004722	-63.02	10995	20309	250255	East Asian
Burusho	Yoruba	DCP1 (all)	Chimp.REF	-0.3148	0.004411	-71.378	14427	27684	326151	South Asian
Burusho	Yoruba	DCP1 (deam)	Chimp.REF	-0.3156	0.005428	-58.143	6158	11836	140632	South Asian
Burusho	Mbuti	AG3	Chimp.REF	-0.3927	0.004466	-87.923	9922	22752	250241	South Asian
Burusho	Khomani_San	DCP1 (all)	Chimp.REF	-0.4161	0.004451	-93.486	12848	31158	326111	South Asian
Burusho	Khomani_San	Mal'ta1	Chimp.REF	-0.4218	0.003887	-100	29858	73426	756152	South Asian
Burusho	Mbuti	DCP1 (deam)	Chimp.REF	-0.3899	0.005232	-74.531	5662	12900	140630	South Asian
Burusho	Yoruba	Mal'ta1	Chimp.REF	-0.3219	0.003884	-82.881	33574	65456	756253	South Asian
Burusho	Khomani_San	DCP1 (deam)	Chimp.REF	-0.419	0.005483	-76.416	5469	13357	140610	South Asian
Burusho	Khomani_San	AG3	Chimp.REF	-0.4252	0.004392	-96.817	9523	23612	250210	South Asian
Burusho	Mbuti	Mal'ta1	Chimp.REF	-0.3907	0.003802	-100	31101	70990	756256	South Asian
Burusho	Yoruba	AG3	Chimp.REF	-0.3231	0.004361	-74.092	10691	20899	250237	South Asian
Burusho	Mbuti	DCP1 (all)	Chimp.REF	-0.391	0.004278	-91.401	13241	30244	326152	South Asian
Cambodian	Yoruba	AG3	Chimp.REF	-0.289	0.004673	-61.838	11134	20184	250242	East Asian
Cambodian	Yoruba	DCP1 (deam)	Chimp.REF	-0.2821	0.005801	-48.635	6402	11434	140640	East Asian
Cambodian	Yoruba	Mal'ta1	Chimp.REF	-0.2954	0.004099	-72.069	34649	63701	756287	East Asian
Cambodian	Mbuti	AG3	Chimp.REF	-0.361	0.004721	-76.478	10328	21999	250247	East Asian
Cambodian	Khomani_San	Mal'ta1	Chimp.REF	-0.398	0.004016	-99.1	30812	71546	756192	East Asian
Cambodian	Mbuti	Mal'ta1	Chimp.REF	-0.3667	0.003877	-94.578	31999	69056	756290	East Asian
Cambodian	Khomani_San	AG3	Chimp.REF	-0.3934	0.004729	-83.189	9968	22899	250218	East Asian
Cambodian	Khomani_San	DCP1 (deam)	Chimp.REF	-0.3893	0.005891	-66.089	5678	12918	140618	East Asian
Cambodian	Mbuti	DCP1 (all)	Chimp.REF	-0.3659	0.004746	-77.097	13650	29401	326172	East Asian
Cambodian	Yoruba	DCP1 (all)	Chimp.REF	-0.287	0.004716	-60.853	14912	26917	326171	East Asian
Cambodian	Khomani_San	DCP1 (all)	Chimp.REF	-0.3913	0.004849	-80.701	13263	30317	326132	East Asian
Cambodian	Mbuti	DCP1 (deam)	Chimp.REF	-0.3587	0.005737	-62.527	5892	12484	140638	East Asian
Chechen	Mbuti	Mal'ta1	Chimp.REF	-0.3891	0.0041	-94.906	31153	70837	754746	West Eurasian
Chechen	Mbuti	DCP1 (deam)	Chimp.REF	-0.3905	0.006174	-63.244	5643	12874	140406	West Eurasian
Chechen	Khomani_San	Mal'ta1	Chimp.REF	-0.4195	0.004118	-100	29997	73356	754644	West Eurasian
Chechen	Mbuti	DCP1 (all)	Chimp.REF	-0.3931	0.005053	-77.798	13169	30230	325587	West Eurasian
Chechen	Yoruba	DCP1 (deam)	Chimp.REF	-0.3146	0.006634	-47.424	6180	11854	140408	West Eurasian
Chechen	Mbuti	AG3	Chimp.REF	-0.3946	0.005098	-77.416	9894	22794	249793	West Eurasian
Chechen	Yoruba	DCP1 (all)	Chimp.REF	-0.3154	0.005469	-57.671	14449	27763	325586	West Eurasian
Chechen	Yoruba	Mal'ta1	Chimp.REF	-0.3197	0.004299	-74.381	33709	65398	754742	West Eurasian
Chechen	Khomani_San	AG3	Chimp.REF	-0.4249	0.005033	-84.432	9580	23737	249761	West Eurasian
Chechen	Khomani_San	DCP1 (deam)	Chimp.REF	-0.4188	0.006329	-66.165	5466	13344	140386	West Eurasian
Chechen	Yoruba	AG3	Chimp.REF	-0.3251	0.005134	-63.315	10682	20972	249787	West Eurasian
Chechen	Khomani_San	DCP1 (all)	Chimp.REF	-0.4174	0.00524	-79.669	12812	31173	325547	West Eurasian
Chukchi	Mbuti	DCP1 (all)	Chimp.REF	-0.406	0.004834	-83.995	13003	30779	325899	Central Asian Siberians
Chukchi	Khomani_San	DCP1 (deam)	Chimp.REF	-0.4312	0.00595	-72.462	5399	13583	140520	Central Asian Siberians
Chukchi	Yoruba	AG3	Chimp.REF	-0.3382	0.005053	-66.927	10540	21311	250015	Central Asian Siberians
Chukchi	Yoruba	DCP1 (all)	Chimp.REF	-0.3308	0.005004	-66.11	14193	28224	325898	Central Asian Siberians
Chukchi	Mbuti	AG3	Chimp.REF	-0.4066	0.004968	-81.845	9770	23160	250019	Central Asian Siberians
Chukchi	Yoruba	Mal'ta1	Chimp.REF	-0.3323	0.004262	-77.969	33334	66512	755547	Central Asian Siberians
Chukchi	Khomani_San	DCP1 (all)	Chimp.REF	-0.4299	0.004902	-87.692	12652	31732	325858	Central Asian Siberians
Chukchi	Mbuti	DCP1 (deam)	Chimp.REF	-0.403	0.00578	-69.726	5583	13121	140540	Central Asian Siberians
Chukchi	Khomani_San	AG3	Chimp.REF	-0.4365	0.004981	-87.639	9452	24096	249992	Central Asian Siberians
Chukchi	Yoruba	DCP1 (deam)	Chimp.REF	-0.3299	0.006124	-53.871	6072	12050	140542	Central Asian Siberians
Chukchi	Khomani_San	Mal'ta1	Chimp.REF	-0.4298	0.004105	-100	29759	74618	755456	Central Asian Siberians
Chukchi	Mbuti	Mal'ta1	Chimp.REF	-0.4002	0.003984	-100	30868	72054	755550	Central Asian Siberians
Crete	Yoruba	Mal'ta1	Chimp.REF	-0.3131	0.003924	-79.802	33895	64796	756122	West Eurasian
Crete	Khomani_San	DCP1 (all)	Chimp.REF	-0.413	0.004443	-92.938	12873	30982	326086	West Eurasian
Crete	Yoruba	DCP1 (all)	Chimp.REF	-0.3112	0.004457	-69.812	14456	27516	326127	West Eurasian
Crete	Khomani_San	Mal'ta1	Chimp.REF	-0.4135	0.003877	-100	30196	72777	756023	West Eurasian
Crete	Yoruba	AG3	Chimp.REF	-0.3104	0.004517	-68.715	10843	20602	250142	West Eurasian
Crete	Khomani_San	DCP1 (deam)	Chimp.REF	-0.4131	0.005457	-75.712	5493	13227	140595	West Eurasian
Crete	Khomani_San	AG3	Chimp.REF	-0.4128	0.004495	-91.839	9699	23336	250116	West Eurasian
Crete	Mbuti	AG3	Chimp.REF	-0.3806	0.004456	-85.417	10073	22453	250147	West Eurasian
Crete	Mbuti	DCP1 (deam)	Chimp.REF	-0.3838	0.005248	-73.138	5688	12774	140615	West Eurasian
Crete	Mbuti	Mal'ta1	Chimp.REF	-0.3821	0.003772	-100	31458	70362	756124	West Eurasian
Crete	Mbuti	DCP1 (all)	Chimp.REF	-0.3877	0.004309	-89.985	13270	30075	326127	West Eurasian
Crete	Yoruba	DCP1 (deam)	Chimp.REF	-0.3087	0.005571	-55.42	6187	11713	140617	West Eurasian
Czech	Yoruba	DCP1 (all)	Chimp.REF	-0.3262	0.005143	-63.418	14231	28009	325701	West Eurasian
Czech	Khomani_San	AG3	Chimp.REF	-0.432	0.005019	-86.072	9475	23888	249818	West Eurasian
Czech	Mbuti	Mal'ta1	Chimp.REF	-0.3971	0.004082	-97.286	30943	71706	755014	West Eurasian
Czech	Yoruba	DCP1 (deam)	Chimp.REF	-0.3199	0.006295	-50.82	6133	11904	140455	West Eurasian
Czech	Mbuti	AG3	Chimp.REF	-0.4006	0.005152	-77.754	9846	23004	249845	West Eurasian
Czech	Mbuti	DCP1 (all)	Chimp.REF	-0.3995	0.00499	-80.054	13167	30681	325702	West Eurasian
Czech	Mbuti	DCP1 (deam)	Chimp.REF	-0.3921	0.006035	-64.972	5681	13008	140453	West Eurasian
Czech	Yoruba	Mal'ta1	Chimp.REF	-0.3304	0.004367	-75.671	33210	65985	755012	West Eurasian
Czech	Yoruba	AG3	Chimp.REF	-0.3336	0.005101	-65.403	10535	21084	249843	West Eurasian
Czech	Khomani_San	DCP1 (all)	Chimp.REF	-0.425	0.005061	-83.982	12728	31544	325662	West Eurasian
Czech	Khomani_San	Mal'ta1	Chimp.REF	-0.4282	0.004199	-100	29668	74105	754920	West Eurasian
Czech	Khomani_San	DCP1 (deam)	Chimp.REF	-0.4217	0.00617	-68.349	5469	13445	140433	West Eurasian
Dai	Mbuti	AG3	Chimp.REF	-0.3665	0.004542	-80.697	10253	22116	250267	East Asian
Dai	Yoruba	AG3	Chimp.REF	-0.2949	0.004514	-65.341	11047	20289	250263	East Asian
Dai	Mbuti	DCP1 (deam)	Chimp.REF	-0.3621	0.005384	-67.265	5854	12500	140644	East Asian
Dai	Khomani_San	DCP1 (all)	Chimp.REF	-0.3929	0.004554	-86.276	13230	30351	326141	East Asian
Dai	Khomani_San	DCP1 (deam)	Chimp.REF	-0.392	0.005592	-70.091	5657	12952	140624	East Asian
Dai	Yoruba	DCP1 (all)	Chimp.REF	-0.289	0.004554	-63.47	14845	26915	326180	East Asian
Dai	Khomani_San	AG3	Chimp.REF	-0.3987	0.004577	-87.117	9896	23020	250237	East Asian
Dai	Mbuti	Mal'ta1	Chimp.REF	-0.3708	0.003789	-97.862	31838	69370	756342	East Asian
Dai	Yoruba	Mal'ta1	Chimp.REF	-0.3002	0.004011	-74.846	34409	63933	756340	East Asian
Dai	Khomani_San	Mal'ta1	Chimp.REF	-0.4019	0.003957	-100	30665	71875	756240	East Asian
Dai	Mbuti	DCP1 (all)	Chimp.REF	-0.3675	0.00445	-82.59	13609	29426	326181	East Asian
Dai	Yoruba	DCP1 (deam)	Chimp.REF	-0.2855	0.005647	-50.56	6365	11451	140646	East Asian
Daur	Khomani_San	AG3	Chimp.REF	-0.4004	0.005506	-72.708	9840	22980	249698	East Asian
Daur	Khomani_San	Mal'ta1	Chimp.REF	-0.407	0.004455	-91.357	30442	72225	754452	East Asian
Daur	Khomani_San	DCP1 (deam)	Chimp.REF	-0.3988	0.006261	-63.697	5619	13074	140344	East Asian
Daur	Yoruba	AG3	Chimp.REF	-0.2965	0.005553	-53.403	10998	20268	249721	East Asian
Daur	Mbuti	Mal'ta1	Chimp.REF	-0.3762	0.004376	-85.971	31586	69689	754547	East Asian
Daur	Mbuti	DCP1 (deam)	Chimp.REF	-0.37	0.006307	-58.661	5799	12610	140364	East Asian
Daur	Yoruba	DCP1 (all)	Chimp.REF	-0.2934	0.005239	-55.996	14784	27058	325521	East Asian
Daur	Khomani_San	DCP1 (all)	Chimp.REF	-0.3958	0.005169	-76.582	13211	30522	325482	East Asian
Daur	Yoruba	DCP1 (deam)	Chimp.REF	-0.2941	0.00647	-45.458	6307	11561	140366	East Asian
Daur	Mbuti	DCP1 (all)	Chimp.REF	-0.3719	0.005172	-71.894	13523	29533	325521	East Asian
Daur	Mbuti	AG3	Chimp.REF	-0.3679	0.005495	-66.95	10211	22096	249724	East Asian
Daur	Yoruba	Mal'ta1	Chimp.REF	-0.3061	0.004695	-65.202	34137	64258	754546	East Asian
Druze	Khomani_San	DCP1 (all)	Chimp.REF	-0.4009	0.004517	-88.745	13054	30524	326120	West Eurasian
Druze	Khomani_San	DCP1 (deam)	Chimp.REF	-0.4032	0.005661	-71.22	5560	13073	140614	West Eurasian
Druze	Khomani_San	AG3	Chimp.REF	-0.4079	0.004494	-90.768	9739	23157	250218	West Eurasian
Druze	Yoruba	Mal'ta1	Chimp.REF	-0.2997	0.003648	-82.159	34255	63576	756269	West Eurasian
Druze	Mbuti	AG3	Chimp.REF	-0.3757	0.004457	-84.291	10100	22256	250245	West Eurasian
Druze	Khomani_San	Mal'ta1	Chimp.REF	-0.4021	0.003709	-100	30492	71503	756174	West Eurasian
Druze	Mbuti	DCP1 (all)	Chimp.REF	-0.375	0.004344	-86.317	13475	29642	326160	West Eurasian
Druze	Yoruba	DCP1 (all)	Chimp.REF	-0.2976	0.004546	-65.477	14655	27074	326160	West Eurasian
Druze	Mbuti	DCP1 (deam)	Chimp.REF	-0.373	0.00545	-68.438	5770	12635	140634	West Eurasian
Druze	Yoruba	AG3	Chimp.REF	-0.3045	0.004499	-67.693	10887	20422	250241	West Eurasian
Druze	Yoruba	DCP1 (deam)	Chimp.REF	-0.298	0.005552	-53.669	6248	11552	140636	West Eurasian
Druze	Mbuti	Mal'ta1	Chimp.REF	-0.3701	0.003562	-100	31766	69094	756271	West Eurasian
Dusun	Mbuti	Mal'ta1	Chimp.REF	-0.3627	0.004012	-90.4	32137	68716	756246	Oceanians
Dusun	Mbuti	DCP1 (all)	Chimp.REF	-0.3661	0.004707	-77.778	13615	29339	326155	Oceanians
Dusun	Mbuti	AG3	Chimp.REF	-0.3604	0.004954	-72.745	10332	21973	250239	Oceanians
Dusun	Yoruba	AG3	Chimp.REF	-0.2882	0.004909	-58.703	11141	20163	250237	Oceanians
Dusun	Yoruba	DCP1 (deam)	Chimp.REF	-0.2838	0.005971	-47.524	6379	11433	140632	Oceanians
Dusun	Yoruba	Mal'ta1	Chimp.REF	-0.2911	0.004209	-69.165	34785	63357	756244	Oceanians
Dusun	Khomani_San	AG3	Chimp.REF	-0.3929	0.004953	-79.311	9971	22873	250210	Oceanians
Dusun	Mbuti	DCP1 (deam)	Chimp.REF	-0.3602	0.00567	-63.531	5874	12487	140630	Oceanians
Dusun	Yoruba	DCP1 (all)	Chimp.REF	-0.2869	0.004785	-59.963	14884	26862	326154	Oceanians
Dusun	Khomani_San	DCP1 (all)	Chimp.REF	-0.3917	0.004725	-82.897	13225	30253	326115	Oceanians
Dusun	Khomani_San	DCP1 (deam)	Chimp.REF	-0.3902	0.005878	-66.387	5674	12936	140610	Oceanians
Dusun	Khomani_San	Mal'ta1	Chimp.REF	-0.3944	0.004158	-94.853	30903	71158	756147	Oceanians
English	Khomani_San	DCP1 (deam)	Chimp.REF	-0.4258	0.005435	-78.347	5432	13489	140619	West Eurasian
English	Mbuti	DCP1 (all)	Chimp.REF	-0.3991	0.004349	-91.783	13190	30714	326169	West Eurasian
English	Yoruba	DCP1 (deam)	Chimp.REF	-0.3235	0.00554	-58.388	6115	11963	140641	West Eurasian
English	Yoruba	DCP1 (all)	Chimp.REF	-0.325	0.004476	-72.603	14310	28087	326168	West Eurasian
English	Yoruba	AG3	Chimp.REF	-0.3289	0.004568	-72.004	10650	21088	250252	West Eurasian
English	Khomani_San	Mal'ta1	Chimp.REF	-0.4293	0.0036	-100	29641	74228	756187	West Eurasian
English	Khomani_San	DCP1 (all)	Chimp.REF	-0.4249	0.004454	-95.403	12740	31569	326129	West Eurasian
English	Yoruba	Mal'ta1	Chimp.REF	-0.3304	0.003683	-89.709	33343	66243	756286	West Eurasian
English	Khomani_San	AG3	Chimp.REF	-0.4296	0.004648	-92.408	9509	23830	250225	West Eurasian
English	Mbuti	Mal'ta1	Chimp.REF	-0.3976	0.003571	-100	30994	71900	756286	West Eurasian
English	Mbuti	AG3	Chimp.REF	-0.3967	0.004618	-85.914	9929	22988	250255	West Eurasian
English	Mbuti	DCP1 (deam)	Chimp.REF	-0.3963	0.005239	-75.642	5643	13051	140639	West Eurasian
Chaplin	Mbuti	DCP1 (all)	Chimp.REF	-0.4033	0.005172	-77.975	13088	30776	325900	Central Asian Siberians
Chaplin	Mbuti	DCP1 (deam)	Chimp.REF	-0.399	0.00647	-61.668	5642	13131	140526	Central Asian Siberians
Chaplin	Khomani_San	Mal'ta1	Chimp.REF	-0.4301	0.004523	-95.109	29701	74537	755502	Central Asian Siberians
Chaplin	Mbuti	Mal'ta1	Chimp.REF	-0.3999	0.004556	-87.772	30878	72032	755594	Central Asian Siberians
Chaplin	Mbuti	AG3	Chimp.REF	-0.4077	0.005168	-78.892	9779	23242	250001	Central Asian Siberians
Chaplin	Khomani_San	DCP1 (deam)	Chimp.REF	-0.4259	0.006482	-65.707	5484	13622	140506	Central Asian Siberians
Chaplin	Khomani_San	DCP1 (all)	Chimp.REF	-0.427	0.005199	-82.119	12742	31731	325860	Central Asian Siberians
Chaplin	Khomani_San	AG3	Chimp.REF	-0.4392	0.005256	-83.559	9403	24127	249972	Central Asian Siberians
Chaplin	Yoruba	DCP1 (all)	Chimp.REF	-0.3277	0.005302	-61.809	14306	28250	325899	Central Asian Siberians
Chaplin	Yoruba	DCP1 (deam)	Chimp.REF	-0.3258	0.006701	-48.615	6139	12071	140528	Central Asian Siberians
Chaplin	Yoruba	AG3	Chimp.REF	-0.3385	0.005381	-62.907	10594	21436	249996	Central Asian Siberians
Chaplin	Yoruba	Mal'ta1	Chimp.REF	-0.3316	0.004731	-70.095	33418	66576	755591	Central Asian Siberians
Naukan	Khomani_San	Mal'ta1	Chimp.REF	-0.4308	0.004049	-100	29708	74677	756199	Central Asian Siberians
Naukan	Mbuti	DCP1 (all)	Chimp.REF	-0.4048	0.00477	-84.85	13075	30856	326174	Central Asian Siberians
Naukan	Yoruba	DCP1 (deam)	Chimp.REF	-0.3271	0.006157	-53.133	6116	12063	140643	Central Asian Siberians
Naukan	Khomani_San	AG3	Chimp.REF	-0.4427	0.004759	-93.035	9377	24277	250226	Central Asian Siberians
Naukan	Mbuti	AG3	Chimp.REF	-0.4125	0.004719	-87.426	9712	23352	250255	Central Asian Siberians
Naukan	Yoruba	Mal'ta1	Chimp.REF	-0.3324	0.004207	-79.013	33419	66700	756299	Central Asian Siberians
Naukan	Mbuti	Mal'ta1	Chimp.REF	-0.4007	0.003946	-100	30875	72163	756299	Central Asian Siberians
Naukan	Yoruba	DCP1 (all)	Chimp.REF	-0.3287	0.004933	-66.646	14330	28366	326173	Central Asian Siberians
Naukan	Mbuti	DCP1 (deam)	Chimp.REF	-0.4013	0.005811	-69.062	5600	13107	140641	Central Asian Siberians
Naukan	Khomani_San	DCP1 (all)	Chimp.REF	-0.4294	0.004829	-88.921	12683	31771	326133	Central Asian Siberians
Naukan	Khomani_San	DCP1 (deam)	Chimp.REF	-0.4294	0.005922	-72.514	5418	13574	140621	Central Asian Siberians
Naukan	Yoruba	AG3	Chimp.REF	-0.3438	0.004883	-70.408	10516	21534	250252	Central Asian Siberians
Sireniki	Khomani_San	DCP1 (deam)	Chimp.REF	-0.4266	0.005855	-72.85	5447	13550	140618	Central Asian Siberians
Sireniki	Khomani_San	AG3	Chimp.REF	-0.4403	0.004801	-91.725	9405	24205	250224	Central Asian Siberians
Sireniki	Mbuti	DCP1 (deam)	Chimp.REF	-0.3979	0.005753	-69.168	5639	13093	140638	Central Asian Siberians
Sireniki	Yoruba	DCP1 (all)	Chimp.REF	-0.3262	0.004927	-66.202	14340	28224	326166	Central Asian Siberians
Sireniki	Mbuti	Mal'ta1	Chimp.REF	-0.4	0.003986	-100	30894	72093	756311	Central Asian Siberians
Sireniki	Yoruba	DCP1 (deam)	Chimp.REF	-0.3245	0.006114	-53.076	6133	12027	140640	Central Asian Siberians
Sireniki	Khomani_San	Mal'ta1	Chimp.REF	-0.4301	0.004057	-100	29740	74620	756211	Central Asian Siberians
Sireniki	Mbuti	AG3	Chimp.REF	-0.4098	0.004754	-86.206	9748	23287	250252	Central Asian Siberians
Sireniki	Mbuti	DCP1 (all)	Chimp.REF	-0.4018	0.004784	-83.997	13126	30758	326167	Central Asian Siberians
Sireniki	Yoruba	Mal'ta1	Chimp.REF	-0.3318	0.004194	-79.116	33418	66610	756307	Central Asian Siberians
Sireniki	Yoruba	AG3	Chimp.REF	-0.3417	0.004736	-72.143	10517	21434	250247	Central Asian Siberians
Sireniki	Khomani_San	DCP1 (all)	Chimp.REF	-0.4258	0.004835	-88.06	12770	31707	326127	Central Asian Siberians
Estonian	Khomani_San	DCP1 (all)	Chimp.REF	-0.4302	0.004672	-92.096	12645	31742	326129	West Eurasian
Estonian	Mbuti	DCP1 (all)	Chimp.REF	-0.4059	0.004543	-89.331	13027	30823	326170	West Eurasian
Estonian	Mbuti	Mal'ta1	Chimp.REF	-0.4019	0.003758	-100	30793	72179	756309	West Eurasian
Estonian	Khomani_San	Mal'ta1	Chimp.REF	-0.4317	0.003938	-100	29660	74721	756208	West Eurasian
Estonian	Mbuti	DCP1 (deam)	Chimp.REF	-0.4045	0.005491	-73.666	5566	13128	140641	West Eurasian
Estonian	Mbuti	AG3	Chimp.REF	-0.4042	0.004458	-90.677	9822	23151	250257	West Eurasian
Estonian	Yoruba	DCP1 (deam)	Chimp.REF	-0.3307	0.005597	-59.081	6073	12073	140643	West Eurasian
Estonian	Khomani_San	DCP1 (deam)	Chimp.REF	-0.4332	0.00567	-76.405	5369	13576	140621	West Eurasian
Estonian	Yoruba	AG3	Chimp.REF	-0.3356	0.004526	-74.132	10600	21306	250252	West Eurasian
Estonian	Yoruba	DCP1 (all)	Chimp.REF	-0.3306	0.004672	-70.76	14226	28275	326169	West Eurasian
Estonian	Khomani_San	AG3	Chimp.REF	-0.4341	0.004448	-97.612	9507	24095	250227	West Eurasian
Estonian	Yoruba	Mal'ta1	Chimp.REF	-0.3341	0.003922	-85.191	33255	66632	756305	West Eurasian
Even	Yoruba	Mal'ta1	Chimp.REF	-0.3142	0.004009	-78.386	33966	65090	756335	Central Asian Siberians
Even	Mbuti	AG3	Chimp.REF	-0.3824	0.004428	-86.368	10097	22599	250265	Central Asian Siberians
Even	Mbuti	Mal'ta1	Chimp.REF	-0.3838	0.003795	-100	31413	70544	756336	Central Asian Siberians
Even	Mbuti	DCP1 (all)	Chimp.REF	-0.3849	0.004361	-88.267	13352	30062	326177	Central Asian Siberians
Even	Yoruba	DCP1 (all)	Chimp.REF	-0.3079	0.004516	-68.176	14572	27534	326176	Central Asian Siberians
Even	Mbuti	DCP1 (deam)	Chimp.REF	-0.3793	0.005271	-71.956	5754	12786	140643	Central Asian Siberians
Even	Khomani_San	Mal'ta1	Chimp.REF	-0.4147	0.003885	-100	30218	73028	756231	Central Asian Siberians
Even	Khomani_San	AG3	Chimp.REF	-0.4147	0.00442	-93.822	9713	23475	250234	Central Asian Siberians
Even	Khomani_San	DCP1 (all)	Chimp.REF	-0.4102	0.00444	-92.382	12950	30963	326136	Central Asian Siberians
Even	Yoruba	AG3	Chimp.REF	-0.3125	0.00452	-69.141	10868	20750	250263	Central Asian Siberians
Even	Yoruba	DCP1 (deam)	Chimp.REF	-0.3039	0.00554	-54.863	6265	11737	140645	Central Asian Siberians
Even	Khomani_San	DCP1 (deam)	Chimp.REF	-0.4097	0.005531	-74.074	5532	13212	140623	Central Asian Siberians
Finnish	Khomani_San	DCP1 (all)	Chimp.REF	-0.4306	0.004193	-100	12625	31716	326140	West Eurasian
Finnish	Khomani_San	DCP1 (deam)	Chimp.REF	-0.4298	0.005158	-83.319	5400	13540	140624	West Eurasian
Finnish	Mbuti	AG3	Chimp.REF	-0.4041	0.004328	-93.358	9856	23223	250264	West Eurasian
Finnish	Khomani_San	Mal'ta1	Chimp.REF	-0.4326	0.003698	-100	29526	74554	756229	West Eurasian
Finnish	Mbuti	Mal'ta1	Chimp.REF	-0.4014	0.003498	-100	30838	72188	756333	West Eurasian
Finnish	Yoruba	AG3	Chimp.REF	-0.3368	0.004347	-77.478	10578	21323	250260	West Eurasian
Finnish	Mbuti	DCP1 (all)	Chimp.REF	-0.4054	0.004062	-99.823	13044	30834	326181	West Eurasian
Finnish	Yoruba	Mal'ta1	Chimp.REF	-0.334	0.003666	-91.092	33248	66590	756332	West Eurasian
Finnish	Khomani_San	AG3	Chimp.REF	-0.4365	0.004341	-100	9443	24070	250233	West Eurasian
Finnish	Mbuti	DCP1 (deam)	Chimp.REF	-0.3998	0.004909	-81.449	5623	13116	140644	West Eurasian
Finnish	Yoruba	DCP1 (all)	Chimp.REF	-0.3308	0.004292	-77.065	14205	28247	326180	West Eurasian
Finnish	Yoruba	DCP1 (deam)	Chimp.REF	-0.3275	0.005205	-62.92	6091	12024	140646	West Eurasian
French	Khomani_San	DCP1 (all)	Chimp.REF	-0.4229	0.004294	-98.494	12777	31507	326140	West Eurasian
French	Yoruba	DCP1 (all)	Chimp.REF	-0.3229	0.004294	-75.185	14343	28021	326180	West Eurasian
French	Khomani_San	AG3	Chimp.REF	-0.4253	0.004455	-95.456	9571	23734	250237	West Eurasian
French	Khomani_San	Mal'ta1	Chimp.REF	-0.4239	0.003683	-100	29882	73861	756234	West Eurasian
French	Yoruba	DCP1 (deam)	Chimp.REF	-0.319	0.005316	-60.01	6148	11908	140646	West Eurasian
French	Mbuti	DCP1 (deam)	Chimp.REF	-0.3923	0.005037	-77.879	5671	12990	140644	West Eurasian
French	Mbuti	AG3	Chimp.REF	-0.3932	0.004338	-90.631	9958	22861	250268	West Eurasian
French	Yoruba	AG3	Chimp.REF	-0.3245	0.004306	-75.363	10701	20982	250264	West Eurasian
French	Mbuti	Mal'ta1	Chimp.REF	-0.393	0.003496	-100	31121	71422	756339	West Eurasian
French	Yoruba	Mal'ta1	Chimp.REF	-0.3247	0.003575	-90.827	33578	65872	756336	West Eurasian
French	Khomani_San	DCP1 (deam)	Chimp.REF	-0.4214	0.005254	-80.201	5471	13439	140624	West Eurasian
French	Mbuti	DCP1 (all)	Chimp.REF	-0.3977	0.004126	-96.391	13195	30621	326181	West Eurasian
Georgian	Yoruba	DCP1 (deam)	Chimp.REF	-0.305	0.005606	-54.4	6228	11693	140645	West Eurasian
Georgian	Khomani_San	DCP1 (deam)	Chimp.REF	-0.4088	0.005478	-74.631	5549	13223	140623	West Eurasian
Georgian	Khomani_San	DCP1 (all)	Chimp.REF	-0.4077	0.004586	-88.919	12990	30874	326139	West Eurasian
Georgian	Khomani_San	Mal'ta1	Chimp.REF	-0.4116	0.003857	-100	30284	72657	756210	West Eurasian
Georgian	Mbuti	AG3	Chimp.REF	-0.3802	0.004472	-85.015	10083	22451	250264	West Eurasian
Georgian	Yoruba	Mal'ta1	Chimp.REF	-0.3115	0.003867	-80.538	33915	64599	756309	West Eurasian
Georgian	Yoruba	AG3	Chimp.REF	-0.3098	0.004644	-66.705	10856	20602	250261	West Eurasian
Georgian	Mbuti	Mal'ta1	Chimp.REF	-0.3808	0.003714	-100	31456	70148	756311	West Eurasian
Georgian	Mbuti	DCP1 (all)	Chimp.REF	-0.383	0.004397	-87.114	13354	29935	326179	West Eurasian
Georgian	Mbuti	DCP1 (deam)	Chimp.REF	-0.3798	0.005338	-71.147	5736	12761	140643	West Eurasian
Georgian	Yoruba	DCP1 (all)	Chimp.REF	-0.3063	0.004625	-66.233	14531	27364	326178	West Eurasian
Georgian	Khomani_San	AG3	Chimp.REF	-0.4119	0.004572	-90.099	9729	23358	250234	West Eurasian
Greek	Yoruba	AG3	Chimp.REF	-0.3195	0.004468	-71.522	10759	20863	250241	West Eurasian
Greek	Yoruba	Mal'ta1	Chimp.REF	-0.3172	0.003731	-85.003	33771	65142	756269	West Eurasian
Greek	Mbuti	AG3	Chimp.REF	-0.389	0.004554	-85.423	9993	22718	250244	West Eurasian
Greek	Mbuti	DCP1 (deam)	Chimp.REF	-0.3845	0.00543	-70.823	5719	12864	140639	West Eurasian
Greek	Mbuti	DCP1 (all)	Chimp.REF	-0.391	0.004435	-88.151	13239	30236	326164	West Eurasian
Greek	Yoruba	DCP1 (all)	Chimp.REF	-0.3152	0.004521	-69.713	14394	27643	326163	West Eurasian
Greek	Khomani_San	Mal'ta1	Chimp.REF	-0.417	0.003764	-100	30092	73146	756166	West Eurasian
Greek	Mbuti	Mal'ta1	Chimp.REF	-0.3859	0.003647	-100	31330	70708	756271	West Eurasian
Greek	Khomani_San	DCP1 (all)	Chimp.REF	-0.4162	0.004487	-92.753	12836	31134	326123	West Eurasian
Greek	Yoruba	DCP1 (deam)	Chimp.REF	-0.3106	0.005597	-55.491	6200	11786	140641	West Eurasian
Greek	Khomani_San	DCP1 (deam)	Chimp.REF	-0.4145	0.005531	-74.935	5506	13300	140619	West Eurasian
Greek	Khomani_San	AG3	Chimp.REF	-0.4207	0.004588	-91.692	9631	23617	250213	West Eurasian
Han	Mbuti	DCP1 (all)	Chimp.REF	-0.3688	0.004544	-81.163	13605	29502	326177	East Asian
Han	Mbuti	AG3	Chimp.REF	-0.367	0.004723	-77.708	10254	22144	250260	East Asian
Han	Mbuti	DCP1 (deam)	Chimp.REF	-0.3644	0.005543	-65.742	5839	12534	140642	East Asian
Han	Yoruba	DCP1 (all)	Chimp.REF	-0.2905	0.004598	-63.176	14841	26992	326176	East Asian
Han	Mbuti	Mal'ta1	Chimp.REF	-0.3677	0.003917	-93.878	32014	69242	756327	East Asian
Han	Yoruba	AG3	Chimp.REF	-0.2958	0.004663	-63.427	11034	20301	250256	East Asian
Han	Yoruba	DCP1 (deam)	Chimp.REF	-0.2875	0.005774	-49.795	6362	11497	140644	East Asian
Han	Khomani_San	DCP1 (all)	Chimp.REF	-0.3942	0.004615	-85.404	13221	30423	326137	East Asian
Han	Khomani_San	DCP1 (deam)	Chimp.REF	-0.3939	0.005754	-68.459	5649	12992	140622	East Asian
Han	Khomani_San	Mal'ta1	Chimp.REF	-0.3988	0.004006	-99.548	30838	71745	756224	East Asian
Han	Khomani_San	AG3	Chimp.REF	-0.3989	0.004853	-82.186	9909	23059	250229	East Asian
Han	Yoruba	Mal'ta1	Chimp.REF	-0.2971	0.004086	-72.7	34573	63794	756326	East Asian
Hawaiian	Mbuti	Mal'ta1	Chimp.REF	-0.3609	0.00446	-80.936	32203	68579	753963	Oceanians
Hawaiian	Mbuti	DCP1 (all)	Chimp.REF	-0.3601	0.005268	-68.359	13712	29148	325320	Oceanians
Hawaiian	Khomani_San	Mal'ta1	Chimp.REF	-0.3943	0.004534	-86.979	30751	70794	753869	Oceanians
Hawaiian	Mbuti	DCP1 (deam)	Chimp.REF	-0.3526	0.006318	-55.816	5926	12382	140305	Oceanians
Hawaiian	Mbuti	AG3	Chimp.REF	-0.3573	0.005328	-67.055	10334	21822	249532	Oceanians
Hawaiian	Yoruba	Mal'ta1	Chimp.REF	-0.2905	0.004638	-62.633	34677	63067	753961	Oceanians
Hawaiian	Khomani_San	DCP1 (all)	Chimp.REF	-0.3873	0.005425	-71.399	13232	29962	325281	Oceanians
Hawaiian	Yoruba	DCP1 (all)	Chimp.REF	-0.2812	0.005424	-51.851	14948	26645	325320	Oceanians
Hawaiian	Khomani_San	DCP1 (deam)	Chimp.REF	-0.3847	0.006584	-58.422	5678	12778	140285	Oceanians
Hawaiian	Yoruba	AG3	Chimp.REF	-0.285	0.005391	-52.871	11133	20009	249528	Oceanians
Hawaiian	Khomani_San	AG3	Chimp.REF	-0.3908	0.00535	-73.054	9932	22677	249502	Oceanians
Hawaiian	Yoruba	DCP1 (deam)	Chimp.REF	-0.2759	0.006599	-41.802	6434	11335	140307	Oceanians
Hazara	Mbuti	Mal'ta1	Chimp.REF	-0.3852	0.003721	-100	31359	70648	756260	South Asian
Hazara	Khomani_San	DCP1 (deam)	Chimp.REF	-0.4156	0.005498	-75.585	5492	13302	140620	South Asian
Hazara	Mbuti	AG3	Chimp.REF	-0.3844	0.004687	-82.012	10061	22624	250239	South Asian
Hazara	Mbuti	DCP1 (deam)	Chimp.REF	-0.3852	0.005381	-71.581	5716	12878	140640	South Asian
Hazara	Yoruba	DCP1 (deam)	Chimp.REF	-0.3113	0.005606	-55.522	6197	11799	140642	South Asian
Hazara	Khomani_San	Mal'ta1	Chimp.REF	-0.4164	0.003747	-100	30115	73081	756161	South Asian
Hazara	Mbuti	DCP1 (all)	Chimp.REF	-0.3887	0.00438	-88.737	13311	30235	326161	South Asian
Hazara	Khomani_San	AG3	Chimp.REF	-0.4158	0.004648	-89.452	9712	23537	250210	South Asian
Hazara	Yoruba	DCP1 (all)	Chimp.REF	-0.3126	0.004536	-68.923	14486	27662	326160	South Asian
Hazara	Yoruba	Mal'ta1	Chimp.REF	-0.3162	0.003792	-83.391	33827	65108	756257	South Asian
Hazara	Yoruba	AG3	Chimp.REF	-0.3148	0.004642	-67.806	10821	20762	250235	South Asian
Hazara	Khomani_San	DCP1 (all)	Chimp.REF	-0.4143	0.004537	-91.305	12887	31114	326121	South Asian
Hezhen	Mbuti	DCP1 (deam)	Chimp.REF	-0.3711	0.005749	-64.542	5800	12644	140641	East Asian
Hezhen	Khomani_San	DCP1 (deam)	Chimp.REF	-0.4003	0.005819	-68.794	5613	13105	140621	East Asian
Hezhen	Mbuti	DCP1 (all)	Chimp.REF	-0.3743	0.00477	-78.461	13497	29641	326173	East Asian
Hezhen	Khomani_San	Mal'ta1	Chimp.REF	-0.4028	0.004093	-98.416	30666	72027	756206	East Asian
Hezhen	Mbuti	Mal'ta1	Chimp.REF	-0.372	0.003961	-93.907	31805	69484	756305	East Asian
Hezhen	Khomani_San	DCP1 (all)	Chimp.REF	-0.3993	0.004841	-82.487	13126	30574	326133	East Asian
Hezhen	Yoruba	Mal'ta1	Chimp.REF	-0.3012	0.00427	-70.533	34428	64102	756305	East Asian
Hezhen	Mbuti	AG3	Chimp.REF	-0.3723	0.004742	-78.508	10163	22220	250256	East Asian
Hezhen	Yoruba	DCP1 (all)	Chimp.REF	-0.2958	0.004875	-60.667	14759	27157	326172	East Asian
Hezhen	Khomani_San	AG3	Chimp.REF	-0.4042	0.004816	-83.913	9817	23134	250228	East Asian
Hezhen	Yoruba	DCP1 (deam)	Chimp.REF	-0.2946	0.00601	-49.021	6325	11608	140643	East Asian
Hezhen	Yoruba	AG3	Chimp.REF	-0.3004	0.004829	-62.208	10986	20421	250253	East Asian
Hungarian	Khomani_San	DCP1 (deam)	Chimp.REF	-0.4175	0.005406	-77.223	5493	13367	140621	West Eurasian
Hungarian	Khomani_San	Mal'ta1	Chimp.REF	-0.4234	0.003834	-100	29836	73657	756162	West Eurasian
Hungarian	Yoruba	Mal'ta1	Chimp.REF	-0.3234	0.003803	-85.055	33612	65750	756256	West Eurasian
Hungarian	Yoruba	DCP1 (deam)	Chimp.REF	-0.3137	0.005467	-57.385	6197	11863	140642	West Eurasian
Hungarian	Khomani_San	AG3	Chimp.REF	-0.4265	0.00464	-91.916	9568	23795	250211	West Eurasian
Hungarian	Yoruba	DCP1 (all)	Chimp.REF	-0.3188	0.004419	-72.146	14412	27900	326165	West Eurasian
Hungarian	Mbuti	DCP1 (all)	Chimp.REF	-0.3947	0.004329	-91.155	13218	30452	326166	West Eurasian
Hungarian	Khomani_San	DCP1 (all)	Chimp.REF	-0.4193	0.004318	-97.124	12834	31371	326127	West Eurasian
Hungarian	Mbuti	Mal'ta1	Chimp.REF	-0.392	0.003731	-100	31134	71277	756259	West Eurasian
Hungarian	Mbuti	DCP1 (deam)	Chimp.REF	-0.3884	0.005355	-72.525	5691	12917	140640	West Eurasian
Hungarian	Mbuti	AG3	Chimp.REF	-0.3949	0.004548	-86.824	9935	22904	250240	West Eurasian
Hungarian	Yoruba	AG3	Chimp.REF	-0.326	0.004587	-71.074	10693	21040	250237	West Eurasian
Icelandic	Yoruba	DCP1 (deam)	Chimp.REF	-0.3336	0.005833	-57.19	6035	12076	140642	West Eurasian
Icelandic	Khomani_San	DCP1 (deam)	Chimp.REF	-0.435	0.005633	-77.222	5357	13607	140620	West Eurasian
Icelandic	Khomani_San	AG3	Chimp.REF	-0.4371	0.004607	-94.874	9414	24031	250228	West Eurasian
Icelandic	Yoruba	DCP1 (all)	Chimp.REF	-0.3342	0.004634	-72.111	14152	28357	326168	West Eurasian
Icelandic	Yoruba	Mal'ta1	Chimp.REF	-0.3334	0.003862	-86.321	33239	66484	756298	West Eurasian
Icelandic	Mbuti	Mal'ta1	Chimp.REF	-0.4007	0.00374	-100	30846	72099	756303	West Eurasian
Icelandic	Mbuti	DCP1 (all)	Chimp.REF	-0.4079	0.004378	-93.164	13029	30981	326169	West Eurasian
Icelandic	Mbuti	DCP1 (deam)	Chimp.REF	-0.4057	0.005433	-74.681	5567	13169	140640	West Eurasian
Icelandic	Yoruba	AG3	Chimp.REF	-0.3376	0.0046	-73.385	10533	21268	250253	West Eurasian
Icelandic	Khomani_San	DCP1 (all)	Chimp.REF	-0.433	0.004569	-94.781	12606	31861	326129	West Eurasian
Icelandic	Mbuti	AG3	Chimp.REF	-0.4056	0.004683	-86.623	9787	23143	250258	West Eurasian
Icelandic	Khomani_San	Mal'ta1	Chimp.REF	-0.4314	0.003904	-100	29611	74543	756203	West Eurasian
Igorot	Yoruba	DCP1 (deam)	Chimp.REF	-0.2895	0.006022	-48.068	6343	11510	140634	Oceanians
Igorot	Khomani_San	DCP1 (all)	Chimp.REF	-0.3957	0.004791	-82.584	13192	30464	326121	Oceanians
Igorot	Khomani_San	Mal'ta1	Chimp.REF	-0.3957	0.004196	-94.313	30957	71504	756160	Oceanians
Igorot	Yoruba	Mal'ta1	Chimp.REF	-0.2937	0.004357	-67.411	34706	63568	756258	Oceanians
Igorot	Yoruba	DCP1 (all)	Chimp.REF	-0.2926	0.004763	-61.434	14774	26995	326160	Oceanians
Igorot	Khomani_San	DCP1 (deam)	Chimp.REF	-0.395	0.005955	-66.319	5650	13025	140612	Oceanians
Igorot	Khomani_San	AG3	Chimp.REF	-0.3982	0.00523	-76.145	9887	22972	250211	Oceanians
Igorot	Mbuti	DCP1 (deam)	Chimp.REF	-0.3651	0.005888	-62.013	5849	12577	140632	Oceanians
Igorot	Mbuti	AG3	Chimp.REF	-0.3657	0.005184	-70.549	10253	22077	250241	Oceanians
Igorot	Mbuti	DCP1 (all)	Chimp.REF	-0.3706	0.004719	-78.528	13560	29527	326161	Oceanians
Igorot	Mbuti	Mal'ta1	Chimp.REF	-0.3646	0.004145	-87.974	32121	68990	756257	Oceanians
Igorot	Yoruba	AG3	Chimp.REF	-0.2935	0.005133	-57.188	11076	20280	250238	Oceanians
Iranian	Yoruba	Mal'ta1	Chimp.REF	-0.3128	0.003711	-84.275	33865	64686	756312	West Eurasian
Iranian	Mbuti	DCP1 (deam)	Chimp.REF	-0.3797	0.005289	-71.79	5722	12727	140641	West Eurasian
Iranian	Mbuti	Mal'ta1	Chimp.REF	-0.3822	0.003555	-100	31381	70208	756314	West Eurasian
Iranian	Mbuti	DCP1 (all)	Chimp.REF	-0.3826	0.004239	-90.253	13349	29895	326174	West Eurasian
Iranian	Yoruba	DCP1 (deam)	Chimp.REF	-0.3045	0.005484	-55.531	6217	11661	140643	West Eurasian
Iranian	Khomani_San	Mal'ta1	Chimp.REF	-0.4132	0.003718	-100	30182	72691	756212	West Eurasian
Iranian	Yoruba	DCP1 (all)	Chimp.REF	-0.3055	0.004435	-68.889	14545	27344	326173	West Eurasian
Iranian	Mbuti	AG3	Chimp.REF	-0.3814	0.004461	-85.502	10034	22407	250260	West Eurasian
Iranian	Khomani_San	AG3	Chimp.REF	-0.4132	0.00455	-90.805	9684	23320	250230	West Eurasian
Iranian	Khomani_San	DCP1 (deam)	Chimp.REF	-0.4097	0.005592	-73.272	5513	13166	140621	West Eurasian
Iranian	Yoruba	AG3	Chimp.REF	-0.3107	0.004547	-68.335	10817	20568	250257	West Eurasian
Iranian	Khomani_San	DCP1 (all)	Chimp.REF	-0.4081	0.004435	-92.023	12943	30793	326134	West Eurasian
Iraqi_Jew	Yoruba	DCP1 (deam)	Chimp.REF	-0.3012	0.006501	-46.327	6240	11618	140431	West Eurasian
Iraqi_Jew	Mbuti	Mal'ta1	Chimp.REF	-0.3728	0.00425	-87.713	31666	69305	755021	West Eurasian
Iraqi_Jew	Mbuti	AG3	Chimp.REF	-0.3789	0.005003	-75.739	10013	22230	249864	West Eurasian
Iraqi_Jew	Mbuti	DCP1 (all)	Chimp.REF	-0.381	0.004836	-78.79	13344	29771	325688	West Eurasian
Iraqi_Jew	Yoruba	AG3	Chimp.REF	-0.307	0.005022	-61.123	10836	20435	249862	West Eurasian
Iraqi_Jew	Khomani_San	DCP1 (deam)	Chimp.REF	-0.4064	0.006341	-64.099	5536	13117	140409	West Eurasian
Iraqi_Jew	Khomani_San	DCP1 (all)	Chimp.REF	-0.4058	0.005028	-80.699	12975	30694	325648	West Eurasian
Iraqi_Jew	Yoruba	DCP1 (all)	Chimp.REF	-0.3031	0.005099	-59.446	14577	27258	325687	West Eurasian
Iraqi_Jew	Mbuti	DCP1 (deam)	Chimp.REF	-0.3767	0.006078	-61.98	5742	12683	140429	West Eurasian
Iraqi_Jew	Yoruba	Mal'ta1	Chimp.REF	-0.302	0.004523	-66.778	34253	63897	755020	West Eurasian
Iraqi_Jew	Khomani_San	AG3	Chimp.REF	-0.411	0.004974	-82.627	9657	23132	249839	West Eurasian
Iraqi_Jew	Khomani_San	Mal'ta1	Chimp.REF	-0.4043	0.004381	-92.285	30435	71750	754930	West Eurasian
Irula	Yoruba	DCP1 (all)	Chimp.REF	-0.2999	0.004406	-68.073	14643	27188	326163	South Asian
Irula	Yoruba	DCP1 (deam)	Chimp.REF	-0.3012	0.005381	-55.973	6239	11616	140639	South Asian
Irula	Khomani_San	Mal'ta1	Chimp.REF	-0.4044	0.003973	-100	30521	71963	756192	South Asian
Irula	Mbuti	DCP1 (all)	Chimp.REF	-0.379	0.004167	-90.953	13349	29641	326164	South Asian
Irula	Yoruba	Mal'ta1	Chimp.REF	-0.3027	0.004084	-74.105	34283	64043	756291	South Asian
Irula	Yoruba	AG3	Chimp.REF	-0.2992	0.00448	-66.779	10979	20353	250242	South Asian
Irula	Khomani_San	DCP1 (all)	Chimp.REF	-0.4027	0.004403	-91.461	13052	30648	326124	South Asian
Irula	Mbuti	DCP1 (deam)	Chimp.REF	-0.3784	0.005166	-73.259	5698	12635	140637	South Asian
Irula	Khomani_San	AG3	Chimp.REF	-0.4034	0.004556	-88.554	9800	23055	250218	South Asian
Irula	Mbuti	AG3	Chimp.REF	-0.3713	0.004473	-83.021	10154	22149	250245	South Asian
Irula	Mbuti	Mal'ta1	Chimp.REF	-0.3737	0.00385	-97.084	31643	69408	756294	South Asian
Irula	Khomani_San	DCP1 (deam)	Chimp.REF	-0.4069	0.005386	-75.544	5528	13113	140617	South Asian
Itelman	Mbuti	AG3	Chimp.REF	-0.4008	0.005422	-73.922	9858	23047	249960	Central Asian Siberians
Itelman	Yoruba	AG3	Chimp.REF	-0.3323	0.005422	-61.29	10620	21191	249957	Central Asian Siberians
Itelman	Khomani_San	DCP1 (deam)	Chimp.REF	-0.4263	0.006312	-67.542	5442	13529	140458	Central Asian Siberians
Itelman	Mbuti	DCP1 (deam)	Chimp.REF	-0.3979	0.006299	-63.162	5631	13073	140478	Central Asian Siberians
Itelman	Khomani_San	DCP1 (all)	Chimp.REF	-0.4248	0.005117	-83.027	12725	31523	325770	Central Asian Siberians
Itelman	Yoruba	Mal'ta1	Chimp.REF	-0.3323	0.004568	-72.748	33194	66231	755322	Central Asian Siberians
Itelman	Mbuti	DCP1 (all)	Chimp.REF	-0.3996	0.005218	-76.583	13145	30640	325810	Central Asian Siberians
Itelman	Yoruba	DCP1 (all)	Chimp.REF	-0.3248	0.005374	-60.448	14296	28053	325809	Central Asian Siberians
Itelman	Mbuti	Mal'ta1	Chimp.REF	-0.3998	0.004315	-92.652	30803	71833	755324	Central Asian Siberians
Itelman	Yoruba	DCP1 (deam)	Chimp.REF	-0.3255	0.006626	-49.122	6097	11981	140480	Central Asian Siberians
Itelman	Khomani_San	Mal'ta1	Chimp.REF	-0.4299	0.004236	-100	29648	74356	755230	Central Asian Siberians
Itelman	Khomani_San	AG3	Chimp.REF	-0.4313	0.005233	-82.414	9529	23982	249936	Central Asian Siberians
Japanese	Yoruba	Mal'ta1	Chimp.REF	-0.2986	0.004053	-73.67	34488	63849	756329	East Asian
Japanese	Yoruba	DCP1 (deam)	Chimp.REF	-0.2875	0.005773	-49.801	6342	11460	140644	East Asian
Japanese	Yoruba	DCP1 (all)	Chimp.REF	-0.2915	0.004667	-62.458	14769	26922	326176	East Asian
Japanese	Yoruba	AG3	Chimp.REF	-0.2929	0.004654	-62.94	11078	20255	250253	East Asian
Japanese	Khomani_San	Mal'ta1	Chimp.REF	-0.4003	0.00399	-100	30748	71796	756230	East Asian
Japanese	Mbuti	AG3	Chimp.REF	-0.3643	0.004573	-79.664	10294	22092	250257	East Asian
Japanese	Mbuti	Mal'ta1	Chimp.REF	-0.3689	0.00375	-98.37	31960	69327	756331	East Asian
Japanese	Khomani_San	DCP1 (deam)	Chimp.REF	-0.3953	0.005634	-70.16	5605	12932	140622	East Asian
Japanese	Mbuti	DCP1 (all)	Chimp.REF	-0.3699	0.00448	-82.57	13542	29441	326177	East Asian
Japanese	Mbuti	DCP1 (deam)	Chimp.REF	-0.3646	0.005485	-66.471	5819	12498	140642	East Asian
Japanese	Khomani_San	DCP1 (all)	Chimp.REF	-0.3958	0.004673	-84.716	13129	30333	326137	East Asian
Japanese	Khomani_San	AG3	Chimp.REF	-0.3968	0.004801	-82.643	9929	22989	250227	East Asian
Jordanian	Khomani_San	DCP1 (all)	Chimp.REF	-0.3917	0.004292	-91.267	13159	30106	326140	West Eurasian
Jordanian	Khomani_San	Mal'ta1	Chimp.REF	-0.3941	0.003587	-100	30787	70845	756233	West Eurasian
Jordanian	Yoruba	AG3	Chimp.REF	-0.2872	0.004263	-67.383	11075	20002	250265	West Eurasian
Jordanian	Khomani_San	AG3	Chimp.REF	-0.3922	0.004412	-88.901	9924	22733	250237	West Eurasian
Jordanian	Mbuti	DCP1 (all)	Chimp.REF	-0.3661	0.004164	-87.933	13542	29185	326180	West Eurasian
Jordanian	Yoruba	Mal'ta1	Chimp.REF	-0.2916	0.00356	-81.906	34471	62844	756335	West Eurasian
Jordanian	Mbuti	AG3	Chimp.REF	-0.3598	0.004269	-84.282	10276	21825	250269	West Eurasian
Jordanian	Khomani_San	DCP1 (deam)	Chimp.REF	-0.3937	0.005363	-73.408	5606	12885	140623	West Eurasian
Jordanian	Mbuti	DCP1 (deam)	Chimp.REF	-0.3641	0.005156	-70.605	5791	12422	140643	West Eurasian
Jordanian	Yoruba	DCP1 (deam)	Chimp.REF	-0.2865	0.005373	-53.328	6313	11384	140645	West Eurasian
Jordanian	Yoruba	DCP1 (all)	Chimp.REF	-0.2869	0.004314	-66.509	14781	26677	326179	West Eurasian
Jordanian	Mbuti	Mal'ta1	Chimp.REF	-0.3625	0.003452	-100	31994	68374	756337	West Eurasian
Kalash	Mbuti	AG3	Chimp.REF	-0.401	0.004516	-88.797	9816	22960	250251	South Asian
Kalash	Mbuti	DCP1 (all)	Chimp.REF	-0.4023	0.004325	-93.026	13059	30639	326167	South Asian
Kalash	Mbuti	Mal'ta1	Chimp.REF	-0.3989	0.003675	-100	30775	71622	756301	South Asian
Kalash	Yoruba	Mal'ta1	Chimp.REF	-0.3315	0.003779	-87.738	33107	65946	756298	South Asian
Kalash	Khomani_San	Mal'ta1	Chimp.REF	-0.4294	0.003758	-100	29588	74114	756199	South Asian
Kalash	Yoruba	DCP1 (deam)	Chimp.REF	-0.3261	0.005443	-59.913	6066	11937	140639	South Asian
Kalash	Khomani_San	DCP1 (all)	Chimp.REF	-0.4269	0.004471	-95.492	12674	31558	326127	South Asian
Kalash	Khomani_San	DCP1 (deam)	Chimp.REF	-0.4278	0.005529	-77.364	5403	13482	140617	South Asian
Kalash	Mbuti	DCP1 (deam)	Chimp.REF	-0.3981	0.005411	-73.573	5617	13048	140637	South Asian
Kalash	Yoruba	DCP1 (all)	Chimp.REF	-0.3279	0.004402	-74.489	14179	28013	326166	South Asian
Kalash	Khomani_San	AG3	Chimp.REF	-0.4324	0.004614	-93.733	9453	23858	250224	South Asian
Kalash	Yoruba	AG3	Chimp.REF	-0.3328	0.004538	-73.344	10547	21069	250249	South Asian
Kapu	Yoruba	Mal'ta1	Chimp.REF	-0.3115	0.003944	-78.97	33875	64525	756301	South Asian
Kapu	Yoruba	AG3	Chimp.REF	-0.3054	0.004538	-67.301	10886	20458	250249	South Asian
Kapu	Khomani_San	DCP1 (all)	Chimp.REF	-0.4075	0.004441	-91.744	12936	30728	326132	South Asian
Kapu	Mbuti	DCP1 (deam)	Chimp.REF	-0.3745	0.005484	-68.299	5765	12668	140637	South Asian
Kapu	Mbuti	DCP1 (all)	Chimp.REF	-0.3816	0.004398	-86.764	13361	29850	326173	South Asian
Kapu	Khomani_San	DCP1 (deam)	Chimp.REF	-0.4058	0.0056	-72.465	5527	13077	140617	South Asian
Kapu	Mbuti	Mal'ta1	Chimp.REF	-0.3807	0.003758	-100	31436	70092	756304	South Asian
Kapu	Yoruba	DCP1 (all)	Chimp.REF	-0.3047	0.004419	-68.959	14536	27277	326172	South Asian
Kapu	Mbuti	AG3	Chimp.REF	-0.376	0.004612	-81.528	10116	22308	250254	South Asian
Kapu	Khomani_San	Mal'ta1	Chimp.REF	-0.4117	0.003812	-100	30241	72571	756202	South Asian
Kapu	Yoruba	DCP1 (deam)	Chimp.REF	-0.3001	0.005484	-54.721	6232	11575	140639	South Asian
Kapu	Khomani_San	AG3	Chimp.REF	-0.4086	0.004535	-90.105	9735	23186	250225	South Asian
Karitiana	Khomani_San	DCP1 (deam)	Chimp.REF	-0.4422	0.005951	-74.294	5347	13822	140623	American
Karitiana	Khomani_San	Mal'ta1	Chimp.REF	-0.4471	0.004324	-100	29155	76305	756208	American
Karitiana	Mbuti	Mal'ta1	Chimp.REF	-0.4181	0.004188	-99.837	30251	73721	756313	American
Karitiana	Khomani_San	DCP1 (all)	Chimp.REF	-0.446	0.004926	-90.534	12422	32419	326134	American
Karitiana	Mbuti	AG3	Chimp.REF	-0.4293	0.004953	-86.677	9546	23909	250258	American
Karitiana	Yoruba	Mal'ta1	Chimp.REF	-0.3523	0.004364	-80.74	32598	68063	756312	American
Karitiana	Khomani_San	AG3	Chimp.REF	-0.4595	0.004959	-92.657	9191	24815	250227	American
Karitiana	Mbuti	DCP1 (all)	Chimp.REF	-0.4221	0.004911	-85.955	12798	31492	326175	American
Karitiana	Yoruba	DCP1 (deam)	Chimp.REF	-0.3429	0.006221	-55.12	6005	12272	140645	American
Karitiana	Yoruba	AG3	Chimp.REF	-0.3641	0.005067	-71.864	10253	21995	250255	American
Karitiana	Mbuti	DCP1 (deam)	Chimp.REF	-0.4152	0.005889	-70.511	5512	13340	140643	American
Karitiana	Yoruba	DCP1 (all)	Chimp.REF	-0.3487	0.005103	-68.334	13959	28906	326174	American
Kinh	Mbuti	DCP1 (deam)	Chimp.REF	-0.3557	0.005671	-62.727	5922	12462	140639	East Asian
Kinh	Khomani_San	Mal'ta1	Chimp.REF	-0.3989	0.004177	-95.5	30806	71700	756156	East Asian
Kinh	Yoruba	Mal'ta1	Chimp.REF	-0.2967	0.004285	-69.236	34624	63833	756257	East Asian
Kinh	Yoruba	AG3	Chimp.REF	-0.2897	0.004845	-59.796	11129	20206	250232	East Asian
Kinh	Mbuti	Mal'ta1	Chimp.REF	-0.3673	0.004013	-91.539	32051	69269	756258	East Asian
Kinh	Mbuti	DCP1 (all)	Chimp.REF	-0.3617	0.004592	-78.758	13735	29301	326167	East Asian
Kinh	Khomani_San	DCP1 (all)	Chimp.REF	-0.3882	0.004749	-81.759	13292	30164	326127	East Asian
Kinh	Khomani_San	AG3	Chimp.REF	-0.3941	0.004819	-81.798	9959	22917	250206	East Asian
Kinh	Yoruba	DCP1 (deam)	Chimp.REF	-0.2791	0.005975	-46.71	6430	11409	140641	East Asian
Kinh	Khomani_San	DCP1 (deam)	Chimp.REF	-0.3868	0.005933	-65.194	5697	12884	140619	East Asian
Kinh	Yoruba	DCP1 (all)	Chimp.REF	-0.2828	0.004781	-59.144	14989	26808	326166	East Asian
Kinh	Mbuti	AG3	Chimp.REF	-0.3613	0.004799	-75.291	10338	22036	250236	East Asian
Korean	Khomani_San	DCP1 (all)	Chimp.REF	-0.3962	0.004607	-85.999	13162	30435	326134	East Asian
Korean	Mbuti	DCP1 (deam)	Chimp.REF	-0.3662	0.005746	-63.729	5837	12582	140640	East Asian
Korean	Khomani_San	AG3	Chimp.REF	-0.3979	0.004922	-80.837	9887	22954	250227	East Asian
Korean	Khomani_San	Mal'ta1	Chimp.REF	-0.4023	0.004071	-98.808	30655	71916	756207	East Asian
Korean	Mbuti	DCP1 (all)	Chimp.REF	-0.3703	0.00453	-81.756	13574	29542	326174	East Asian
Korean	Khomani_San	DCP1 (deam)	Chimp.REF	-0.3967	0.005795	-68.461	5622	13016	140620	East Asian
Korean	Yoruba	DCP1 (deam)	Chimp.REF	-0.2889	0.005976	-48.34	6383	11568	140642	East Asian
Korean	Mbuti	AG3	Chimp.REF	-0.3654	0.004853	-75.3	10251	22056	250255	East Asian
Korean	Mbuti	Mal'ta1	Chimp.REF	-0.3713	0.00397	-93.526	31817	69395	756308	East Asian
Korean	Yoruba	DCP1 (all)	Chimp.REF	-0.2915	0.004676	-62.354	14847	27067	326173	East Asian
Korean	Yoruba	AG3	Chimp.REF	-0.2927	0.004763	-61.455	11095	20279	250251	East Asian
Korean	Yoruba	Mal'ta1	Chimp.REF	-0.3003	0.004121	-72.86	34456	64029	756306	East Asian
Kusunda	Mbuti	Mal'ta1	Chimp.REF	-0.3739	0.003877	-96.449	31624	69400	756241	South Asian
Kusunda	Yoruba	DCP1 (all)	Chimp.REF	-0.2932	0.004871	-60.206	14812	27104	326153	South Asian
Kusunda	Mbuti	DCP1 (all)	Chimp.REF	-0.3726	0.004723	-78.878	13506	29544	326154	South Asian
Kusunda	Mbuti	DCP1 (deam)	Chimp.REF	-0.3691	0.005769	-63.98	5793	12572	140634	South Asian
Kusunda	Mbuti	AG3	Chimp.REF	-0.3723	0.004986	-74.677	10135	22157	250242	South Asian
Kusunda	Khomani_San	DCP1 (all)	Chimp.REF	-0.3977	0.004877	-81.545	13137	30481	326113	South Asian
Kusunda	Khomani_San	DCP1 (deam)	Chimp.REF	-0.3983	0.006053	-65.792	5612	13039	140614	South Asian
Kusunda	Khomani_San	Mal'ta1	Chimp.REF	-0.4047	0.004085	-99.08	30490	71947	756138	South Asian
Kusunda	Yoruba	DCP1 (deam)	Chimp.REF	-0.2921	0.006014	-48.565	6325	11544	140636	South Asian
Kusunda	Yoruba	AG3	Chimp.REF	-0.2995	0.00507	-59.07	10994	20395	250237	South Asian
Kusunda	Khomani_San	AG3	Chimp.REF	-0.4037	0.005057	-79.814	9812	23093	250212	South Asian
Kusunda	Yoruba	Mal'ta1	Chimp.REF	-0.3027	0.004174	-72.502	34298	64068	756238	South Asian
Kyrgyz	Yoruba	AG3	Chimp.REF	-0.3156	0.004504	-70.078	10802	20765	250249	Central Asian Siberians
Kyrgyz	Khomani_San	AG3	Chimp.REF	-0.4174	0.004528	-92.176	9665	23513	250222	Central Asian Siberians
Kyrgyz	Mbuti	AG3	Chimp.REF	-0.3856	0.004537	-84.994	10027	22614	250251	Central Asian Siberians
Kyrgyz	Khomani_San	DCP1 (deam)	Chimp.REF	-0.4112	0.005412	-75.982	5532	13259	140621	Central Asian Siberians
Kyrgyz	Yoruba	DCP1 (all)	Chimp.REF	-0.3085	0.004514	-68.339	14554	27540	326161	Central Asian Siberians
Kyrgyz	Yoruba	Mal'ta1	Chimp.REF	-0.3134	0.004073	-76.945	33940	64923	756275	Central Asian Siberians
Kyrgyz	Yoruba	DCP1 (deam)	Chimp.REF	-0.3074	0.005482	-56.078	6217	11735	140643	Central Asian Siberians
Kyrgyz	Khomani_San	DCP1 (all)	Chimp.REF	-0.4102	0.004458	-92.017	12969	31007	326122	Central Asian Siberians
Kyrgyz	Mbuti	DCP1 (all)	Chimp.REF	-0.3852	0.004336	-88.834	13356	30089	326162	Central Asian Siberians
Kyrgyz	Mbuti	Mal'ta1	Chimp.REF	-0.3824	0.003824	-100	31487	70477	756276	Central Asian Siberians
Kyrgyz	Khomani_San	Mal'ta1	Chimp.REF	-0.4134	0.003933	-100	30280	72951	756178	Central Asian Siberians
Kyrgyz	Mbuti	DCP1 (deam)	Chimp.REF	-0.3819	0.005208	-73.331	5728	12806	140641	Central Asian Siberians
Lahu	Khomani_San	Mal'ta1	Chimp.REF	-0.3984	0.004083	-97.589	30845	71700	756149	East Asian
Lahu	Khomani_San	DCP1 (all)	Chimp.REF	-0.3923	0.004624	-84.842	13239	30330	326121	East Asian
Lahu	Yoruba	AG3	Chimp.REF	-0.2924	0.004928	-59.336	11092	20259	250228	East Asian
Lahu	Khomani_San	AG3	Chimp.REF	-0.3964	0.004963	-79.885	9933	22980	250205	East Asian
Lahu	Khomani_San	DCP1 (deam)	Chimp.REF	-0.3928	0.005783	-67.927	5641	12940	140618	East Asian
Lahu	Yoruba	DCP1 (all)	Chimp.REF	-0.288	0.004688	-61.431	14884	26923	326160	East Asian
Lahu	Mbuti	DCP1 (all)	Chimp.REF	-0.3667	0.004646	-78.924	13633	29418	326161	East Asian
Lahu	Mbuti	AG3	Chimp.REF	-0.3643	0.004882	-74.613	10287	22075	250232	East Asian
Lahu	Mbuti	DCP1 (deam)	Chimp.REF	-0.3627	0.005756	-63.02	5843	12494	140638	East Asian
Lahu	Yoruba	Mal'ta1	Chimp.REF	-0.2963	0.004214	-70.302	34645	63816	756246	East Asian
Lahu	Mbuti	Mal'ta1	Chimp.REF	-0.367	0.004059	-90.414	32062	69239	756248	East Asian
Lahu	Yoruba	DCP1 (deam)	Chimp.REF	-0.2851	0.00593	-48.084	6382	11472	140640	East Asian
Lezgin	Khomani_San	AG3	Chimp.REF	-0.4279	0.004434	-96.501	9545	23822	250224	West Eurasian
Lezgin	Khomani_San	DCP1 (all)	Chimp.REF	-0.4206	0.00446	-94.304	12789	31357	326136	West Eurasian
Lezgin	Yoruba	DCP1 (deam)	Chimp.REF	-0.3165	0.00544	-58.174	6154	11851	140645	West Eurasian
Lezgin	Mbuti	Mal'ta1	Chimp.REF	-0.3947	0.003556	-100	30909	71212	756316	West Eurasian
Lezgin	Yoruba	Mal'ta1	Chimp.REF	-0.3261	0.003736	-87.27	33374	65670	756314	West Eurasian
Lezgin	Mbuti	DCP1 (deam)	Chimp.REF	-0.3902	0.005264	-74.123	5672	12930	140643	West Eurasian
Lezgin	Mbuti	AG3	Chimp.REF	-0.398	0.004295	-92.66	9845	22860	250254	West Eurasian
Lezgin	Khomani_San	Mal'ta1	Chimp.REF	-0.4241	0.003742	-100	29863	73845	756215	West Eurasian
Lezgin	Khomani_San	DCP1 (deam)	Chimp.REF	-0.4193	0.00546	-76.798	5474	13381	140623	West Eurasian
Lezgin	Yoruba	DCP1 (all)	Chimp.REF	-0.3204	0.004418	-72.514	14338	27856	326175	West Eurasian
Lezgin	Mbuti	DCP1 (all)	Chimp.REF	-0.3961	0.0043	-92.131	13159	30424	326176	West Eurasian
Lezgin	Yoruba	AG3	Chimp.REF	-0.3287	0.004367	-75.265	10615	21009	250251	West Eurasian
Madiga	Khomani_San	Mal'ta1	Chimp.REF	-0.4079	0.003897	-100	30402	72286	756203	South Asian
Madiga	Yoruba	DCP1 (all)	Chimp.REF	-0.3026	0.004581	-66.058	14618	27304	326164	South Asian
Madiga	Mbuti	AG3	Chimp.REF	-0.3776	0.004463	-84.605	10100	22355	250252	South Asian
Madiga	Khomani_San	DCP1 (all)	Chimp.REF	-0.4054	0.004537	-89.346	13010	30745	326125	South Asian
Madiga	Mbuti	DCP1 (all)	Chimp.REF	-0.3803	0.004333	-87.772	13390	29824	326165	South Asian
Madiga	Mbuti	Mal'ta1	Chimp.REF	-0.3766	0.003726	-100	31620	69831	756305	South Asian
Madiga	Khomani_San	AG3	Chimp.REF	-0.41	0.004577	-89.581	9725	23241	250222	South Asian
Madiga	Yoruba	DCP1 (deam)	Chimp.REF	-0.3007	0.005654	-53.189	6261	11647	140640	South Asian
Madiga	Yoruba	AG3	Chimp.REF	-0.3066	0.004533	-67.634	10894	20527	250248	South Asian
Madiga	Mbuti	DCP1 (deam)	Chimp.REF	-0.3758	0.005358	-70.132	5769	12715	140638	South Asian
Madiga	Yoruba	Mal'ta1	Chimp.REF	-0.3065	0.004045	-75.772	34169	64372	756302	South Asian
Madiga	Khomani_San	DCP1 (deam)	Chimp.REF	-0.4066	0.00561	-72.477	5540	13132	140618	South Asian
Makrani	Yoruba	Mal'ta1	Chimp.REF	-0.3079	0.003868	-79.611	33972	64199	756271	South Asian
Makrani	Yoruba	AG3	Chimp.REF	-0.3084	0.004502	-68.504	10806	20442	250249	South Asian
Makrani	Yoruba	DCP1 (all)	Chimp.REF	-0.3056	0.004499	-67.93	14505	27274	326163	South Asian
Makrani	Khomani_San	DCP1 (all)	Chimp.REF	-0.4073	0.004618	-88.196	12966	30785	326124	South Asian
Makrani	Mbuti	DCP1 (all)	Chimp.REF	-0.3831	0.004338	-88.333	13296	29813	326164	South Asian
Makrani	Mbuti	DCP1 (deam)	Chimp.REF	-0.3801	0.005289	-71.87	5699	12688	140639	South Asian
Makrani	Mbuti	Mal'ta1	Chimp.REF	-0.3778	0.003701	-100	31480	69714	756273	South Asian
Makrani	Yoruba	DCP1 (deam)	Chimp.REF	-0.3054	0.00543	-56.234	6175	11605	140641	South Asian
Makrani	Khomani_San	Mal'ta1	Chimp.REF	-0.4088	0.003863	-100	30316	72231	756172	South Asian
Makrani	Khomani_San	DCP1 (deam)	Chimp.REF	-0.4093	0.00557	-73.483	5510	13147	140619	South Asian
Makrani	Khomani_San	AG3	Chimp.REF	-0.4102	0.004639	-88.442	9717	23235	250220	South Asian
Makrani	Mbuti	AG3	Chimp.REF	-0.3789	0.004491	-84.373	10045	22303	250252	South Asian
Mala	Yoruba	Mal'ta1	Chimp.REF	-0.3056	0.003815	-80.11	34084	64081	756288	South Asian
Mala	Yoruba	AG3	Chimp.REF	-0.3065	0.004437	-69.077	10845	20429	250252	South Asian
Mala	Mbuti	AG3	Chimp.REF	-0.3782	0.004387	-86.21	10034	22240	250256	South Asian
Mala	Yoruba	DCP1 (all)	Chimp.REF	-0.3046	0.004296	-70.89	14520	27238	326160	South Asian
Mala	Khomani_San	DCP1 (all)	Chimp.REF	-0.4067	0.004373	-92.995	12963	30732	326122	South Asian
Mala	Yoruba	DCP1 (deam)	Chimp.REF	-0.3033	0.005448	-55.672	6225	11644	140636	South Asian
Mala	Mbuti	DCP1 (deam)	Chimp.REF	-0.3801	0.005222	-72.779	5692	12671	140634	South Asian
Mala	Khomani_San	DCP1 (deam)	Chimp.REF	-0.4084	0.005368	-76.077	5526	13154	140614	South Asian
Mala	Mbuti	Mal'ta1	Chimp.REF	-0.3761	0.003652	-100	31515	69516	756291	South Asian
Mala	Khomani_San	Mal'ta1	Chimp.REF	-0.4074	0.003724	-100	30315	71995	756190	South Asian
Mala	Mbuti	DCP1 (all)	Chimp.REF	-0.3822	0.004147	-92.17	13305	29769	326161	South Asian
Mala	Khomani_San	AG3	Chimp.REF	-0.4096	0.004443	-92.207	9703	23168	250226	South Asian
Mansi	Yoruba	AG3	Chimp.REF	-0.3434	0.004504	-76.258	10484	21451	250251	Central Asian Siberians
Mansi	Mbuti	DCP1 (deam)	Chimp.REF	-0.4059	0.005316	-76.345	5579	13201	140637	Central Asian Siberians
Mansi	Khomani_San	DCP1 (deam)	Chimp.REF	-0.4361	0.005515	-79.062	5348	13618	140618	Central Asian Siberians
Mansi	Mbuti	DCP1 (all)	Chimp.REF	-0.4088	0.004427	-92.338	12994	30965	326166	Central Asian Siberians
Mansi	Mbuti	AG3	Chimp.REF	-0.4111	0.004552	-90.306	9735	23326	250254	Central Asian Siberians
Mansi	Yoruba	DCP1 (deam)	Chimp.REF	-0.334	0.005676	-58.843	6043	12105	140639	Central Asian Siberians
Mansi	Yoruba	Mal'ta1	Chimp.REF	-0.3334	0.004038	-82.552	33300	66605	756297	Central Asian Siberians
Mansi	Khomani_San	DCP1 (all)	Chimp.REF	-0.4342	0.004501	-96.482	12558	31833	326127	Central Asian Siberians
Mansi	Mbuti	Mal'ta1	Chimp.REF	-0.4011	0.003841	-100	30837	72148	756298	Central Asian Siberians
Mansi	Yoruba	DCP1 (all)	Chimp.REF	-0.3345	0.004662	-71.758	14148	28372	326165	Central Asian Siberians
Mansi	Khomani_San	Mal'ta1	Chimp.REF	-0.432	0.003939	-100	29574	74565	756201	Central Asian Siberians
Mansi	Khomani_San	AG3	Chimp.REF	-0.4422	0.004617	-95.778	9365	24214	250228	Central Asian Siberians
Maori	Mbuti	Mal'ta1	Chimp.REF	-0.3733	0.004221	-88.429	31753	69577	754246	Oceanians
Maori	Yoruba	AG3	Chimp.REF	-0.3078	0.005292	-58.16	10839	20477	249598	Oceanians
Maori	Yoruba	DCP1 (deam)	Chimp.REF	-0.3	0.006501	-46.147	6224	11558	140280	Oceanians
Maori	Mbuti	AG3	Chimp.REF	-0.3783	0.005143	-73.563	10069	22321	249600	Oceanians
Maori	Khomani_San	AG3	Chimp.REF	-0.4106	0.005198	-79.001	9694	23203	249576	Oceanians
Maori	Khomani_San	Mal'ta1	Chimp.REF	-0.4044	0.004373	-92.475	30557	72055	754154	Oceanians
Maori	Yoruba	DCP1 (all)	Chimp.REF	-0.2985	0.005368	-55.617	14660	27136	325364	Oceanians
Maori	Khomani_San	DCP1 (all)	Chimp.REF	-0.4008	0.005236	-76.557	13088	30596	325329	Oceanians
Maori	Khomani_San	DCP1 (deam)	Chimp.REF	-0.4041	0.006355	-63.59	5554	13088	140260	Oceanians
Maori	Yoruba	Mal'ta1	Chimp.REF	-0.3032	0.004525	-66.999	34301	64148	754245	Oceanians
Maori	Mbuti	DCP1 (deam)	Chimp.REF	-0.3746	0.00607	-61.708	5749	12634	140278	Oceanians
Maori	Mbuti	DCP1 (all)	Chimp.REF	-0.3758	0.005141	-73.098	13461	29668	325365	Oceanians
Mayan	Khomani_San	DCP1 (deam)	Chimp.REF	-0.4431	0.00588	-75.357	5348	13857	140608	American
Mayan	Mbuti	DCP1 (all)	Chimp.REF	-0.4239	0.004708	-90.041	12740	31489	326151	American
Mayan	Yoruba	DCP1 (all)	Chimp.REF	-0.3499	0.00494	-70.825	13939	28942	326150	American
Mayan	Khomani_San	AG3	Chimp.REF	-0.4607	0.004795	-96.074	9162	24817	250207	American
Mayan	Mbuti	DCP1 (deam)	Chimp.REF	-0.4164	0.005771	-72.157	5509	13370	140628	American
Mayan	Khomani_San	Mal'ta1	Chimp.REF	-0.4423	0.004051	-100	29273	75709	756142	American
Mayan	Yoruba	Mal'ta1	Chimp.REF	-0.346	0.004188	-82.617	32852	67605	756244	American
Mayan	Khomani_San	DCP1 (all)	Chimp.REF	-0.4468	0.004799	-93.104	12413	32466	326110	American
Mayan	Mbuti	AG3	Chimp.REF	-0.4312	0.004778	-90.263	9493	23888	250236	American
Mayan	Mbuti	Mal'ta1	Chimp.REF	-0.4133	0.004028	-100	30353	73110	756244	American
Mayan	Yoruba	AG3	Chimp.REF	-0.3648	0.004828	-75.55	10252	22027	250232	American
Mayan	Yoruba	DCP1 (deam)	Chimp.REF	-0.3444	0.00612	-56.279	5998	12300	140630	American
Miao	Khomani_San	DCP1 (deam)	Chimp.REF	-0.396	0.005931	-66.756	5629	13009	140618	East Asian
Miao	Khomani_San	AG3	Chimp.REF	-0.3981	0.004883	-81.521	9900	22995	250221	East Asian
Miao	Khomani_San	DCP1 (all)	Chimp.REF	-0.3947	0.004637	-85.13	13188	30389	326127	East Asian
Miao	Khomani_San	Mal'ta1	Chimp.REF	-0.3987	0.004171	-95.577	30834	71715	756199	East Asian
Miao	Mbuti	DCP1 (deam)	Chimp.REF	-0.3664	0.005744	-63.795	5819	12550	140638	East Asian
Miao	Mbuti	Mal'ta1	Chimp.REF	-0.3677	0.004038	-91.064	31988	69189	756298	East Asian
Miao	Yoruba	AG3	Chimp.REF	-0.294	0.004824	-60.936	11062	20274	250247	East Asian
Miao	Yoruba	Mal'ta1	Chimp.REF	-0.2968	0.00432	-68.713	34578	63773	756295	East Asian
Miao	Mbuti	AG3	Chimp.REF	-0.3657	0.004796	-76.248	10264	22098	250251	East Asian
Miao	Yoruba	DCP1 (deam)	Chimp.REF	-0.2898	0.00605	-47.897	6337	11507	140640	East Asian
Miao	Mbuti	DCP1 (all)	Chimp.REF	-0.3695	0.004454	-82.948	13564	29459	326167	East Asian
Miao	Yoruba	DCP1 (all)	Chimp.REF	-0.291	0.004634	-62.799	14801	26951	326166	East Asian
Mixe	Khomani_San	DCP1 (all)	Chimp.REF	-0.4449	0.004763	-93.41	12433	32364	326138	American
Mixe	Mbuti	DCP1 (deam)	Chimp.REF	-0.4186	0.005563	-75.243	5487	13388	140642	American
Mixe	Yoruba	DCP1 (deam)	Chimp.REF	-0.3467	0.00594	-58.378	5974	12315	140644	American
Mixe	Khomani_San	Mal'ta1	Chimp.REF	-0.445	0.003976	-100	29160	75921	756217	American
Mixe	Khomani_San	DCP1 (deam)	Chimp.REF	-0.4456	0.005643	-78.965	5319	13869	140622	American
Mixe	Mbuti	Mal'ta1	Chimp.REF	-0.4163	0.003873	-100	30201	73282	756321	American
Mixe	Yoruba	DCP1 (all)	Chimp.REF	-0.3477	0.004914	-70.743	13960	28840	326178	American
Mixe	Khomani_San	AG3	Chimp.REF	-0.4583	0.004818	-95.128	9199	24765	250227	American
Mixe	Mbuti	DCP1 (all)	Chimp.REF	-0.4216	0.004716	-89.39	12778	31405	326179	American
Mixe	Mbuti	AG3	Chimp.REF	-0.4294	0.004871	-88.145	9505	23809	250257	American
Mixe	Yoruba	AG3	Chimp.REF	-0.3627	0.00491	-73.868	10265	21947	250253	American
Mixe	Yoruba	Mal'ta1	Chimp.REF	-0.3488	0.004102	-85.029	32744	67818	756321	American
Mixtec	Yoruba	DCP1 (all)	Chimp.REF	-0.339	0.004689	-72.309	14071	28505	326168	American
Mixtec	Mbuti	AG3	Chimp.REF	-0.4216	0.004908	-85.911	9602	23599	250236	American
Mixtec	Mbuti	Mal'ta1	Chimp.REF	-0.4034	0.003918	-100	30726	72269	756261	American
Mixtec	Yoruba	Mal'ta1	Chimp.REF	-0.3362	0.004061	-82.783	33113	66652	756257	American
Mixtec	Khomani_San	DCP1 (deam)	Chimp.REF	-0.4374	0.005576	-78.447	5375	13733	140618	American
Mixtec	Yoruba	DCP1 (deam)	Chimp.REF	-0.3383	0.005706	-59.286	6015	12164	140640	American
Mixtec	Khomani_San	Mal'ta1	Chimp.REF	-0.4337	0.004025	-100	29532	74759	756160	American
Mixtec	Mbuti	DCP1 (all)	Chimp.REF	-0.4128	0.004436	-93.061	12930	31111	326169	American
Mixtec	Khomani_San	AG3	Chimp.REF	-0.4527	0.004941	-91.621	9225	24486	250208	American
Mixtec	Khomani_San	DCP1 (all)	Chimp.REF	-0.4366	0.004633	-94.252	12571	32057	326129	American
Mixtec	Yoruba	AG3	Chimp.REF	-0.3556	0.005011	-70.967	10310	21688	250231	American
Mixtec	Mbuti	DCP1 (deam)	Chimp.REF	-0.4101	0.005469	-74.99	5545	13254	140638	American
Naxi	Khomani_San	Mal'ta1	Chimp.REF	-0.4014	0.00404	-99.341	30681	71822	756229	East Asian
Naxi	Khomani_San	DCP1 (all)	Chimp.REF	-0.3966	0.004546	-87.251	13160	30461	326138	East Asian
Naxi	Khomani_San	AG3	Chimp.REF	-0.3981	0.004825	-82.509	9900	22996	250235	East Asian
Naxi	Khomani_San	DCP1 (deam)	Chimp.REF	-0.3989	0.005519	-72.277	5597	13026	140624	East Asian
Naxi	Yoruba	AG3	Chimp.REF	-0.2938	0.004699	-62.513	11077	20292	250261	East Asian
Naxi	Mbuti	DCP1 (deam)	Chimp.REF	-0.3682	0.005274	-69.811	5818	12600	140644	East Asian
Naxi	Mbuti	Mal'ta1	Chimp.REF	-0.3697	0.003841	-96.229	31942	69404	756333	East Asian
Naxi	Mbuti	AG3	Chimp.REF	-0.3658	0.004677	-78.209	10263	22100	250265	East Asian
Naxi	Mbuti	DCP1 (all)	Chimp.REF	-0.3707	0.00438	-84.632	13577	29573	326179	East Asian
Naxi	Yoruba	DCP1 (all)	Chimp.REF	-0.2924	0.004549	-64.272	14823	27071	326178	East Asian
Naxi	Yoruba	Mal'ta1	Chimp.REF	-0.299	0.004084	-73.201	34535	63989	756330	East Asian
Naxi	Yoruba	DCP1 (deam)	Chimp.REF	-0.2918	0.005614	-51.976	6336	11556	140646	East Asian
North_Ossetian	Mbuti	DCP1 (deam)	Chimp.REF	-0.3839	0.005298	-72.454	5707	12819	140641	West Eurasian
North_Ossetian	Mbuti	DCP1 (all)	Chimp.REF	-0.3872	0.004364	-88.727	13302	30113	326172	West Eurasian
North_Ossetian	Mbuti	Mal'ta1	Chimp.REF	-0.3856	0.003665	-100	31310	70614	756317	West Eurasian
North_Ossetian	Khomani_San	DCP1 (all)	Chimp.REF	-0.4127	0.004488	-91.938	12892	31006	326132	West Eurasian
North_Ossetian	Yoruba	DCP1 (deam)	Chimp.REF	-0.3096	0.005543	-55.857	6189	11740	140643	West Eurasian
North_Ossetian	Mbuti	AG3	Chimp.REF	-0.3872	0.004506	-85.939	10008	22657	250254	West Eurasian
North_Ossetian	Yoruba	AG3	Chimp.REF	-0.3179	0.004535	-70.102	10756	20784	250250	West Eurasian
North_Ossetian	Khomani_San	DCP1 (deam)	Chimp.REF	-0.4134	0.005391	-76.692	5504	13264	140621	West Eurasian
North_Ossetian	Yoruba	DCP1 (all)	Chimp.REF	-0.3107	0.004565	-68.074	14489	27552	326171	West Eurasian
North_Ossetian	Yoruba	Mal'ta1	Chimp.REF	-0.3166	0.003814	-83.016	33774	65070	756314	West Eurasian
North_Ossetian	Khomani_San	Mal'ta1	Chimp.REF	-0.417	0.003754	-100	30047	73028	756214	West Eurasian
North_Ossetian	Khomani_San	AG3	Chimp.REF	-0.4197	0.004512	-93.017	9616	23524	250223	West Eurasian
Orcadian	Mbuti	AG3	Chimp.REF	-0.4013	0.004449	-90.201	9869	23098	250245	West Eurasian
Orcadian	Yoruba	DCP1 (deam)	Chimp.REF	-0.3271	0.005609	-58.309	6082	11995	140637	West Eurasian
Orcadian	Yoruba	AG3	Chimp.REF	-0.3341	0.004474	-74.68	10572	21179	250241	West Eurasian
Orcadian	Khomani_San	AG3	Chimp.REF	-0.4336	0.004467	-97.061	9464	23953	250215	West Eurasian
Orcadian	Mbuti	Mal'ta1	Chimp.REF	-0.3968	0.003635	-100	31001	71793	756292	West Eurasian
Orcadian	Yoruba	DCP1 (all)	Chimp.REF	-0.3284	0.004571	-71.845	14215	28115	326165	West Eurasian
Orcadian	Mbuti	DCP1 (all)	Chimp.REF	-0.4023	0.004369	-92.068	13109	30755	326166	West Eurasian
Orcadian	Khomani_San	DCP1 (all)	Chimp.REF	-0.4283	0.004477	-95.66	12648	31596	326125	West Eurasian
Orcadian	Mbuti	DCP1 (deam)	Chimp.REF	-0.3987	0.005401	-73.814	5634	13105	140635	West Eurasian
Orcadian	Yoruba	Mal'ta1	Chimp.REF	-0.3294	0.00383	-85.995	33376	66161	756290	West Eurasian
Orcadian	Khomani_San	Mal'ta1	Chimp.REF	-0.4279	0.003696	-100	29722	74188	756191	West Eurasian
Orcadian	Khomani_San	DCP1 (deam)	Chimp.REF	-0.4287	0.005594	-76.623	5411	13529	140615	West Eurasian
Oroqen	Khomani_San	DCP1 (all)	Chimp.REF	-0.4027	0.004881	-82.51	13108	30784	326125	East Asian
Oroqen	Yoruba	DCP1 (deam)	Chimp.REF	-0.3004	0.005838	-51.45	6269	11651	140640	East Asian
Oroqen	Yoruba	AG3	Chimp.REF	-0.3069	0.004837	-63.445	10955	20655	250243	East Asian
Oroqen	Khomani_San	Mal'ta1	Chimp.REF	-0.4077	0.00408	-99.908	30534	72562	756183	East Asian
Oroqen	Mbuti	DCP1 (deam)	Chimp.REF	-0.3755	0.005757	-65.212	5775	12718	140638	East Asian
Oroqen	Mbuti	AG3	Chimp.REF	-0.3775	0.004812	-78.443	10161	22482	250246	East Asian
Oroqen	Khomani_San	DCP1 (deam)	Chimp.REF	-0.4052	0.005813	-69.71	5571	13163	140618	East Asian
Oroqen	Mbuti	Mal'ta1	Chimp.REF	-0.3771	0.003996	-94.379	31665	70010	756275	East Asian
Oroqen	Yoruba	Mal'ta1	Chimp.REF	-0.3071	0.00418	-73.47	34225	64567	756275	East Asian
Oroqen	Khomani_San	AG3	Chimp.REF	-0.4095	0.004833	-84.727	9795	23378	250217	East Asian
Oroqen	Mbuti	DCP1 (all)	Chimp.REF	-0.378	0.004735	-79.83	13471	29843	326164	East Asian
Oroqen	Yoruba	DCP1 (all)	Chimp.REF	-0.3007	0.004921	-61.098	14684	27310	326163	East Asian
Palestinian	Khomani_San	AG3	Chimp.REF	-0.3969	0.004515	-87.925	9845	22804	250234	West Eurasian
Palestinian	Khomani_San	DCP1 (all)	Chimp.REF	-0.3907	0.004378	-89.234	13173	30066	326141	West Eurasian
Palestinian	Mbuti	DCP1 (all)	Chimp.REF	-0.3644	0.00414	-88.035	13593	29181	326181	West Eurasian
Palestinian	Yoruba	Mal'ta1	Chimp.REF	-0.2929	0.003767	-77.741	34400	62895	756321	West Eurasian
Palestinian	Mbuti	DCP1 (deam)	Chimp.REF	-0.3638	0.00503	-72.313	5805	12442	140645	West Eurasian
Palestinian	Mbuti	Mal'ta1	Chimp.REF	-0.3635	0.00359	-100	31955	68456	756324	West Eurasian
Palestinian	Khomani_San	Mal'ta1	Chimp.REF	-0.3959	0.003765	-100	30654	70838	756222	West Eurasian
Palestinian	Yoruba	AG3	Chimp.REF	-0.2921	0.004335	-67.384	11000	20079	250261	West Eurasian
Palestinian	Mbuti	AG3	Chimp.REF	-0.3638	0.004389	-82.9	10229	21929	250265	West Eurasian
Palestinian	Khomani_San	DCP1 (deam)	Chimp.REF	-0.3945	0.005347	-73.781	5592	12879	140625	West Eurasian
Palestinian	Yoruba	DCP1 (all)	Chimp.REF	-0.2861	0.004184	-68.37	14774	26615	326180	West Eurasian
Palestinian	Yoruba	DCP1 (deam)	Chimp.REF	-0.2875	0.005098	-56.387	6292	11369	140647	West Eurasian
Papuan	Khomani_San	Mal'ta1	Chimp.REF	-0.3706	0.004417	-83.904	31942	69562	756234	Oceanians
Papuan	Mbuti	DCP1 (all)	Chimp.REF	-0.338	0.004749	-71.165	14151	28600	326179	Oceanians
Papuan	Yoruba	DCP1 (all)	Chimp.REF	-0.2568	0.005027	-51.083	15486	26188	326178	Oceanians
Papuan	Mbuti	AG3	Chimp.REF	-0.3364	0.004926	-68.294	10676	21500	250268	Oceanians
Papuan	Khomani_San	DCP1 (deam)	Chimp.REF	-0.3659	0.005923	-61.782	5863	12631	140624	Oceanians
Papuan	Mbuti	Mal'ta1	Chimp.REF	-0.3384	0.004329	-78.172	33176	67118	756342	Oceanians
Papuan	Khomani_San	DCP1 (all)	Chimp.REF	-0.3643	0.005002	-72.833	13744	29498	326138	Oceanians
Papuan	Khomani_San	AG3	Chimp.REF	-0.37	0.005101	-72.536	10288	22373	250236	Oceanians
Papuan	Yoruba	DCP1 (deam)	Chimp.REF	-0.2556	0.006015	-42.5	6640	11200	140646	Oceanians
Papuan	Mbuti	DCP1 (deam)	Chimp.REF	-0.3345	0.005572	-60.034	6088	12209	140644	Oceanians
Papuan	Yoruba	AG3	Chimp.REF	-0.2623	0.005101	-51.42	11537	19740	250263	Oceanians
Papuan	Yoruba	Mal'ta1	Chimp.REF	-0.2649	0.004611	-57.442	35990	61925	756339	Oceanians
Pathan	Mbuti	AG3	Chimp.REF	-0.393	0.004527	-86.823	9915	22754	250256	South Asian
Pathan	Khomani_San	DCP1 (all)	Chimp.REF	-0.4177	0.004465	-93.549	12836	31247	326129	South Asian
Pathan	Mbuti	Mal'ta1	Chimp.REF	-0.3905	0.003531	-100	31156	71072	756310	South Asian
Pathan	Yoruba	AG3	Chimp.REF	-0.3239	0.004454	-72.733	10662	20880	250251	South Asian
Pathan	Yoruba	Mal'ta1	Chimp.REF	-0.3218	0.003695	-87.073	33630	65537	756306	South Asian
Pathan	Yoruba	DCP1 (all)	Chimp.REF	-0.3165	0.004442	-71.266	14424	27783	326168	South Asian
Pathan	Yoruba	DCP1 (deam)	Chimp.REF	-0.3152	0.00548	-57.508	6173	11854	140642	South Asian
Pathan	Mbuti	DCP1 (all)	Chimp.REF	-0.3927	0.00422	-93.048	13230	30338	326169	South Asian
Pathan	Khomani_San	DCP1 (deam)	Chimp.REF	-0.419	0.005331	-78.583	5471	13361	140620	South Asian
Pathan	Khomani_San	Mal'ta1	Chimp.REF	-0.4213	0.003653	-100	29937	73533	756205	South Asian
Pathan	Mbuti	DCP1 (deam)	Chimp.REF	-0.3892	0.005174	-75.212	5684	12926	140640	South Asian
Pathan	Khomani_San	AG3	Chimp.REF	-0.4249	0.004569	-92.998	9544	23644	250225	South Asian
Piapoco	Khomani_San	DCP1 (all)	Chimp.REF	-0.4442	0.004852	-91.551	12443	32334	326096	American
Piapoco	Khomani_San	AG3	Chimp.REF	-0.4639	0.004806	-96.508	9112	24880	250204	American
Piapoco	Khomani_San	Mal'ta1	Chimp.REF	-0.4431	0.0041	-100	29210	75697	756136	American
Piapoco	Khomani_San	DCP1 (deam)	Chimp.REF	-0.4428	0.005884	-75.256	5345	13839	140607	American
Piapoco	Yoruba	AG3	Chimp.REF	-0.3687	0.004796	-76.869	10177	22061	250228	American
Piapoco	Mbuti	DCP1 (deam)	Chimp.REF	-0.4154	0.005771	-71.979	5521	13368	140627	American
Piapoco	Yoruba	Mal'ta1	Chimp.REF	-0.3462	0.004238	-81.7	32861	67661	756232	American
Piapoco	Yoruba	DCP1 (all)	Chimp.REF	-0.3457	0.004969	-69.572	14041	28880	326135	American
Piapoco	Yoruba	DCP1 (deam)	Chimp.REF	-0.3438	0.006057	-56.755	6000	12286	140629	American
Piapoco	Mbuti	AG3	Chimp.REF	-0.435	0.00474	-91.778	9419	23926	250231	American
Piapoco	Mbuti	Mal'ta1	Chimp.REF	-0.4138	0.004026	-100	30325	73132	756235	American
Piapoco	Mbuti	DCP1 (all)	Chimp.REF	-0.42	0.004749	-88.433	12833	31419	326136	American
Pima	Khomani_San	AG3	Chimp.REF	-0.4576	0.004944	-92.554	9208	24746	250216	American
Pima	Khomani_San	Mal'ta1	Chimp.REF	-0.4434	0.004133	-100	29248	75852	756159	American
Pima	Khomani_San	DCP1 (all)	Chimp.REF	-0.4449	0.004795	-92.785	12461	32434	326103	American
Pima	Mbuti	DCP1 (deam)	Chimp.REF	-0.4202	0.005703	-73.679	5470	13398	140626	American
Pima	Mbuti	AG3	Chimp.REF	-0.4279	0.004891	-87.478	9546	23824	250245	American
Pima	Mbuti	DCP1 (all)	Chimp.REF	-0.422	0.004754	-88.763	12784	31453	326141	American
Pima	Yoruba	Mal'ta1	Chimp.REF	-0.347	0.004233	-81.982	32851	67770	756254	American
Pima	Yoruba	DCP1 (all)	Chimp.REF	-0.3479	0.004984	-69.808	13985	28907	326140	American
Pima	Yoruba	DCP1 (deam)	Chimp.REF	-0.3485	0.006153	-56.631	5954	12322	140628	American
Pima	Khomani_San	DCP1 (deam)	Chimp.REF	-0.4468	0.00576	-77.574	5310	13887	140607	American
Pima	Mbuti	Mal'ta1	Chimp.REF	-0.4141	0.003957	-100	30370	73294	756258	American
Pima	Yoruba	AG3	Chimp.REF	-0.3612	0.00488	-74.019	10305	21961	250240	American
Polish	Yoruba	DCP1 (all)	Chimp.REF	-0.3195	0.005007	-63.815	14400	27923	325645	West Eurasian
Polish	Yoruba	AG3	Chimp.REF	-0.3367	0.00509	-66.153	10559	21281	249808	West Eurasian
Polish	Khomani_San	AG3	Chimp.REF	-0.4359	0.004942	-88.206	9441	24032	249787	West Eurasian
Polish	Mbuti	AG3	Chimp.REF	-0.4053	0.004992	-81.181	9789	23130	249812	West Eurasian
Polish	Mbuti	DCP1 (deam)	Chimp.REF	-0.3923	0.005847	-67.092	5661	12969	140412	West Eurasian
Polish	Khomani_San	DCP1 (deam)	Chimp.REF	-0.4217	0.005963	-70.708	5454	13406	140393	West Eurasian
Polish	Mbuti	Mal'ta1	Chimp.REF	-0.3929	0.00409	-96.059	31059	71254	754965	West Eurasian
Polish	Khomani_San	Mal'ta1	Chimp.REF	-0.4225	0.004119	-100	29979	73845	754873	West Eurasian
Polish	Khomani_San	DCP1 (all)	Chimp.REF	-0.4202	0.004812	-87.313	12809	31371	325608	West Eurasian
Polish	Mbuti	DCP1 (all)	Chimp.REF	-0.3953	0.004756	-83.104	13206	30468	325646	West Eurasian
Polish	Yoruba	DCP1 (deam)	Chimp.REF	-0.3188	0.006069	-52.522	6145	11895	140414	West Eurasian
Polish	Yoruba	Mal'ta1	Chimp.REF	-0.3244	0.004251	-76.313	33524	65722	754961	West Eurasian
Punjabi	Mbuti	AG3	Chimp.REF	-0.3874	0.00412	-94.028	9957	22549	250270	South Asian
Punjabi	Khomani_San	DCP1 (deam)	Chimp.REF	-0.4172	0.005227	-79.824	5456	13268	140625	South Asian
Punjabi	Yoruba	DCP1 (deam)	Chimp.REF	-0.3126	0.005109	-61.189	6161	11765	140647	South Asian
Punjabi	Khomani_San	AG3	Chimp.REF	-0.4184	0.00419	-99.87	9627	23479	250239	South Asian
Punjabi	Yoruba	DCP1 (all)	Chimp.REF	-0.3137	0.00411	-76.339	14399	27564	326181	South Asian
Punjabi	Yoruba	AG3	Chimp.REF	-0.3169	0.004153	-76.287	10748	20719	250266	South Asian
Punjabi	Yoruba	Mal'ta1	Chimp.REF	-0.3167	0.003541	-89.431	33724	64983	756345	South Asian
Punjabi	Khomani_San	Mal'ta1	Chimp.REF	-0.4164	0.003608	-100	30092	73037	756242	South Asian
Punjabi	Mbuti	Mal'ta1	Chimp.REF	-0.3862	0.003409	-100	31198	70464	756348	South Asian
Punjabi	Mbuti	DCP1 (deam)	Chimp.REF	-0.3874	0.004937	-78.475	5664	12829	140645	South Asian
Punjabi	Mbuti	DCP1 (all)	Chimp.REF	-0.3907	0.003971	-98.395	13186	30098	326182	South Asian
Punjabi	Khomani_San	DCP1 (all)	Chimp.REF	-0.4153	0.004278	-97.064	12824	31040	326142	South Asian
Quechua	Khomani_San	DCP1 (all)	Chimp.REF	-0.4477	0.004741	-94.437	12386	32467	326130	American
Quechua	Mbuti	DCP1 (deam)	Chimp.REF	-0.4206	0.005774	-72.839	5476	13426	140641	American
Quechua	Yoruba	Mal'ta1	Chimp.REF	-0.3467	0.004225	-82.061	32879	67781	756288	American
Quechua	Mbuti	Mal'ta1	Chimp.REF	-0.4144	0.00406	-100	30313	73221	756292	American
Quechua	Khomani_San	Mal'ta1	Chimp.REF	-0.4433	0.004012	-100	29248	75836	756192	American
Quechua	Khomani_San	DCP1 (deam)	Chimp.REF	-0.4472	0.005834	-76.65	5315	13914	140621	American
Quechua	Mbuti	AG3	Chimp.REF	-0.4326	0.004785	-90.407	9469	23909	250253	American
Quechua	Yoruba	AG3	Chimp.REF	-0.3659	0.00487	-75.134	10239	22057	250248	American
Quechua	Mbuti	DCP1 (all)	Chimp.REF	-0.4244	0.004765	-89.06	12733	31508	326170	American
Quechua	Khomani_San	AG3	Chimp.REF	-0.4612	0.004759	-96.913	9171	24873	250224	American
Quechua	Yoruba	DCP1 (deam)	Chimp.REF	-0.3478	0.006112	-56.901	5992	12382	140643	American
Quechua	Yoruba	DCP1 (all)	Chimp.REF	-0.3493	0.00494	-70.706	14000	29028	326169	American
Relli	Mbuti	AG3	Chimp.REF	-0.377	0.004504	-83.694	10065	22245	250258	South Asian
Relli	Mbuti	DCP1 (deam)	Chimp.REF	-0.3764	0.005166	-72.863	5745	12681	140644	South Asian
Relli	Yoruba	DCP1 (deam)	Chimp.REF	-0.3007	0.005364	-56.05	6252	11627	140646	South Asian
Relli	Khomani_San	AG3	Chimp.REF	-0.409	0.004465	-91.597	9711	23151	250231	South Asian
Relli	Yoruba	AG3	Chimp.REF	-0.3055	0.00453	-67.436	10863	20420	250255	South Asian
Relli	Yoruba	DCP1 (all)	Chimp.REF	-0.3006	0.00439	-68.48	14654	27251	326177	South Asian
Relli	Khomani_San	Mal'ta1	Chimp.REF	-0.4083	0.003872	-100	30363	72259	756226	South Asian
Relli	Mbuti	DCP1 (all)	Chimp.REF	-0.3788	0.004155	-91.177	13401	29746	326178	South Asian
Relli	Khomani_San	DCP1 (all)	Chimp.REF	-0.4038	0.004462	-90.51	13027	30675	326138	South Asian
Relli	Mbuti	Mal'ta1	Chimp.REF	-0.3776	0.003672	-100	31496	69712	756326	South Asian
Relli	Khomani_San	DCP1 (deam)	Chimp.REF	-0.4062	0.005361	-75.782	5542	13126	140624	South Asian
Relli	Yoruba	Mal'ta1	Chimp.REF	-0.3072	0.003843	-79.938	34070	64279	756324	South Asian
Russian	Yoruba	Mal'ta1	Chimp.REF	-0.3316	0.00382	-86.798	33311	66356	756320	West Eurasian
Russian	Yoruba	DCP1 (all)	Chimp.REF	-0.3322	0.004483	-74.1	14175	28278	326174	West Eurasian
Russian	Mbuti	DCP1 (all)	Chimp.REF	-0.4071	0.004274	-95.265	12997	30848	326175	West Eurasian
Russian	Mbuti	DCP1 (deam)	Chimp.REF	-0.4048	0.005131	-78.896	5572	13151	140643	West Eurasian
Russian	Yoruba	AG3	Chimp.REF	-0.335	0.004454	-75.206	10571	21220	250254	West Eurasian
Russian	Khomani_San	DCP1 (all)	Chimp.REF	-0.4317	0.004418	-97.715	12607	31760	326134	West Eurasian
Russian	Khomani_San	DCP1 (deam)	Chimp.REF	-0.4337	0.005315	-81.591	5372	13599	140623	West Eurasian
Russian	Mbuti	AG3	Chimp.REF	-0.4033	0.004411	-91.43	9816	23086	250258	West Eurasian
Russian	Khomani_San	Mal'ta1	Chimp.REF	-0.4304	0.00382	-100	29596	74326	756219	West Eurasian
Russian	Khomani_San	AG3	Chimp.REF	-0.4349	0.004453	-97.666	9442	23973	250228	West Eurasian
Russian	Mbuti	Mal'ta1	Chimp.REF	-0.3995	0.003736	-100	30859	71911	756324	West Eurasian
Russian	Yoruba	DCP1 (deam)	Chimp.REF	-0.3322	0.005416	-61.336	6050	12068	140645	West Eurasian
Saami	Khomani_San	DCP1 (all)	Chimp.REF	-0.4353	0.004565	-95.358	12582	31979	326124	West Eurasian
Saami	Khomani_San	DCP1 (deam)	Chimp.REF	-0.4368	0.005584	-78.223	5366	13690	140617	West Eurasian
Saami	Khomani_San	Mal'ta1	Chimp.REF	-0.4363	0.003809	-100	29483	75113	756197	West Eurasian
Saami	Mbuti	DCP1 (all)	Chimp.REF	-0.4101	0.00445	-92.163	13012	31105	326163	West Eurasian
Saami	Khomani_San	AG3	Chimp.REF	-0.4395	0.004776	-92.021	9448	24264	250228	West Eurasian
Saami	Yoruba	AG3	Chimp.REF	-0.341	0.004711	-72.376	10567	21501	250252	West Eurasian
Saami	Mbuti	Mal'ta1	Chimp.REF	-0.4059	0.00369	-100	30699	72651	756298	West Eurasian
Saami	Yoruba	Mal'ta1	Chimp.REF	-0.3384	0.003802	-89.025	33178	67123	756295	West Eurasian
Saami	Yoruba	DCP1 (deam)	Chimp.REF	-0.3349	0.005534	-60.525	6070	12184	140638	West Eurasian
Saami	Mbuti	DCP1 (deam)	Chimp.REF	-0.4082	0.00534	-76.437	5563	13237	140636	West Eurasian
Saami	Mbuti	AG3	Chimp.REF	-0.4084	0.004758	-85.849	9817	23372	250256	West Eurasian
Saami	Yoruba	DCP1 (all)	Chimp.REF	-0.3359	0.004549	-73.848	14183	28529	326162	West Eurasian
Samaritan	Yoruba	Mal'ta1	Chimp.REF	-0.303	0.004636	-65.36	33885	63342	752445	West Eurasian
Samaritan	Mbuti	AG3	Chimp.REF	-0.3709	0.005411	-68.549	10078	21964	249081	West Eurasian
Samaritan	Mbuti	Mal'ta1	Chimp.REF	-0.3739	0.00441	-84.767	31366	68819	752446	West Eurasian
Samaritan	Yoruba	AG3	Chimp.REF	-0.2999	0.005428	-55.246	10833	20112	249077	West Eurasian
Samaritan	Khomani_San	AG3	Chimp.REF	-0.4044	0.005283	-76.559	9676	22816	249051	West Eurasian
Samaritan	Khomani_San	Mal'ta1	Chimp.REF	-0.4055	0.004408	-91.994	30123	71219	752354	West Eurasian
Samaritan	Yoruba	DCP1 (deam)	Chimp.REF	-0.2953	0.007032	-42.001	6247	11483	139984	West Eurasian
Samaritan	Yoruba	DCP1 (all)	Chimp.REF	-0.2934	0.00562	-52.204	14651	26816	324576	West Eurasian
Samaritan	Mbuti	DCP1 (all)	Chimp.REF	-0.3725	0.005172	-72.032	13408	29327	324577	West Eurasian
Samaritan	Mbuti	DCP1 (deam)	Chimp.REF	-0.3715	0.0064	-58.049	5751	12549	139982	West Eurasian
Samaritan	Khomani_San	DCP1 (all)	Chimp.REF	-0.3992	0.005352	-74.59	12950	30156	324538	West Eurasian
Samaritan	Khomani_San	DCP1 (deam)	Chimp.REF	-0.4031	0.006633	-60.781	5507	12946	139962	West Eurasian
Sardinian	Mbuti	DCP1 (deam)	Chimp.REF	-0.3765	0.005325	-70.705	5773	12743	140645	West Eurasian
Sardinian	Yoruba	AG3	Chimp.REF	-0.3069	0.004328	-70.911	10892	20537	250265	West Eurasian
Sardinian	Yoruba	Mal'ta1	Chimp.REF	-0.3091	0.003684	-83.897	34072	64560	756331	West Eurasian
Sardinian	Mbuti	AG3	Chimp.REF	-0.3764	0.004349	-86.54	10164	22430	250270	West Eurasian
Sardinian	Khomani_San	DCP1 (all)	Chimp.REF	-0.4061	0.004459	-91.06	13024	30832	326142	West Eurasian
Sardinian	Khomani_San	DCP1 (deam)	Chimp.REF	-0.4063	0.005591	-72.674	5567	13186	140625	West Eurasian
Sardinian	Khomani_San	AG3	Chimp.REF	-0.4092	0.004443	-92.098	9765	23293	250238	West Eurasian
Sardinian	Mbuti	DCP1 (all)	Chimp.REF	-0.3805	0.004319	-88.091	13437	29941	326182	West Eurasian
Sardinian	Yoruba	DCP1 (all)	Chimp.REF	-0.3038	0.004466	-68.01	14620	27377	326181	West Eurasian
Sardinian	Khomani_San	Mal'ta1	Chimp.REF	-0.4099	0.003683	-100	30364	72538	756228	West Eurasian
Sardinian	Mbuti	Mal'ta1	Chimp.REF	-0.3782	0.003534	-100	31652	70148	756333	West Eurasian
Sardinian	Yoruba	DCP1 (deam)	Chimp.REF	-0.3016	0.005579	-54.061	6264	11675	140647	West Eurasian
She	Khomani_San	AG3	Chimp.REF	-0.3973	0.004922	-80.708	9919	22994	250196	East Asian
She	Khomani_San	Mal'ta1	Chimp.REF	-0.3995	0.004179	-95.583	30786	71740	756109	East Asian
She	Mbuti	DCP1 (all)	Chimp.REF	-0.3705	0.004679	-79.189	13564	29532	326139	East Asian
She	Mbuti	DCP1 (deam)	Chimp.REF	-0.3645	0.005713	-63.8	5837	12532	140627	East Asian
She	Khomani_San	DCP1 (all)	Chimp.REF	-0.3964	0.004767	-83.163	13150	30423	326099	East Asian
She	Khomani_San	DCP1 (deam)	Chimp.REF	-0.3945	0.005854	-67.388	5636	12980	140607	East Asian
She	Yoruba	DCP1 (all)	Chimp.REF	-0.2926	0.004866	-60.128	14775	26999	326138	East Asian
She	Mbuti	AG3	Chimp.REF	-0.364	0.004817	-75.569	10321	22137	250227	East Asian
She	Mbuti	Mal'ta1	Chimp.REF	-0.3684	0.004103	-89.8	31945	69214	756212	East Asian
She	Yoruba	Mal'ta1	Chimp.REF	-0.2979	0.004234	-70.343	34496	63761	756207	East Asian
She	Yoruba	AG3	Chimp.REF	-0.2929	0.004834	-60.591	11098	20292	250221	East Asian
She	Yoruba	DCP1 (deam)	Chimp.REF	-0.2882	0.00599	-48.109	6343	11478	140629	East Asian
Sindhi	Yoruba	DCP1 (deam)	Chimp.REF	-0.3211	0.006137	-52.323	6092	11855	140258	South Asian
Sindhi	Mbuti	Mal'ta1	Chimp.REF	-0.3883	0.004054	-95.767	31141	70672	753868	South Asian
Sindhi	Khomani_San	AG3	Chimp.REF	-0.4198	0.005198	-80.765	9629	23561	249514	South Asian
Sindhi	Mbuti	AG3	Chimp.REF	-0.3885	0.005336	-72.797	9977	22653	249541	South Asian
Sindhi	Yoruba	DCP1 (all)	Chimp.REF	-0.3213	0.005119	-62.756	14297	27830	325275	South Asian
Sindhi	Yoruba	AG3	Chimp.REF	-0.3189	0.005361	-59.486	10743	20803	249538	South Asian
Sindhi	Mbuti	DCP1 (all)	Chimp.REF	-0.3962	0.004873	-81.298	13163	30435	325276	South Asian
Sindhi	Khomani_San	Mal'ta1	Chimp.REF	-0.4191	0.004149	-100	29946	73150	753773	South Asian
Sindhi	Yoruba	Mal'ta1	Chimp.REF	-0.3201	0.004288	-74.636	33520	65078	753867	South Asian
Sindhi	Mbuti	DCP1 (deam)	Chimp.REF	-0.3943	0.005782	-68.197	5622	12942	140256	South Asian
Sindhi	Khomani_San	DCP1 (deam)	Chimp.REF	-0.4224	0.006093	-69.336	5442	13403	140237	South Asian
Sindhi	Khomani_San	DCP1 (all)	Chimp.REF	-0.421	0.004979	-84.57	12765	31329	325237	South Asian
Spanish	Khomani_San	AG3	Chimp.REF	-0.4161	0.00473	-87.977	9696	23515	250213	West Eurasian
Spanish	Khomani_San	Mal'ta1	Chimp.REF	-0.4173	0.00392	-100	30058	73112	756173	West Eurasian
Spanish	Mbuti	DCP1 (all)	Chimp.REF	-0.3884	0.004449	-87.314	13294	30181	326166	West Eurasian
Spanish	Mbuti	DCP1 (deam)	Chimp.REF	-0.3855	0.005347	-72.105	5700	12851	140639	West Eurasian
Spanish	Yoruba	AG3	Chimp.REF	-0.3158	0.004583	-68.91	10767	20705	250240	West Eurasian
Spanish	Yoruba	Mal'ta1	Chimp.REF	-0.3177	0.003858	-82.349	33694	65065	756274	West Eurasian
Spanish	Khomani_San	DCP1 (all)	Chimp.REF	-0.414	0.004575	-90.496	12873	31063	326126	West Eurasian
Spanish	Khomani_San	DCP1 (deam)	Chimp.REF	-0.4148	0.005537	-74.923	5500	13298	140619	West Eurasian
Spanish	Mbuti	AG3	Chimp.REF	-0.3841	0.004643	-82.727	10070	22630	250244	West Eurasian
Spanish	Mbuti	Mal'ta1	Chimp.REF	-0.3861	0.003727	-100	31305	70686	756276	West Eurasian
Spanish	Yoruba	DCP1 (all)	Chimp.REF	-0.3132	0.004558	-68.721	14406	27546	326165	West Eurasian
Spanish	Yoruba	DCP1 (deam)	Chimp.REF	-0.3117	0.005541	-56.256	6172	11763	140641	West Eurasian
Surui	Mbuti	Mal'ta1	Chimp.REF	-0.417	0.004248	-98.165	30261	73543	756231	American
Surui	Mbuti	AG3	Chimp.REF	-0.4328	0.005236	-82.66	9463	23902	250236	American
Surui	Khomani_San	AG3	Chimp.REF	-0.462	0.005278	-87.537	9141	24841	250205	American
Surui	Yoruba	DCP1 (deam)	Chimp.REF	-0.3478	0.006447	-53.946	5985	12367	140633	American
Surui	Mbuti	DCP1 (deam)	Chimp.REF	-0.4198	0.006063	-69.243	5488	13430	140632	American
Surui	Khomani_San	Mal'ta1	Chimp.REF	-0.4461	0.004371	-100	29159	76121	756131	American
Surui	Yoruba	DCP1 (all)	Chimp.REF	-0.3489	0.005303	-65.793	14026	29059	326148	American
Surui	Yoruba	Mal'ta1	Chimp.REF	-0.3497	0.00452	-77.375	32796	68073	756228	American
Surui	Khomani_San	DCP1 (deam)	Chimp.REF	-0.4456	0.00617	-72.223	5343	13934	140611	American
Surui	Khomani_San	DCP1 (all)	Chimp.REF	-0.4466	0.005109	-87.412	12446	32531	326109	American
Surui	Mbuti	DCP1 (all)	Chimp.REF	-0.4238	0.00505	-83.933	12767	31549	326150	American
Surui	Yoruba	AG3	Chimp.REF	-0.3663	0.005328	-68.749	10224	22041	250232	American
Tajik	Yoruba	Mal'ta1	Chimp.REF	-0.3284	0.003816	-86.071	33390	66050	756303	West Eurasian
Tajik	Yoruba	AG3	Chimp.REF	-0.3335	0.004396	-75.858	10611	21230	250250	West Eurasian
Tajik	Mbuti	AG3	Chimp.REF	-0.4029	0.004281	-94.111	9815	23057	250254	West Eurasian
Tajik	Mbuti	Mal'ta1	Chimp.REF	-0.3972	0.003649	-100	30864	71530	756306	West Eurasian
Tajik	Khomani_San	DCP1 (deam)	Chimp.REF	-0.4262	0.005459	-78.083	5426	13488	140620	West Eurasian
Tajik	Yoruba	DCP1 (all)	Chimp.REF	-0.324	0.004498	-72.031	14297	28003	326173	West Eurasian
Tajik	Yoruba	DCP1 (deam)	Chimp.REF	-0.3237	0.005457	-59.325	6114	11967	140642	West Eurasian
Tajik	Mbuti	DCP1 (all)	Chimp.REF	-0.3995	0.004305	-92.805	13118	30570	326174	West Eurasian
Tajik	Khomani_San	DCP1 (all)	Chimp.REF	-0.4245	0.004469	-94.984	12716	31471	326134	West Eurasian
Tajik	Mbuti	DCP1 (deam)	Chimp.REF	-0.3974	0.005197	-76.473	5620	13033	140640	West Eurasian
Tajik	Khomani_San	AG3	Chimp.REF	-0.4342	0.004374	-99.272	9449	23951	250222	West Eurasian
Tajik	Khomani_San	Mal'ta1	Chimp.REF	-0.428	0.0037	-100	29626	73969	756203	West Eurasian
Thai	Khomani_San	AG3	Chimp.REF	-0.3984	0.004987	-79.893	9890	22992	250220	East Asian
Thai	Khomani_San	Mal'ta1	Chimp.REF	-0.3996	0.004082	-97.891	30755	71697	756177	East Asian
Thai	Khomani_San	DCP1 (all)	Chimp.REF	-0.3943	0.00483	-81.628	13186	30351	326121	East Asian
Thai	Yoruba	AG3	Chimp.REF	-0.2939	0.004959	-59.259	11076	20293	250244	East Asian
Thai	Khomani_San	DCP1 (deam)	Chimp.REF	-0.3947	0.00583	-67.704	5621	12951	140615	East Asian
Thai	Mbuti	DCP1 (deam)	Chimp.REF	-0.3635	0.005779	-62.906	5849	12531	140634	East Asian
Thai	Yoruba	DCP1 (all)	Chimp.REF	-0.2897	0.004896	-59.164	14851	26963	326159	East Asian
Thai	Yoruba	Mal'ta1	Chimp.REF	-0.2976	0.004242	-70.154	34522	63775	756272	East Asian
Thai	Mbuti	DCP1 (all)	Chimp.REF	-0.3681	0.004705	-78.25	13610	29470	326159	East Asian
Thai	Mbuti	AG3	Chimp.REF	-0.366	0.004935	-74.166	10254	22092	250246	East Asian
Thai	Mbuti	Mal'ta1	Chimp.REF	-0.3687	0.004019	-91.731	31900	69159	756274	East Asian
Thai	Yoruba	DCP1 (deam)	Chimp.REF	-0.2866	0.006107	-46.934	6373	11495	140636	East Asian
Tlingit	Mbuti	Mal'ta1	Chimp.REF	-0.4034	0.00406	-99.366	30725	72279	755343	Central Asian Siberians
Tlingit	Mbuti	AG3	Chimp.REF	-0.4183	0.004987	-83.883	9630	23483	249957	Central Asian Siberians
Tlingit	Mbuti	DCP1 (all)	Chimp.REF	-0.4019	0.004959	-81.054	13107	30723	325833	Central Asian Siberians
Tlingit	Khomani_San	AG3	Chimp.REF	-0.4478	0.004986	-89.804	9318	24427	249932	Central Asian Siberians
Tlingit	Khomani_San	Mal'ta1	Chimp.REF	-0.4335	0.004159	-100	29545	74770	755252	Central Asian Siberians
Tlingit	Khomani_San	DCP1 (all)	Chimp.REF	-0.4257	0.00516	-82.499	12760	31675	325793	Central Asian Siberians
Tlingit	Yoruba	DCP1 (all)	Chimp.REF	-0.3265	0.005226	-62.483	14300	28166	325832	Central Asian Siberians
Tlingit	Yoruba	DCP1 (deam)	Chimp.REF	-0.3235	0.006507	-49.712	6142	12015	140498	Central Asian Siberians
Tlingit	Mbuti	DCP1 (deam)	Chimp.REF	-0.3968	0.006202	-63.982	5649	13082	140496	Central Asian Siberians
Tlingit	Yoruba	AG3	Chimp.REF	-0.3508	0.005149	-68.136	10394	21626	249952	Central Asian Siberians
Tlingit	Yoruba	Mal'ta1	Chimp.REF	-0.3361	0.004297	-78.21	33137	66687	755339	Central Asian Siberians
Tlingit	Khomani_San	DCP1 (deam)	Chimp.REF	-0.4259	0.006329	-67.286	5447	13527	140476	Central Asian Siberians
Tu	Yoruba	Mal'ta1	Chimp.REF	-0.2997	0.004045	-74.096	34472	63982	756280	East Asian
Tu	Mbuti	AG3	Chimp.REF	-0.3682	0.004784	-76.969	10226	22143	250249	East Asian
Tu	Khomani_San	AG3	Chimp.REF	-0.4002	0.004784	-83.657	9877	23056	250222	East Asian
Tu	Yoruba	AG3	Chimp.REF	-0.2962	0.004648	-63.735	11040	20335	250245	East Asian
Tu	Khomani_San	Mal'ta1	Chimp.REF	-0.4017	0.004086	-98.306	30690	71892	756182	East Asian
Tu	Mbuti	Mal'ta1	Chimp.REF	-0.3703	0.003886	-95.291	31899	69416	756283	East Asian
Tu	Mbuti	DCP1 (all)	Chimp.REF	-0.368	0.004632	-79.457	13614	29468	326175	East Asian
Tu	Yoruba	DCP1 (all)	Chimp.REF	-0.2892	0.004721	-61.259	14877	26983	326174	East Asian
Tu	Khomani_San	DCP1 (deam)	Chimp.REF	-0.3933	0.005642	-69.707	5646	12965	140622	East Asian
Tu	Yoruba	DCP1 (deam)	Chimp.REF	-0.2857	0.005745	-49.725	6390	11501	140644	East Asian
Tu	Mbuti	DCP1 (deam)	Chimp.REF	-0.3628	0.005388	-67.336	5858	12529	140642	East Asian
Tu	Khomani_San	DCP1 (all)	Chimp.REF	-0.3938	0.004773	-82.514	13204	30361	326135	East Asian
Tubalar	Yoruba	AG3	Chimp.REF	-0.3266	0.004628	-70.558	10723	21121	250252	Central Asian Siberians
Tubalar	Khomani_San	DCP1 (all)	Chimp.REF	-0.4244	0.004581	-92.626	12697	31416	326127	Central Asian Siberians
Tubalar	Khomani_San	DCP1 (deam)	Chimp.REF	-0.4228	0.005672	-74.551	5440	13411	140618	Central Asian Siberians
Tubalar	Mbuti	AG3	Chimp.REF	-0.396	0.004604	-86	9932	22951	250257	Central Asian Siberians
Tubalar	Khomani_San	AG3	Chimp.REF	-0.4271	0.00464	-92.05	9577	23856	250226	Central Asian Siberians
Tubalar	Khomani_San	Mal'ta1	Chimp.REF	-0.4228	0.00379	-100	29924	73763	756203	Central Asian Siberians
Tubalar	Yoruba	Mal'ta1	Chimp.REF	-0.3233	0.003891	-83.089	33659	65813	756301	Central Asian Siberians
Tubalar	Yoruba	DCP1 (all)	Chimp.REF	-0.3234	0.004571	-70.752	14297	27965	326166	Central Asian Siberians
Tubalar	Yoruba	DCP1 (deam)	Chimp.REF	-0.319	0.005785	-55.141	6151	11913	140640	Central Asian Siberians
Tubalar	Mbuti	Mal'ta1	Chimp.REF	-0.3923	0.00366	-100	31107	71268	756303	Central Asian Siberians
Tubalar	Mbuti	DCP1 (deam)	Chimp.REF	-0.3922	0.00546	-71.833	5674	12997	140638	Central Asian Siberians
Tubalar	Mbuti	DCP1 (all)	Chimp.REF	-0.3991	0.004441	-89.863	13112	30527	326167	Central Asian Siberians
Tujia	Khomani_San	AG3	Chimp.REF	-0.3984	0.004942	-80.623	9908	23032	250211	East Asian
Tujia	Mbuti	DCP1 (all)	Chimp.REF	-0.3665	0.004598	-79.715	13636	29412	326156	East Asian
Tujia	Mbuti	DCP1 (deam)	Chimp.REF	-0.3621	0.005796	-62.47	5865	12522	140633	East Asian
Tujia	Mbuti	Mal'ta1	Chimp.REF	-0.3685	0.004034	-91.347	31978	69296	756238	East Asian
Tujia	Khomani_San	DCP1 (all)	Chimp.REF	-0.3918	0.004717	-83.061	13259	30342	326116	East Asian
Tujia	Khomani_San	Mal'ta1	Chimp.REF	-0.3995	0.004257	-93.854	30808	71806	756138	East Asian
Tujia	Mbuti	AG3	Chimp.REF	-0.3656	0.004829	-75.704	10295	22158	250239	East Asian
Tujia	Yoruba	AG3	Chimp.REF	-0.2942	0.004814	-61.105	11087	20328	250234	East Asian
Tujia	Khomani_San	DCP1 (deam)	Chimp.REF	-0.392	0.005888	-66.575	5667	12973	140613	East Asian
Tujia	Yoruba	Mal'ta1	Chimp.REF	-0.2977	0.004303	-69.181	34575	63886	756234	East Asian
Tujia	Yoruba	DCP1 (all)	Chimp.REF	-0.2878	0.004708	-61.141	14885	26916	326155	East Asian
Tujia	Yoruba	DCP1 (deam)	Chimp.REF	-0.2848	0.006036	-47.183	6402	11500	140635	East Asian
Turkish	Yoruba	DCP1 (all)	Chimp.REF	-0.3088	0.004369	-70.685	14458	27379	326174	West Eurasian
Turkish	Yoruba	DCP1 (deam)	Chimp.REF	-0.3041	0.005481	-55.485	6208	11634	140644	West Eurasian
Turkish	Mbuti	AG3	Chimp.REF	-0.3793	0.00438	-86.603	10107	22461	250259	West Eurasian
Turkish	Yoruba	Mal'ta1	Chimp.REF	-0.3109	0.003766	-82.544	33926	64534	756303	West Eurasian
Turkish	Mbuti	Mal'ta1	Chimp.REF	-0.3802	0.003569	-100	31475	70090	756304	West Eurasian
Turkish	Khomani_San	AG3	Chimp.REF	-0.4112	0.004496	-91.46	9745	23359	250229	West Eurasian
Turkish	Khomani_San	Mal'ta1	Chimp.REF	-0.411	0.003738	-100	30302	72596	756204	West Eurasian
Turkish	Yoruba	AG3	Chimp.REF	-0.3091	0.004466	-69.212	10875	20606	250256	West Eurasian
Turkish	Mbuti	DCP1 (all)	Chimp.REF	-0.3856	0.004232	-91.107	13284	29953	326175	West Eurasian
Turkish	Mbuti	DCP1 (deam)	Chimp.REF	-0.379	0.005285	-71.706	5725	12711	140642	West Eurasian
Turkish	Khomani_San	DCP1 (deam)	Chimp.REF	-0.4091	0.005542	-73.816	5514	13148	140622	West Eurasian
Turkish	Khomani_San	DCP1 (all)	Chimp.REF	-0.4111	0.004442	-92.546	12874	30845	326134	West Eurasian
Tuscan	Khomani_San	DCP1 (deam)	Chimp.REF	-0.4142	0.006348	-65.254	5477	13223	140138	West Eurasian
Tuscan	Mbuti	Mal'ta1	Chimp.REF	-0.3833	0.004104	-93.385	31324	70254	753443	West Eurasian
Tuscan	Yoruba	Mal'ta1	Chimp.REF	-0.3144	0.004319	-72.788	33767	64730	753440	West Eurasian
Tuscan	Yoruba	AG3	Chimp.REF	-0.3161	0.005182	-61.005	10795	20774	249339	West Eurasian
Tuscan	Khomani_San	DCP1 (all)	Chimp.REF	-0.4117	0.005194	-79.265	12894	30938	325012	West Eurasian
Tuscan	Khomani_San	Mal'ta1	Chimp.REF	-0.4144	0.004233	-97.892	30096	72686	753351	West Eurasian
Tuscan	Yoruba	DCP1 (all)	Chimp.REF	-0.3102	0.005163	-60.075	14468	27480	325050	West Eurasian
Tuscan	Mbuti	AG3	Chimp.REF	-0.387	0.005111	-75.712	9971	22559	249344	West Eurasian
Tuscan	Khomani_San	AG3	Chimp.REF	-0.4177	0.005117	-81.627	9639	23467	249315	West Eurasian
Tuscan	Yoruba	DCP1 (deam)	Chimp.REF	-0.3103	0.006344	-48.909	6164	11709	140159	West Eurasian
Tuscan	Mbuti	DCP1 (deam)	Chimp.REF	-0.3845	0.005938	-64.752	5682	12780	140157	West Eurasian
Tuscan	Mbuti	DCP1 (all)	Chimp.REF	-0.3865	0.004943	-78.179	13291	30035	325051	West Eurasian
Ulchi	Khomani_San	AG3	Chimp.REF	-0.4066	0.004898	-83.019	9783	23188	250218	Central Asian Siberians
Ulchi	Khomani_San	Mal'ta1	Chimp.REF	-0.406	0.004187	-96.98	30581	72388	756177	Central Asian Siberians
Ulchi	Mbuti	DCP1 (all)	Chimp.REF	-0.3776	0.004595	-82.17	13495	29866	326159	Central Asian Siberians
Ulchi	Mbuti	DCP1 (deam)	Chimp.REF	-0.3741	0.005661	-66.089	5794	12720	140633	Central Asian Siberians
Ulchi	Yoruba	AG3	Chimp.REF	-0.3025	0.00484	-62.488	10983	20508	250246	Central Asian Siberians
Ulchi	Yoruba	Mal'ta1	Chimp.REF	-0.3046	0.004336	-70.259	34378	64499	756276	Central Asian Siberians
Ulchi	Khomani_San	DCP1 (all)	Chimp.REF	-0.4032	0.004755	-84.793	13082	30756	326120	Central Asian Siberians
Ulchi	Khomani_San	DCP1 (deam)	Chimp.REF	-0.4044	0.005863	-68.976	5576	13148	140613	Central Asian Siberians
Ulchi	Mbuti	AG3	Chimp.REF	-0.3741	0.004896	-76.418	10160	22307	250249	Central Asian Siberians
Ulchi	Mbuti	Mal'ta1	Chimp.REF	-0.3746	0.004052	-92.444	31832	69959	756277	Central Asian Siberians
Ulchi	Yoruba	DCP1 (deam)	Chimp.REF	-0.2989	0.005958	-50.17	6294	11661	140635	Central Asian Siberians
Ulchi	Yoruba	DCP1 (all)	Chimp.REF	-0.3	0.00488	-61.489	14726	27351	326158	Central Asian Siberians
Xibo	Mbuti	Mal'ta1	Chimp.REF	-0.371	0.003903	-95.036	31830	69370	756279	East Asian
Xibo	Khomani_San	AG3	Chimp.REF	-0.3968	0.004924	-80.583	9928	22990	250217	East Asian
Xibo	Khomani_San	Mal'ta1	Chimp.REF	-0.4019	0.003989	-100	30673	71891	756177	East Asian
Xibo	Mbuti	AG3	Chimp.REF	-0.3647	0.004828	-75.534	10279	22082	250249	East Asian
Xibo	Yoruba	Mal'ta1	Chimp.REF	-0.3001	0.00406	-73.91	34447	63982	756276	East Asian
Xibo	Yoruba	DCP1 (all)	Chimp.REF	-0.2915	0.004706	-61.949	14785	26952	326161	East Asian
Xibo	Yoruba	DCP1 (deam)	Chimp.REF	-0.29	0.006063	-47.84	6339	11518	140639	East Asian
Xibo	Mbuti	DCP1 (deam)	Chimp.REF	-0.3674	0.005652	-65.007	5801	12541	140637	East Asian
Xibo	Khomani_San	DCP1 (all)	Chimp.REF	-0.3956	0.004652	-85.043	13155	30375	326122	East Asian
Xibo	Yoruba	AG3	Chimp.REF	-0.2928	0.004764	-61.475	11087	20269	250245	East Asian
Xibo	Khomani_San	DCP1 (deam)	Chimp.REF	-0.3974	0.005935	-66.955	5601	12989	140617	East Asian
Xibo	Mbuti	DCP1 (all)	Chimp.REF	-0.3701	0.004535	-81.607	13543	29458	326162	East Asian
Yadava	Yoruba	Mal'ta1	Chimp.REF	-0.309	0.003855	-80.151	33927	64267	756277	South Asian
Yadava	Mbuti	AG3	Chimp.REF	-0.3803	0.004562	-83.363	10065	22416	250245	South Asian
Yadava	Khomani_San	AG3	Chimp.REF	-0.4124	0.004651	-88.675	9697	23309	250216	South Asian
Yadava	Mbuti	Mal'ta1	Chimp.REF	-0.378	0.003715	-100	31545	69891	756282	South Asian
Yadava	Yoruba	AG3	Chimp.REF	-0.3103	0.004452	-69.694	10813	20542	250243	South Asian
Yadava	Mbuti	DCP1 (deam)	Chimp.REF	-0.3788	0.005267	-71.925	5719	12692	140632	South Asian
Yadava	Yoruba	DCP1 (all)	Chimp.REF	-0.3033	0.004397	-68.989	14567	27252	326155	South Asian
Yadava	Mbuti	DCP1 (all)	Chimp.REF	-0.38	0.004404	-86.285	13407	29839	326156	South Asian
Yadava	Khomani_San	DCP1 (deam)	Chimp.REF	-0.4079	0.005507	-74.083	5531	13152	140612	South Asian
Yadava	Yoruba	DCP1 (deam)	Chimp.REF	-0.304	0.005465	-55.617	6198	11611	140634	South Asian
Yadava	Khomani_San	DCP1 (all)	Chimp.REF	-0.4051	0.004557	-88.896	13023	30758	326116	South Asian
Yadava	Khomani_San	Mal'ta1	Chimp.REF	-0.4093	0.003882	-100	30322	72344	756180	South Asian
Yakut	Khomani_San	Mal'ta1	Chimp.REF	-0.4121	0.00414	-99.562	30341	72882	756175	Central Asian Siberians
Yakut	Khomani_San	DCP1 (all)	Chimp.REF	-0.4061	0.004495	-90.331	13064	30926	326130	Central Asian Siberians
Yakut	Khomani_San	AG3	Chimp.REF	-0.4116	0.00485	-84.874	9758	23410	250221	Central Asian Siberians
Yakut	Mbuti	DCP1 (deam)	Chimp.REF	-0.3805	0.005389	-70.609	5757	12828	140640	Central Asian Siberians
Yakut	Khomani_San	DCP1 (deam)	Chimp.REF	-0.4102	0.005577	-73.546	5550	13270	140620	Central Asian Siberians
Yakut	Mbuti	Mal'ta1	Chimp.REF	-0.3811	0.004059	-93.884	31560	70422	756274	Central Asian Siberians
Yakut	Mbuti	AG3	Chimp.REF	-0.3792	0.004799	-79.03	10143	22535	250251	Central Asian Siberians
Yakut	Yoruba	AG3	Chimp.REF	-0.3094	0.00486	-63.657	10905	20675	250247	Central Asian Siberians
Yakut	Yoruba	DCP1 (all)	Chimp.REF	-0.3045	0.004633	-65.723	14632	27443	326170	Central Asian Siberians
Yakut	Mbuti	DCP1 (all)	Chimp.REF	-0.3807	0.004391	-86.682	13470	30027	326171	Central Asian Siberians
Yakut	Yoruba	Mal'ta1	Chimp.REF	-0.3118	0.00428	-72.853	34047	64901	756274	Central Asian Siberians
Yakut	Yoruba	DCP1 (deam)	Chimp.REF	-0.3066	0.005798	-52.88	6231	11742	140642	Central Asian Siberians
Yemenite_Jew	Mbuti	DCP1 (all)	Chimp.REF	-0.3625	0.004422	-81.984	13605	29080	326172	West Eurasian
Yemenite_Jew	Mbuti	Mal'ta1	Chimp.REF	-0.3575	0.003742	-95.557	32180	67996	756287	West Eurasian
Yemenite_Jew	Khomani_San	AG3	Chimp.REF	-0.3851	0.00465	-82.822	9988	22499	250217	West Eurasian
Yemenite_Jew	Khomani_San	Mal'ta1	Chimp.REF	-0.3895	0.003943	-98.772	30959	70457	756189	West Eurasian
Yemenite_Jew	Mbuti	AG3	Chimp.REF	-0.3511	0.004552	-77.128	10396	21645	250247	West Eurasian
Yemenite_Jew	Mbuti	DCP1 (deam)	Chimp.REF	-0.3565	0.005455	-65.351	5851	12333	140640	West Eurasian
Yemenite_Jew	Yoruba	DCP1 (all)	Chimp.REF	-0.2832	0.004563	-62.055	14841	26568	326171	West Eurasian
Yemenite_Jew	Khomani_San	DCP1 (all)	Chimp.REF	-0.3889	0.004668	-83.308	13185	29962	326132	West Eurasian
Yemenite_Jew	Khomani_San	DCP1 (deam)	Chimp.REF	-0.3881	0.005721	-67.843	5621	12751	140620	West Eurasian
Yemenite_Jew	Yoruba	Mal'ta1	Chimp.REF	-0.2854	0.003921	-72.782	34811	62617	756283	West Eurasian
Yemenite_Jew	Yoruba	DCP1 (deam)	Chimp.REF	-0.2789	0.005547	-50.278	6363	11285	140642	West Eurasian
Yemenite_Jew	Yoruba	AG3	Chimp.REF	-0.278	0.004494	-61.861	11204	19832	250244	West Eurasian
Yi	Mbuti	AG3	Chimp.REF	-0.3663	0.004814	-76.082	10282	22166	250256	East Asian
Yi	Khomani_San	AG3	Chimp.REF	-0.3989	0.004984	-80.042	9903	23048	250226	East Asian
Yi	Yoruba	AG3	Chimp.REF	-0.295	0.004835	-60.999	11070	20332	250253	East Asian
Yi	Mbuti	Mal'ta1	Chimp.REF	-0.3674	0.003838	-95.742	32042	69263	756285	East Asian
Yi	Khomani_San	Mal'ta1	Chimp.REF	-0.399	0.004032	-98.962	30801	71704	756184	East Asian
Yi	Yoruba	DCP1 (all)	Chimp.REF	-0.2886	0.004879	-59.14	14859	26912	326168	East Asian
Yi	Khomani_San	DCP1 (deam)	Chimp.REF	-0.3924	0.005908	-66.42	5669	12991	140617	East Asian
Yi	Mbuti	DCP1 (all)	Chimp.REF	-0.3664	0.004757	-77.014	13663	29463	326169	East Asian
Yi	Yoruba	Mal'ta1	Chimp.REF	-0.297	0.004086	-72.69	34571	63785	756283	East Asian
Yi	Khomani_San	DCP1 (all)	Chimp.REF	-0.3925	0.004851	-80.895	13240	30344	326128	East Asian
Yi	Yoruba	DCP1 (deam)	Chimp.REF	-0.2865	0.006071	-47.197	6366	11479	140639	East Asian
Yi	Mbuti	DCP1 (deam)	Chimp.REF	-0.362	0.00584	-61.982	5883	12557	140637	East Asian
Zapotec	Khomani_San	AG3	Chimp.REF	-0.4566	0.004859	-93.98	9197	24654	250222	American
Zapotec	Mbuti	AG3	Chimp.REF	-0.4263	0.004968	-85.82	9551	23746	250253	American
Zapotec	Mbuti	Mal'ta1	Chimp.REF	-0.4115	0.004027	-100	30436	72994	756288	American
Zapotec	Khomani_San	Mal'ta1	Chimp.REF	-0.4411	0.004107	-100	29297	75534	756188	American
Zapotec	Mbuti	DCP1 (deam)	Chimp.REF	-0.4154	0.005785	-71.805	5513	13348	140636	American
Zapotec	Khomani_San	DCP1 (all)	Chimp.REF	-0.4421	0.00486	-90.956	12499	32304	326125	American
Zapotec	Khomani_San	DCP1 (deam)	Chimp.REF	-0.4429	0.005902	-75.035	5336	13818	140616	American
Zapotec	Mbuti	DCP1 (all)	Chimp.REF	-0.4186	0.004788	-87.424	12850	31353	326165	American
Zapotec	Yoruba	AG3	Chimp.REF	-0.3597	0.004962	-72.488	10304	21878	250249	American
Zapotec	Yoruba	Mal'ta1	Chimp.REF	-0.344	0.004191	-82.071	32948	67498	756285	American
Zapotec	Yoruba	DCP1 (all)	Chimp.REF	-0.3442	0.005069	-67.908	14059	28816	326164	American
Zapotec	Yoruba	DCP1 (deam)	Chimp.REF	-0.3432	0.006091	-56.343	6005	12280	140638	American
