# Supplementary material for: Ancient human DNA recovered from a Palaeolithic pendant
Source: Nature. 2023 May 3;618(7964):328–32. doi: 10.1038/s41586-023-06035-2 (PMC10247382; doi:10.1038/s41586-023-06035-2)
Supplement: Supplementary file 8 — Calculated D-statistics by ADMIXTOOLS via admixr using D(W, X; ANE, Mbuti) where W is an ancient Siberian and X is an ancient American. The values in this table are visualized in Supplementary Figure 7.7. [file 41586_2023_6035_MOESM8_ESM.xlsx]

## Sheet: SFig7.5_table
X	W	Y	Z	D	SE	Z-score	BABA	ABBA	# SNPs	Population
Albanian	Yoruba	DCP1 (deam)	Chimp.REF	-0.3119	0.006354	-49.09	6182	11787	140535	West Eurasian
Albanian	Khomani_San	DCP1 (deam)	Chimp.REF	-0.416	0.006126	-67.917	5483	13294	140513	West Eurasian
Albanian	Khomani_San	DCP1 (all)	Chimp.REF	-0.4134	0.004988	-82.882	12887	31055	325860	West Eurasian
Albanian	Yoruba	AG3	Chimp.REF	-0.3127	0.005413	-57.772	10818	20663	249995	West Eurasian
Albanian	Mbuti	DCP1 (deam)	Chimp.REF	-0.3853	0.006083	-63.346	5714	12877	140533	West Eurasian
Albanian	Mbuti	Mal'ta1	Chimp.REF	-0.3872	0.004195	-92.292	31240	70712	755522	West Eurasian
Albanian	Yoruba	DCP1 (all)	Chimp.REF	-0.3122	0.005265	-59.303	14452	27572	325899	West Eurasian
Albanian	Mbuti	DCP1 (all)	Chimp.REF	-0.3875	0.00501	-77.348	13326	30189	325900	West Eurasian
Albanian	Yoruba	Mal'ta1	Chimp.REF	-0.3184	0.004521	-70.435	33691	65170	755520	West Eurasian
Albanian	Mbuti	AG3	Chimp.REF	-0.3818	0.005267	-72.486	10090	22553	249999	West Eurasian
Albanian	Khomani_San	AG3	Chimp.REF	-0.4146	0.005385	-76.997	9687	23410	249969	West Eurasian
Albanian	Khomani_San	Mal'ta1	Chimp.REF	-0.4187	0.004369	-95.847	29953	73108	755429	West Eurasian
Aleut	Yoruba	Mal'ta1	Chimp.REF	-0.3378	0.003601	-93.795	33077	66821	756333	Central Asian Siberians
Aleut	Khomani_San	Mal'ta1	Chimp.REF	-0.4354	0.003548	-100	29453	74883	756236	Central Asian Siberians
Aleut	Khomani_San	DCP1 (all)	Chimp.REF	-0.4331	0.00426	-100	12594	31837	326140	Central Asian Siberians
Aleut	Yoruba	DCP1 (all)	Chimp.REF	-0.334	0.004356	-76.664	14153	28345	326179	Central Asian Siberians
Aleut	Khomani_San	DCP1 (deam)	Chimp.REF	-0.4346	0.005168	-84.107	5365	13615	140623	Central Asian Siberians
Aleut	Mbuti	DCP1 (all)	Chimp.REF	-0.4089	0.004128	-99.067	12965	30905	326180	Central Asian Siberians
Aleut	Khomani_San	AG3	Chimp.REF	-0.4434	0.004428	-100	9329	24192	250236	Central Asian Siberians
Aleut	Yoruba	AG3	Chimp.REF	-0.3444	0.004342	-79.321	10450	21431	250259	Central Asian Siberians
Aleut	Mbuti	Mal'ta1	Chimp.REF	-0.4053	0.003435	-100	30631	72381	756338	Central Asian Siberians
Aleut	Mbuti	DCP1 (deam)	Chimp.REF	-0.4059	0.005054	-80.318	5563	13164	140643	Central Asian Siberians
Aleut	Yoruba	DCP1 (deam)	Chimp.REF	-0.3331	0.005367	-62.064	6048	12088	140645	Central Asian Siberians
Aleut	Mbuti	AG3	Chimp.REF	-0.4122	0.00439	-93.907	9697	23300	250264	Central Asian Siberians
Altaian	Mbuti	DCP1 (all)	Chimp.REF	-0.3883	0.005218	-74.422	13268	30115	325753	Central Asian Siberians
Altaian	Mbuti	DCP1 (deam)	Chimp.REF	-0.3844	0.006384	-60.205	5695	12806	140474	Central Asian Siberians
Altaian	Mbuti	Mal'ta1	Chimp.REF	-0.3859	0.004351	-88.703	31218	70459	755099	Central Asian Siberians
Altaian	Yoruba	DCP1 (deam)	Chimp.REF	-0.3101	0.006719	-46.15	6177	11730	140476	Central Asian Siberians
Altaian	Mbuti	AG3	Chimp.REF	-0.388	0.005526	-70.209	9981	22634	249893	Central Asian Siberians
Altaian	Yoruba	DCP1 (all)	Chimp.REF	-0.3118	0.005523	-56.457	14458	27560	325752	Central Asian Siberians
Altaian	Khomani_San	DCP1 (all)	Chimp.REF	-0.4124	0.005181	-79.604	12930	31081	325713	Central Asian Siberians
Altaian	Khomani_San	Mal'ta1	Chimp.REF	-0.4159	0.004371	-95.165	30129	73040	755003	Central Asian Siberians
Altaian	Yoruba	AG3	Chimp.REF	-0.3185	0.00551	-57.809	10737	20774	249891	Central Asian Siberians
Altaian	Khomani_San	AG3	Chimp.REF	-0.4182	0.005494	-76.113	9680	23592	249863	Central Asian Siberians
Altaian	Yoruba	Mal'ta1	Chimp.REF	-0.3167	0.00449	-70.534	33709	64950	755097	Central Asian Siberians
Altaian	Khomani_San	DCP1 (deam)	Chimp.REF	-0.4126	0.006427	-64.198	5521	13277	140454	Central Asian Siberians
Ami	Mbuti	DCP1 (all)	Chimp.REF	-0.3714	0.004801	-77.356	13573	29612	326170	East Asian
Ami	Mbuti	AG3	Chimp.REF	-0.3633	0.004934	-73.635	10330	22118	250245	East Asian
Ami	Yoruba	DCP1 (all)	Chimp.REF	-0.294	0.004992	-58.893	14759	27051	326169	East Asian
Ami	Mbuti	Mal'ta1	Chimp.REF	-0.367	0.004051	-90.587	32054	69215	756280	East Asian
Ami	Yoruba	DCP1 (deam)	Chimp.REF	-0.2912	0.006327	-46.019	6332	11534	140639	East Asian
Ami	Mbuti	DCP1 (deam)	Chimp.REF	-0.3664	0.006034	-60.72	5847	12609	140637	East Asian
Ami	Khomani_San	DCP1 (all)	Chimp.REF	-0.3978	0.00477	-83.383	13130	30474	326130	East Asian
Ami	Khomani_San	Mal'ta1	Chimp.REF	-0.3986	0.004127	-96.577	30816	71655	756184	East Asian
Ami	Khomani_San	AG3	Chimp.REF	-0.3964	0.005021	-78.945	9936	22985	250217	East Asian
Ami	Yoruba	Mal'ta1	Chimp.REF	-0.2965	0.004324	-68.564	34596	63750	756277	East Asian
Ami	Yoruba	AG3	Chimp.REF	-0.2917	0.004876	-59.822	11131	20298	250242	East Asian
Ami	Khomani_San	DCP1 (deam)	Chimp.REF	-0.3969	0.006082	-65.255	5630	13040	140617	East Asian
Armenian	Mbuti	AG3	Chimp.REF	-0.3827	0.004422	-86.557	10048	22508	250246	West Eurasian
Armenian	Yoruba	Mal'ta1	Chimp.REF	-0.3115	0.003863	-80.633	33931	64635	756286	West Eurasian
Armenian	Khomani_San	DCP1 (deam)	Chimp.REF	-0.4105	0.005468	-75.072	5511	13186	140622	West Eurasian
Armenian	Khomani_San	DCP1 (all)	Chimp.REF	-0.4105	0.00441	-93.088	12898	30864	326127	West Eurasian
Armenian	Yoruba	DCP1 (all)	Chimp.REF	-0.3083	0.004406	-69.971	14492	27409	326165	West Eurasian
Armenian	Mbuti	DCP1 (all)	Chimp.REF	-0.3843	0.004292	-89.531	13350	30015	326166	West Eurasian
Armenian	Mbuti	Mal'ta1	Chimp.REF	-0.3804	0.003701	-100	31530	70240	756291	West Eurasian
Armenian	Yoruba	AG3	Chimp.REF	-0.3132	0.00434	-72.16	10789	20628	250242	West Eurasian
Armenian	Mbuti	DCP1 (deam)	Chimp.REF	-0.3805	0.005172	-73.564	5722	12750	140642	West Eurasian
Armenian	Yoruba	DCP1 (deam)	Chimp.REF	-0.3059	0.005479	-55.827	6203	11670	140644	West Eurasian
Armenian	Khomani_San	Mal'ta1	Chimp.REF	-0.4121	0.003853	-100	30234	72622	756190	West Eurasian
Armenian	Khomani_San	AG3	Chimp.REF	-0.4154	0.004488	-92.561	9657	23379	250217	West Eurasian
Atayal	Khomani_San	Mal'ta1	Chimp.REF	-0.3984	0.004566	-87.244	30798	71580	755008	East Asian
Atayal	Mbuti	DCP1 (deam)	Chimp.REF	-0.3614	0.006383	-56.622	5842	12454	140469	East Asian
Atayal	Yoruba	DCP1 (deam)	Chimp.REF	-0.2841	0.006861	-41.407	6369	11422	140471	East Asian
Atayal	Khomani_San	DCP1 (deam)	Chimp.REF	-0.3915	0.006572	-59.575	5640	12900	140450	East Asian
Atayal	Yoruba	Mal'ta1	Chimp.REF	-0.2966	0.004716	-62.891	34519	63632	755096	East Asian
Atayal	Mbuti	Mal'ta1	Chimp.REF	-0.3675	0.004479	-82.034	31935	69035	755097	East Asian
Atayal	Mbuti	AG3	Chimp.REF	-0.3648	0.005596	-65.187	10259	22042	249869	East Asian
Atayal	Mbuti	DCP1 (all)	Chimp.REF	-0.3679	0.005306	-69.339	13552	29327	325727	East Asian
Atayal	Khomani_San	DCP1 (all)	Chimp.REF	-0.3933	0.005424	-72.507	13179	30263	325689	East Asian
Atayal	Khomani_San	AG3	Chimp.REF	-0.3971	0.005637	-70.444	9899	22940	249843	East Asian
Atayal	Yoruba	AG3	Chimp.REF	-0.2927	0.005625	-52.036	11072	20235	249866	East Asian
Atayal	Yoruba	DCP1 (all)	Chimp.REF	-0.2891	0.005586	-51.753	14797	26832	325726	East Asian
Australian	Khomani_San	Mal'ta1	Chimp.REF	-0.3687	0.004605	-80.058	32029	69439	755985	Oceanians
Australian	Mbuti	DCP1 (all)	Chimp.REF	-0.3382	0.005078	-66.593	14156	28620	326096	Oceanians
Australian	Mbuti	DCP1 (deam)	Chimp.REF	-0.3337	0.006042	-55.22	6091	12192	140606	Oceanians
Australian	Mbuti	Mal'ta1	Chimp.REF	-0.3362	0.004491	-74.874	33295	67026	756087	Oceanians
Australian	Yoruba	DCP1 (all)	Chimp.REF	-0.2568	0.00542	-47.376	15510	26226	326095	Oceanians
Australian	Yoruba	Mal'ta1	Chimp.REF	-0.2626	0.004849	-54.16	36114	61839	756083	Oceanians
Australian	Khomani_San	DCP1 (all)	Chimp.REF	-0.3649	0.005283	-69.057	13724	29490	326056	Oceanians
Australian	Yoruba	DCP1 (deam)	Chimp.REF	-0.2539	0.006477	-39.198	6673	11213	140608	Oceanians
Australian	Yoruba	AG3	Chimp.REF	-0.2603	0.005407	-48.141	11581	19731	250167	Oceanians
Australian	Khomani_San	DCP1 (deam)	Chimp.REF	-0.3651	0.006346	-57.523	5868	12616	140586	Oceanians
Australian	Mbuti	AG3	Chimp.REF	-0.3351	0.005176	-64.735	10688	21458	250172	Oceanians
Australian	Khomani_San	AG3	Chimp.REF	-0.3685	0.005318	-69.302	10309	22341	250142	Oceanians
Balochi	Mbuti	DCP1 (all)	Chimp.REF	-0.3907	0.004319	-90.465	13225	30189	326159	South Asian
Balochi	Khomani_San	Mal'ta1	Chimp.REF	-0.4137	0.003838	-100	30171	72745	756144	South Asian
Balochi	Khomani_San	AG3	Chimp.REF	-0.4198	0.004553	-92.211	9619	23540	250208	South Asian
Balochi	Yoruba	DCP1 (all)	Chimp.REF	-0.3147	0.00446	-70.554	14392	27608	326158	South Asian
Balochi	Khomani_San	DCP1 (all)	Chimp.REF	-0.4153	0.004623	-89.832	12863	31131	326119	South Asian
Balochi	Mbuti	AG3	Chimp.REF	-0.3878	0.004468	-86.801	9996	22658	250237	South Asian
Balochi	Khomani_San	DCP1 (deam)	Chimp.REF	-0.4145	0.005659	-73.252	5493	13271	140616	South Asian
Balochi	Mbuti	DCP1 (deam)	Chimp.REF	-0.3847	0.00546	-70.462	5702	12832	140636	South Asian
Balochi	Yoruba	Mal'ta1	Chimp.REF	-0.3133	0.003691	-84.884	33861	64757	756245	South Asian
Balochi	Mbuti	Mal'ta1	Chimp.REF	-0.3827	0.003712	-100	31370	70269	756247	South Asian
Balochi	Yoruba	AG3	Chimp.REF	-0.319	0.004376	-72.884	10721	20763	250233	South Asian
Balochi	Yoruba	DCP1 (deam)	Chimp.REF	-0.3108	0.005774	-53.834	6175	11746	140638	South Asian
Basque	Yoruba	DCP1 (deam)	Chimp.REF	-0.3175	0.005574	-56.963	6142	11857	140643	West Eurasian
Basque	Yoruba	AG3	Chimp.REF	-0.3233	0.004342	-74.46	10706	20937	250248	West Eurasian
Basque	Yoruba	DCP1 (all)	Chimp.REF	-0.3192	0.004559	-70.023	14365	27836	326166	West Eurasian
Basque	Mbuti	DCP1 (all)	Chimp.REF	-0.3946	0.004371	-90.273	13209	30427	326167	West Eurasian
Basque	Mbuti	AG3	Chimp.REF	-0.3916	0.004368	-89.66	9983	22836	250252	West Eurasian
Basque	Khomani_San	DCP1 (all)	Chimp.REF	-0.4206	0.004483	-93.816	12759	31279	326127	West Eurasian
Basque	Yoruba	Mal'ta1	Chimp.REF	-0.3222	0.003771	-85.451	33575	65499	756290	West Eurasian
Basque	Khomani_San	AG3	Chimp.REF	-0.424	0.004412	-96.087	9588	23700	250223	West Eurasian
Basque	Mbuti	DCP1 (deam)	Chimp.REF	-0.3906	0.005389	-72.489	5675	12950	140641	West Eurasian
Basque	Khomani_San	Mal'ta1	Chimp.REF	-0.4218	0.003858	-100	29888	73494	756196	West Eurasian
Basque	Khomani_San	DCP1 (deam)	Chimp.REF	-0.4206	0.005513	-76.292	5457	13380	140621	West Eurasian
Basque	Mbuti	Mal'ta1	Chimp.REF	-0.3907	0.003716	-100	31134	71063	756293	West Eurasian
BedouinB	Yoruba	DCP1 (deam)	Chimp.REF	-0.2858	0.005775	-49.487	6331	11398	140635	West Eurasian
BedouinB	Yoruba	Mal'ta1	Chimp.REF	-0.29	0.003972	-73.01	34547	62772	756252	West Eurasian
BedouinB	Mbuti	DCP1 (all)	Chimp.REF	-0.3661	0.004449	-82.287	13584	29273	326162	West Eurasian
BedouinB	Mbuti	DCP1 (deam)	Chimp.REF	-0.3628	0.005522	-65.692	5819	12445	140633	West Eurasian
BedouinB	Khomani_San	DCP1 (all)	Chimp.REF	-0.3927	0.004632	-84.786	13138	30131	326123	West Eurasian
BedouinB	Khomani_San	Mal'ta1	Chimp.REF	-0.3938	0.003865	-100	30723	70631	756155	West Eurasian
BedouinB	Yoruba	AG3	Chimp.REF	-0.2872	0.004499	-63.844	11076	20003	250240	West Eurasian
BedouinB	Mbuti	Mal'ta1	Chimp.REF	-0.3614	0.003725	-97.023	32002	68225	756255	West Eurasian
BedouinB	Yoruba	DCP1 (all)	Chimp.REF	-0.2875	0.004594	-62.585	14796	26738	326161	West Eurasian
BedouinB	Mbuti	AG3	Chimp.REF	-0.3598	0.004453	-80.804	10274	21822	250243	West Eurasian
BedouinB	Khomani_San	DCP1 (deam)	Chimp.REF	-0.3943	0.005727	-68.851	5587	12862	140614	West Eurasian
BedouinB	Khomani_San	AG3	Chimp.REF	-0.3932	0.004485	-87.666	9886	22696	250215	West Eurasian
Bengali	Mbuti	DCP1 (deam)	Chimp.REF	-0.384	0.005363	-71.602	5684	12770	140639	South Asian
Bengali	Mbuti	AG3	Chimp.REF	-0.3817	0.004505	-84.728	10038	22432	250248	South Asian
Bengali	Yoruba	DCP1 (all)	Chimp.REF	-0.3086	0.004365	-70.694	14479	27403	326161	South Asian
Bengali	Khomani_San	Mal'ta1	Chimp.REF	-0.4125	0.003876	-100	30176	72548	756185	South Asian
Bengali	Yoruba	Mal'ta1	Chimp.REF	-0.3119	0.003827	-81.497	33851	64540	756282	South Asian
Bengali	Yoruba	DCP1 (deam)	Chimp.REF	-0.3082	0.00558	-55.226	6203	11728	140641	South Asian
Bengali	Mbuti	Mal'ta1	Chimp.REF	-0.3816	0.003754	-100	31358	70051	756285	South Asian
Bengali	Mbuti	DCP1 (all)	Chimp.REF	-0.386	0.004343	-88.879	13257	29927	326162	South Asian
Bengali	Khomani_San	DCP1 (all)	Chimp.REF	-0.4104	0.00461	-89.022	12913	30888	326122	South Asian
Bengali	Yoruba	AG3	Chimp.REF	-0.3116	0.004488	-69.42	10798	20571	250244	South Asian
Bengali	Khomani_San	DCP1 (deam)	Chimp.REF	-0.4127	0.005664	-72.855	5503	13236	140619	South Asian
Bengali	Khomani_San	AG3	Chimp.REF	-0.4138	0.004557	-90.809	9672	23327	250217	South Asian
Bergamo	Mbuti	DCP1 (deam)	Chimp.REF	-0.3865	0.005983	-64.607	5661	12795	140385	West Eurasian
Bergamo	Khomani_San	DCP1 (deam)	Chimp.REF	-0.4173	0.006225	-67.036	5433	13214	140365	West Eurasian
Bergamo	Yoruba	AG3	Chimp.REF	-0.3235	0.005382	-60.119	10660	20857	249719	West Eurasian
Bergamo	Mbuti	DCP1 (all)	Chimp.REF	-0.3926	0.004869	-80.632	13197	30254	325601	West Eurasian
Bergamo	Mbuti	AG3	Chimp.REF	-0.3926	0.005232	-75.033	9907	22712	249719	West Eurasian
Bergamo	Yoruba	DCP1 (all)	Chimp.REF	-0.3163	0.005128	-61.68	14395	27715	325600	West Eurasian
Bergamo	Khomani_San	Mal'ta1	Chimp.REF	-0.4225	0.004231	-99.846	29724	73210	754492	West Eurasian
Bergamo	Yoruba	DCP1 (deam)	Chimp.REF	-0.3112	0.006299	-49.413	6168	11742	140387	West Eurasian
Bergamo	Khomani_San	AG3	Chimp.REF	-0.4243	0.00522	-81.277	9543	23609	249695	West Eurasian
Bergamo	Mbuti	Mal'ta1	Chimp.REF	-0.3911	0.00422	-92.673	31000	70823	754581	West Eurasian
Bergamo	Khomani_San	DCP1 (all)	Chimp.REF	-0.4187	0.004985	-83.996	12742	31100	325561	West Eurasian
Bergamo	Yoruba	Mal'ta1	Chimp.REF	-0.3221	0.004457	-72.263	33512	65351	754582	West Eurasian
Bougainville	Mbuti	DCP1 (all)	Chimp.REF	-0.3426	0.005094	-67.258	14069	28734	326099	Oceanians
Bougainville	Mbuti	AG3	Chimp.REF	-0.3373	0.005253	-64.2	10633	21454	250192	Oceanians
Bougainville	Khomani_San	Mal'ta1	Chimp.REF	-0.3758	0.004519	-83.168	31803	70096	756017	Oceanians
Bougainville	Khomani_San	AG3	Chimp.REF	-0.37	0.005434	-68.091	10288	22372	250166	Oceanians
Bougainville	Mbuti	DCP1 (deam)	Chimp.REF	-0.342	0.005859	-58.373	6025	12288	140603	Oceanians
Bougainville	Yoruba	DCP1 (all)	Chimp.REF	-0.2611	0.00537	-48.625	15451	26370	326098	Oceanians
Bougainville	Khomani_San	DCP1 (all)	Chimp.REF	-0.3675	0.005265	-69.801	13747	29720	326059	Oceanians
Bougainville	Mbuti	Mal'ta1	Chimp.REF	-0.3447	0.004433	-77.746	32902	67509	756116	Oceanians
Bougainville	Yoruba	DCP1 (deam)	Chimp.REF	-0.2627	0.006252	-42.015	6600	11302	140605	Oceanians
Bougainville	Yoruba	Mal'ta1	Chimp.REF	-0.2715	0.004775	-56.86	35696	62299	756113	Oceanians
Bougainville	Yoruba	AG3	Chimp.REF	-0.2622	0.005558	-47.164	11540	19740	250189	Oceanians
Bougainville	Khomani_San	DCP1 (deam)	Chimp.REF	-0.3722	0.006198	-60.054	5830	12743	140583	Oceanians
Brahmin	Yoruba	DCP1 (deam)	Chimp.REF	-0.3106	0.00537	-57.845	6200	11787	140643	South Asian
Brahmin	Khomani_San	AG3	Chimp.REF	-0.4201	0.004532	-92.7	9596	23501	250230	South Asian
Brahmin	Mbuti	Mal'ta1	Chimp.REF	-0.3825	0.003591	-100	31403	70298	756311	South Asian
Brahmin	Khomani_San	Mal'ta1	Chimp.REF	-0.4136	0.003739	-100	30178	72753	756211	South Asian
Brahmin	Khomani_San	DCP1 (deam)	Chimp.REF	-0.4158	0.005507	-75.504	5478	13274	140621	South Asian
Brahmin	Mbuti	DCP1 (all)	Chimp.REF	-0.3873	0.004133	-93.703	13258	30015	326170	South Asian
Brahmin	Mbuti	DCP1 (deam)	Chimp.REF	-0.3865	0.005123	-75.453	5672	12818	140641	South Asian
Brahmin	Yoruba	DCP1 (all)	Chimp.REF	-0.3094	0.004341	-71.259	14523	27533	326169	South Asian
Brahmin	Mbuti	AG3	Chimp.REF	-0.3879	0.004383	-88.519	9975	22620	250259	South Asian
Brahmin	Khomani_San	DCP1 (all)	Chimp.REF	-0.4118	0.004413	-93.324	12899	30961	326131	South Asian
Brahmin	Yoruba	AG3	Chimp.REF	-0.3183	0.004427	-71.886	10735	20758	250255	South Asian
Brahmin	Yoruba	Mal'ta1	Chimp.REF	-0.3132	0.003677	-85.173	33871	64760	756307	South Asian
Brahui	Mbuti	Mal'ta1	Chimp.REF	-0.381	0.00372	-100	31396	70048	756300	South Asian
Brahui	Yoruba	Mal'ta1	Chimp.REF	-0.3118	0.00393	-79.338	33822	64465	756298	South Asian
Brahui	Khomani_San	DCP1 (all)	Chimp.REF	-0.4117	0.004596	-89.583	12858	30857	326134	South Asian
Brahui	Khomani_San	Mal'ta1	Chimp.REF	-0.4119	0.003943	-100	30219	72550	756202	South Asian
Brahui	Khomani_San	DCP1 (deam)	Chimp.REF	-0.4122	0.005587	-73.777	5490	13189	140621	South Asian
Brahui	Yoruba	DCP1 (all)	Chimp.REF	-0.3102	0.00462	-67.153	14394	27342	326173	South Asian
Brahui	Yoruba	AG3	Chimp.REF	-0.3092	0.00449	-68.872	10806	20481	250248	South Asian
Brahui	Mbuti	DCP1 (deam)	Chimp.REF	-0.3827	0.005436	-70.407	5686	12737	140641	South Asian
Brahui	Mbuti	DCP1 (all)	Chimp.REF	-0.3865	0.004403	-87.78	13252	29946	326174	South Asian
Brahui	Mbuti	AG3	Chimp.REF	-0.3798	0.004511	-84.194	10042	22340	250252	South Asian
Brahui	Yoruba	DCP1 (deam)	Chimp.REF	-0.3085	0.005609	-54.998	6154	11645	140643	South Asian
Brahui	Khomani_San	AG3	Chimp.REF	-0.4122	0.00473	-87.139	9668	23226	250222	South Asian
Bulgarian	Khomani_San	AG3	Chimp.REF	-0.4248	0.005223	-81.325	9479	23478	248885	West Eurasian
Bulgarian	Mbuti	DCP1 (deam)	Chimp.REF	-0.3873	0.005934	-65.271	5675	12849	139982	West Eurasian
Bulgarian	Mbuti	AG3	Chimp.REF	-0.3924	0.005217	-75.203	9867	22609	248911	West Eurasian
Bulgarian	Khomani_San	Mal'ta1	Chimp.REF	-0.4234	0.004202	-100	29629	73148	752016	West Eurasian
Bulgarian	Yoruba	DCP1 (all)	Chimp.REF	-0.3166	0.005269	-60.089	14341	27631	324589	West Eurasian
Bulgarian	Khomani_San	DCP1 (all)	Chimp.REF	-0.4175	0.005026	-83.058	12784	31106	324557	West Eurasian
Bulgarian	Yoruba	DCP1 (deam)	Chimp.REF	-0.3131	0.006245	-50.148	6163	11782	139984	West Eurasian
Bulgarian	Yoruba	AG3	Chimp.REF	-0.3238	0.005222	-62.012	10583	20720	248908	West Eurasian
Bulgarian	Mbuti	DCP1 (all)	Chimp.REF	-0.3918	0.004894	-80.068	13210	30230	324590	West Eurasian
Bulgarian	Khomani_San	DCP1 (deam)	Chimp.REF	-0.4176	0.00611	-68.349	5458	13285	139967	West Eurasian
Bulgarian	Yoruba	Mal'ta1	Chimp.REF	-0.3236	0.00433	-74.726	33348	65252	752107	West Eurasian
Bulgarian	Mbuti	Mal'ta1	Chimp.REF	-0.3918	0.004188	-93.556	30945	70817	752107	West Eurasian
Burmese	Mbuti	AG3	Chimp.REF	-0.3683	0.004718	-78.069	10236	22171	250257	East Asian
Burmese	Mbuti	DCP1 (all)	Chimp.REF	-0.3668	0.004529	-80.988	13635	29429	326170	East Asian
Burmese	Yoruba	DCP1 (all)	Chimp.REF	-0.2885	0.004605	-62.662	14852	26899	326169	East Asian
Burmese	Mbuti	DCP1 (deam)	Chimp.REF	-0.3646	0.00557	-65.46	5846	12555	140640	East Asian
Burmese	Yoruba	Mal'ta1	Chimp.REF	-0.2995	0.00414	-72.345	34455	63915	756299	East Asian
Burmese	Khomani_San	AG3	Chimp.REF	-0.4019	0.00484	-83.023	9821	23018	250229	East Asian
Burmese	Yoruba	DCP1 (deam)	Chimp.REF	-0.2883	0.00569	-50.674	6353	11502	140642	East Asian
Burmese	Khomani_San	DCP1 (all)	Chimp.REF	-0.3932	0.0046	-85.471	13194	30291	326130	East Asian
Burmese	Khomani_San	Mal'ta1	Chimp.REF	-0.4014	0.004106	-97.773	30676	71820	756199	East Asian
Burmese	Mbuti	Mal'ta1	Chimp.REF	-0.37	0.003848	-96.153	31901	69368	756302	East Asian
Burmese	Khomani_San	DCP1 (deam)	Chimp.REF	-0.3959	0.005662	-69.914	5614	12970	140620	East Asian
Burmese	Yoruba	AG3	Chimp.REF	-0.2976	0.004722	-63.02	10995	20309	250255	East Asian
Burusho	Yoruba	DCP1 (all)	Chimp.REF	-0.3148	0.004411	-71.378	14427	27684	326151	South Asian
Burusho	Yoruba	DCP1 (deam)	Chimp.REF	-0.3156	0.005428	-58.143	6158	11836	140632	South Asian
Burusho	Mbuti	AG3	Chimp.REF	-0.3927	0.004466	-87.923	9922	22752	250241	South Asian
Burusho	Khomani_San	DCP1 (all)	Chimp.REF	-0.4161	0.004451	-93.486	12848	31158	326111	South Asian
Burusho	Khomani_San	Mal'ta1	Chimp.REF	-0.4218	0.003887	-100	29858	73426	756152	South Asian
Burusho	Mbuti	DCP1 (deam)	Chimp.REF	-0.3899	0.005232	-74.531	5662	12900	140630	South Asian
Burusho	Yoruba	Mal'ta1	Chimp.REF	-0.3219	0.003884	-82.881	33574	65456	756253	South Asian
Burusho	Khomani_San	DCP1 (deam)	Chimp.REF	-0.419	0.005483	-76.416	5469	13357	140610	South Asian
Burusho	Khomani_San	AG3	Chimp.REF	-0.4252	0.004392	-96.817	9523	23612	250210	South Asian
Burusho	Mbuti	Mal'ta1	Chimp.REF	-0.3907	0.003802	-100	31101	70990	756256	South Asian
Burusho	Yoruba	AG3	Chimp.REF	-0.3231	0.004361	-74.092	10691	20899	250237	South Asian
Burusho	Mbuti	DCP1 (all)	Chimp.REF	-0.391	0.004278	-91.401	13241	30244	326152	South Asian
Cambodian	Yoruba	AG3	Chimp.REF	-0.289	0.004673	-61.838	11134	20184	250242	East Asian
Cambodian	Yoruba	DCP1 (deam)	Chimp.REF	-0.2821	0.005801	-48.635	6402	11434	140640	East Asian
Cambodian	Yoruba	Mal'ta1	Chimp.REF	-0.2954	0.004099	-72.069	34649	63701	756287	East Asian
Cambodian	Mbuti	AG3	Chimp.REF	-0.361	0.004721	-76.478	10328	21999	250247	East Asian
Cambodian	Khomani_San	Mal'ta1	Chimp.REF	-0.398	0.004016	-99.1	30812	71546	756192	East Asian
Cambodian	Mbuti	Mal'ta1	Chimp.REF	-0.3667	0.003877	-94.578	31999	69056	756290	East Asian
Cambodian	Khomani_San	AG3	Chimp.REF	-0.3934	0.004729	-83.189	9968	22899	250218	East Asian
Cambodian	Khomani_San	DCP1 (deam)	Chimp.REF	-0.3893	0.005891	-66.089	5678	12918	140618	East Asian
Cambodian	Mbuti	DCP1 (all)	Chimp.REF	-0.3659	0.004746	-77.097	13650	29401	326172	East Asian
Cambodian	Yoruba	DCP1 (all)	Chimp.REF	-0.287	0.004716	-60.853	14912	26917	326171	East Asian
Cambodian	Khomani_San	DCP1 (all)	Chimp.REF	-0.3913	0.004849	-80.701	13263	30317	326132	East Asian
Cambodian	Mbuti	DCP1 (deam)	Chimp.REF	-0.3587	0.005737	-62.527	5892	12484	140638	East Asian
Chechen	Mbuti	Mal'ta1	Chimp.REF	-0.3891	0.0041	-94.906	31153	70837	754746	West Eurasian
Chechen	Mbuti	DCP1 (deam)	Chimp.REF	-0.3905	0.006174	-63.244	5643	12874	140406	West Eurasian
Chechen	Khomani_San	Mal'ta1	Chimp.REF	-0.4195	0.004118	-100	29997	73356	754644	West Eurasian
Chechen	Mbuti	DCP1 (all)	Chimp.REF	-0.3931	0.005053	-77.798	13169	30230	325587	West Eurasian
Chechen	Yoruba	DCP1 (deam)	Chimp.REF	-0.3146	0.006634	-47.424	6180	11854	140408	West Eurasian
Chechen	Mbuti	AG3	Chimp.REF	-0.3946	0.005098	-77.416	9894	22794	249793	West Eurasian
Chechen	Yoruba	DCP1 (all)	Chimp.REF	-0.3154	0.005469	-57.671	14449	27763	325586	West Eurasian
Chechen	Yoruba	Mal'ta1	Chimp.REF	-0.3197	0.004299	-74.381	33709	65398	754742	West Eurasian
Chechen	Khomani_San	AG3	Chimp.REF	-0.4249	0.005033	-84.432	9580	23737	249761	West Eurasian
Chechen	Khomani_San	DCP1 (deam)	Chimp.REF	-0.4188	0.006329	-66.165	5466	13344	140386	West Eurasian
Chechen	Yoruba	AG3	Chimp.REF	-0.3251	0.005134	-63.315	10682	20972	249787	West Eurasian
Chechen	Khomani_San	DCP1 (all)	Chimp.REF	-0.4174	0.00524	-79.669	12812	31173	325547	West Eurasian
Chukchi	Mbuti	DCP1 (all)	Chimp.REF	-0.406	0.004834	-83.995	13003	30779	325899	Central Asian Siberians
Chukchi	Khomani_San	DCP1 (deam)	Chimp.REF	-0.4312	0.00595	-72.462	5399	13583	140520	Central Asian Siberians
Chukchi	Yoruba	AG3	Chimp.REF	-0.3382	0.005053	-66.927	10540	21311	250015	Central Asian Siberians
Chukchi	Yoruba	DCP1 (all)	Chimp.REF	-0.3308	0.005004	-66.11	14193	28224	325898	Central Asian Siberians
Chukchi	Mbuti	AG3	Chimp.REF	-0.4066	0.004968	-81.845	9770	23160	250019	Central Asian Siberians
Chukchi	Yoruba	Mal'ta1	Chimp.REF	-0.3323	0.004262	-77.969	33334	66512	755547	Central Asian Siberians
Chukchi	Khomani_San	DCP1 (all)	Chimp.REF	-0.4299	0.004902	-87.692	12652	31732	325858	Central Asian Siberians
Chukchi	Mbuti	DCP1 (deam)	Chimp.REF	-0.403	0.00578	-69.726	5583	13121	140540	Central Asian Siberians
Chukchi	Khomani_San	AG3	Chimp.REF	-0.4365	0.004981	-87.639	9452	24096	249992	Central Asian Siberians
Chukchi	Yoruba	DCP1 (deam)	Chimp.REF	-0.3299	0.006124	-53.871	6072	12050	140542	Central Asian Siberians
Chukchi	Khomani_San	Mal'ta1	Chimp.REF	-0.4298	0.004105	-100	29759	74618	755456	Central Asian Siberians
Chukchi	Mbuti	Mal'ta1	Chimp.REF	-0.4002	0.003984	-100	30868	72054	755550	Central Asian Siberians
Crete	Yoruba	Mal'ta1	Chimp.REF	-0.3131	0.003924	-79.802	33895	64796	756122	West Eurasian
Crete	Khomani_San	DCP1 (all)	Chimp.REF	-0.413	0.004443	-92.938	12873	30982	326086	West Eurasian
Crete	Yoruba	DCP1 (all)	Chimp.REF	-0.3112	0.004457	-69.812	14456	27516	326127	West Eurasian
Crete	Khomani_San	Mal'ta1	Chimp.REF	-0.4135	0.003877	-100	30196	72777	756023	West Eurasian
Crete	Yoruba	AG3	Chimp.REF	-0.3104	0.004517	-68.715	10843	20602	250142	West Eurasian
Crete	Khomani_San	DCP1 (deam)	Chimp.REF	-0.4131	0.005457	-75.712	5493	13227	140595	West Eurasian
Crete	Khomani_San	AG3	Chimp.REF	-0.4128	0.004495	-91.839	9699	23336	250116	West Eurasian
Crete	Mbuti	AG3	Chimp.REF	-0.3806	0.004456	-85.417	10073	22453	250147	West Eurasian
Crete	Mbuti	DCP1 (deam)	Chimp.REF	-0.3838	0.005248	-73.138	5688	12774	140615	West Eurasian
Crete	Mbuti	Mal'ta1	Chimp.REF	-0.3821	0.003772	-100	31458	70362	756124	West Eurasian
Crete	Mbuti	DCP1 (all)	Chimp.REF	-0.3877	0.004309	-89.985	13270	30075	326127	West Eurasian
Crete	Yoruba	DCP1 (deam)	Chimp.REF	-0.3087	0.005571	-55.42	6187	11713	140617	West Eurasian
Czech	Yoruba	DCP1 (all)	Chimp.REF	-0.3262	0.005143	-63.418	14231	28009	325701	West Eurasian
Czech	Khomani_San	AG3	Chimp.REF	-0.432	0.005019	-86.072	9475	23888	249818	West Eurasian
Czech	Mbuti	Mal'ta1	Chimp.REF	-0.3971	0.004082	-97.286	30943	71706	755014	West Eurasian
Czech	Yoruba	DCP1 (deam)	Chimp.REF	-0.3199	0.006295	-50.82	6133	11904	140455	West Eurasian
Czech	Mbuti	AG3	Chimp.REF	-0.4006	0.005152	-77.754	9846	23004	249845	West Eurasian
Czech	Mbuti	DCP1 (all)	Chimp.REF	-0.3995	0.00499	-80.054	13167	30681	325702	West Eurasian
Czech	Mbuti	DCP1 (deam)	Chimp.REF	-0.3921	0.006035	-64.972	5681	13008	140453	West Eurasian
Czech	Yoruba	Mal'ta1	Chimp.REF	-0.3304	0.004367	-75.671	33210	65985	755012	West Eurasian
Czech	Yoruba	AG3	Chimp.REF	-0.3336	0.005101	-65.403	10535	21084	249843	West Eurasian
Czech	Khomani_San	DCP1 (all)	Chimp.REF	-0.425	0.005061	-83.982	12728	31544	325662	West Eurasian
Czech	Khomani_San	Mal'ta1	Chimp.REF	-0.4282	0.004199	-100	29668	74105	754920	West Eurasian
Czech	Khomani_San	DCP1 (deam)	Chimp.REF	-0.4217	0.00617	-68.349	5469	13445	140433	West Eurasian
Dai	Mbuti	AG3	Chimp.REF	-0.3665	0.004542	-80.697	10253	22116	250267	East Asian
Dai	Yoruba	AG3	Chimp.REF	-0.2949	0.004514	-65.341	11047	20289	250263	East Asian
Dai	Mbuti	DCP1 (deam)	Chimp.REF	-0.3621	0.005384	-67.265	5854	12500	140644	East Asian
Dai	Khomani_San	DCP1 (all)	Chimp.REF	-0.3929	0.004554	-86.276	13230	30351	326141	East Asian
Dai	Khomani_San	DCP1 (deam)	Chimp.REF	-0.392	0.005592	-70.091	5657	12952	140624	East Asian
Dai	Yoruba	DCP1 (all)	Chimp.REF	-0.289	0.004554	-63.47	14845	26915	326180	East Asian
Dai	Khomani_San	AG3	Chimp.REF	-0.3987	0.004577	-87.117	9896	23020	250237	East Asian
Dai	Mbuti	Mal'ta1	Chimp.REF	-0.3708	0.003789	-97.862	31838	69370	756342	East Asian
Dai	Yoruba	Mal'ta1	Chimp.REF	-0.3002	0.004011	-74.846	34409	63933	756340	East Asian
Dai	Khomani_San	Mal'ta1	Chimp.REF	-0.4019	0.003957	-100	30665	71875	756240	East Asian
Dai	Mbuti	DCP1 (all)	Chimp.REF	-0.3675	0.00445	-82.59	13609	29426	326181	East Asian
Dai	Yoruba	DCP1 (deam)	Chimp.REF	-0.2855	0.005647	-50.56	6365	11451	140646	East Asian
Daur	Khomani_San	AG3	Chimp.REF	-0.4004	0.005506	-72.708	9840	22980	249698	East Asian
Daur	Khomani_San	Mal'ta1	Chimp.REF	-0.407	0.004455	-91.357	30442	72225	754452	East Asian
Daur	Khomani_San	DCP1 (deam)	Chimp.REF	-0.3988	0.006261	-63.697	5619	13074	140344	East Asian
Daur	Yoruba	AG3	Chimp.REF	-0.2965	0.005553	-53.403	10998	20268	249721	East Asian
Daur	Mbuti	Mal'ta1	Chimp.REF	-0.3762	0.004376	-85.971	31586	69689	754547	East Asian
Daur	Mbuti	DCP1 (deam)	Chimp.REF	-0.37	0.006307	-58.661	5799	12610	140364	East Asian
Daur	Yoruba	DCP1 (all)	Chimp.REF	-0.2934	0.005239	-55.996	14784	27058	325521	East Asian
Daur	Khomani_San	DCP1 (all)	Chimp.REF	-0.3958	0.005169	-76.582	13211	30522	325482	East Asian
Daur	Yoruba	DCP1 (deam)	Chimp.REF	-0.2941	0.00647	-45.458	6307	11561	140366	East Asian
Daur	Mbuti	DCP1 (all)	Chimp.REF	-0.3719	0.005172	-71.894	13523	29533	325521	East Asian
Daur	Mbuti	AG3	Chimp.REF	-0.3679	0.005495	-66.95	10211	22096	249724	East Asian
Daur	Yoruba	Mal'ta1	Chimp.REF	-0.3061	0.004695	-65.202	34137	64258	754546	East Asian
Druze	Khomani_San	DCP1 (all)	Chimp.REF	-0.4009	0.004517	-88.745	13054	30524	326120	West Eurasian
Druze	Khomani_San	DCP1 (deam)	Chimp.REF	-0.4032	0.005661	-71.22	5560	13073	140614	West Eurasian
Druze	Khomani_San	AG3	Chimp.REF	-0.4079	0.004494	-90.768	9739	23157	250218	West Eurasian
Druze	Yoruba	Mal'ta1	Chimp.REF	-0.2997	0.003648	-82.159	34255	63576	756269	West Eurasian
Druze	Mbuti	AG3	Chimp.REF	-0.3757	0.004457	-84.291	10100	22256	250245	West Eurasian
Druze	Khomani_San	Mal'ta1	Chimp.REF	-0.4021	0.003709	-100	30492	71503	756174	West Eurasian
Druze	Mbuti	DCP1 (all)	Chimp.REF	-0.375	0.004344	-86.317	13475	29642	326160	West Eurasian
Druze	Yoruba	DCP1 (all)	Chimp.REF	-0.2976	0.004546	-65.477	14655	27074	326160	West Eurasian
Druze	Mbuti	DCP1 (deam)	Chimp.REF	-0.373	0.00545	-68.438	5770	12635	140634	West Eurasian
Druze	Yoruba	AG3	Chimp.REF	-0.3045	0.004499	-67.693	10887	20422	250241	West Eurasian
Druze	Yoruba	DCP1 (deam)	Chimp.REF	-0.298	0.005552	-53.669	6248	11552	140636	West Eurasian
Druze	Mbuti	Mal'ta1	Chimp.REF	-0.3701	0.003562	-100	31766	69094	756271	West Eurasian
Dusun	Mbuti	Mal'ta1	Chimp.REF	-0.3627	0.004012	-90.4	32137	68716	756246	Oceanians
Dusun	Mbuti	DCP1 (all)	Chimp.REF	-0.3661	0.004707	-77.778	13615	29339	326155	Oceanians
Dusun	Mbuti	AG3	Chimp.REF	-0.3604	0.004954	-72.745	10332	21973	250239	Oceanians
Dusun	Yoruba	AG3	Chimp.REF	-0.2882	0.004909	-58.703	11141	20163	250237	Oceanians
Dusun	Yoruba	DCP1 (deam)	Chimp.REF	-0.2838	0.005971	-47.524	6379	11433	140632	Oceanians
Dusun	Yoruba	Mal'ta1	Chimp.REF	-0.2911	0.004209	-69.165	34785	63357	756244	Oceanians
Dusun	Khomani_San	AG3	Chimp.REF	-0.3929	0.004953	-79.311	9971	22873	250210	Oceanians
Dusun	Mbuti	DCP1 (deam)	Chimp.REF	-0.3602	0.00567	-63.531	5874	12487	140630	Oceanians
Dusun	Yoruba	DCP1 (all)	Chimp.REF	-0.2869	0.004785	-59.963	14884	26862	326154	Oceanians
Dusun	Khomani_San	DCP1 (all)	Chimp.REF	-0.3917	0.004725	-82.897	13225	30253	326115	Oceanians
Dusun	Khomani_San	DCP1 (deam)	Chimp.REF	-0.3902	0.005878	-66.387	5674	12936	140610	Oceanians
Dusun	Khomani_San	Mal'ta1	Chimp.REF	-0.3944	0.004158	-94.853	30903	71158	756147	Oceanians
English	Khomani_San	DCP1 (deam)	Chimp.REF	-0.4258	0.005435	-78.347	5432	13489	140619	West Eurasian
English	Mbuti	DCP1 (all)	Chimp.REF	-0.3991	0.004349	-91.783	13190	30714	326169	West Eurasian
English	Yoruba	DCP1 (deam)	Chimp.REF	-0.3235	0.00554	-58.388	6115	11963	140641	West Eurasian
English	Yoruba	DCP1 (all)	Chimp.REF	-0.325	0.004476	-72.603	14310	28087	326168	West Eurasian
English	Yoruba	AG3	Chimp.REF	-0.3289	0.004568	-72.004	10650	21088	250252	West Eurasian
English	Khomani_San	Mal'ta1	Chimp.REF	-0.4293	0.0036	-100	29641	74228	756187	West Eurasian
English	Khomani_San	DCP1 (all)	Chimp.REF	-0.4249	0.004454	-95.403	12740	31569	326129	West Eurasian
English	Yoruba	Mal'ta1	Chimp.REF	-0.3304	0.003683	-89.709	33343	66243	756286	West Eurasian
English	Khomani_San	AG3	Chimp.REF	-0.4296	0.004648	-92.408	9509	23830	250225	West Eurasian
English	Mbuti	Mal'ta1	Chimp.REF	-0.3976	0.003571	-100	30994	71900	756286	West Eurasian
English	Mbuti	AG3	Chimp.REF	-0.3967	0.004618	-85.914	9929	22988	250255	West Eurasian
English	Mbuti	DCP1 (deam)	Chimp.REF	-0.3963	0.005239	-75.642	5643	13051	140639	West Eurasian
Chaplin	Mbuti	DCP1 (all)	Chimp.REF	-0.4033	0.005172	-77.975	13088	30776	325900	Central Asian Siberians
Chaplin	Mbuti	DCP1 (deam)	Chimp.REF	-0.399	0.00647	-61.668	5642	13131	140526	Central Asian Siberians
Chaplin	Khomani_San	Mal'ta1	Chimp.REF	-0.4301	0.004523	-95.109	29701	74537	755502	Central Asian Siberians
Chaplin	Mbuti	Mal'ta1	Chimp.REF	-0.3999	0.004556	-87.772	30878	72032	755594	Central Asian Siberians
Chaplin	Mbuti	AG3	Chimp.REF	-0.4077	0.005168	-78.892	9779	23242	250001	Central Asian Siberians
Chaplin	Khomani_San	DCP1 (deam)	Chimp.REF	-0.4259	0.006482	-65.707	5484	13622	140506	Central Asian Siberians
Chaplin	Khomani_San	DCP1 (all)	Chimp.REF	-0.427	0.005199	-82.119	12742	31731	325860	Central Asian Siberians
Chaplin	Khomani_San	AG3	Chimp.REF	-0.4392	0.005256	-83.559	9403	24127	249972	Central Asian Siberians
Chaplin	Yoruba	DCP1 (all)	Chimp.REF	-0.3277	0.005302	-61.809	14306	28250	325899	Central Asian Siberians
Chaplin	Yoruba	DCP1 (deam)	Chimp.REF	-0.3258	0.006701	-48.615	6139	12071	140528	Central Asian Siberians
Chaplin	Yoruba	AG3	Chimp.REF	-0.3385	0.005381	-62.907	10594	21436	249996	Central Asian Siberians
Chaplin	Yoruba	Mal'ta1	Chimp.REF	-0.3316	0.004731	-70.095	33418	66576	755591	Central Asian Siberians
Naukan	Khomani_San	Mal'ta1	Chimp.REF	-0.4308	0.004049	-100	29708	74677	756199	Central Asian Siberians
Naukan	Mbuti	DCP1 (all)	Chimp.REF	-0.4048	0.00477	-84.85	13075	30856	326174	Central Asian Siberians
Naukan	Yoruba	DCP1 (deam)	Chimp.REF	-0.3271	0.006157	-53.133	6116	12063	140643	Central Asian Siberians
Naukan	Khomani_San	AG3	Chimp.REF	-0.4427	0.004759	-93.035	9377	24277	250226	Central Asian Siberians
Naukan	Mbuti	AG3	Chimp.REF	-0.4125	0.004719	-87.426	9712	23352	250255	Central Asian Siberians
Naukan	Yoruba	Mal'ta1	Chimp.REF	-0.3324	0.004207	-79.013	33419	66700	756299	Central Asian Siberians
Naukan	Mbuti	Mal'ta1	Chimp.REF	-0.4007	0.003946	-100	30875	72163	756299	Central Asian Siberians
Naukan	Yoruba	DCP1 (all)	Chimp.REF	-0.3287	0.004933	-66.646	14330	28366	326173	Central Asian Siberians
Naukan	Mbuti	DCP1 (deam)	Chimp.REF	-0.4013	0.005811	-69.062	5600	13107	140641	Central Asian Siberians
Naukan	Khomani_San	DCP1 (all)	Chimp.REF	-0.4294	0.004829	-88.921	12683	31771	326133	Central Asian Siberians
Naukan	Khomani_San	DCP1 (deam)	Chimp.REF	-0.4294	0.005922	-72.514	5418	13574	140621	Central Asian Siberians
Naukan	Yoruba	AG3	Chimp.REF	-0.3438	0.004883	-70.408	10516	21534	250252	Central Asian Siberians
Sireniki	Khomani_San	DCP1 (deam)	Chimp.REF	-0.4266	0.005855	-72.85	5447	13550	140618	Central Asian Siberians
Sireniki	Khomani_San	AG3	Chimp.REF	-0.4403	0.004801	-91.725	9405	24205	250224	Central Asian Siberians
Sireniki	Mbuti	DCP1 (deam)	Chimp.REF	-0.3979	0.005753	-69.168	5639	13093	140638	Central Asian Siberians
Sireniki	Yoruba	DCP1 (all)	Chimp.REF	-0.3262	0.004927	-66.202	14340	28224	326166	Central Asian Siberians
Sireniki	Mbuti	Mal'ta1	Chimp.REF	-0.4	0.003986	-100	30894	72093	756311	Central Asian Siberians
Sireniki	Yoruba	DCP1 (deam)	Chimp.REF	-0.3245	0.006114	-53.076	6133	12027	140640	Central Asian Siberians
Sireniki	Khomani_San	Mal'ta1	Chimp.REF	-0.4301	0.004057	-100	29740	74620	756211	Central Asian Siberians
Sireniki	Mbuti	AG3	Chimp.REF	-0.4098	0.004754	-86.206	9748	23287	250252	Central Asian Siberians
Sireniki	Mbuti	DCP1 (all)	Chimp.REF	-0.4018	0.004784	-83.997	13126	30758	326167	Central Asian Siberians
Sireniki	Yoruba	Mal'ta1	Chimp.REF	-0.3318	0.004194	-79.116	33418	66610	756307	Central Asian Siberians
Sireniki	Yoruba	AG3	Chimp.REF	-0.3417	0.004736	-72.143	10517	21434	250247	Central Asian Siberians
Sireniki	Khomani_San	DCP1 (all)	Chimp.REF	-0.4258	0.004835	-88.06	12770	31707	326127	Central Asian Siberians
Estonian	Khomani_San	DCP1 (all)	Chimp.REF	-0.4302	0.004672	-92.096	12645	31742	326129	West Eurasian
Estonian	Mbuti	DCP1 (all)	Chimp.REF	-0.4059	0.004543	-89.331	13027	30823	326170	West Eurasian
Estonian	Mbuti	Mal'ta1	Chimp.REF	-0.4019	0.003758	-100	30793	72179	756309	West Eurasian
Estonian	Khomani_San	Mal'ta1	Chimp.REF	-0.4317	0.003938	-100	29660	74721	756208	West Eurasian
Estonian	Mbuti	DCP1 (deam)	Chimp.REF	-0.4045	0.005491	-73.666	5566	13128	140641	West Eurasian
Estonian	Mbuti	AG3	Chimp.REF	-0.4042	0.004458	-90.677	9822	23151	250257	West Eurasian
Estonian	Yoruba	DCP1 (deam)	Chimp.REF	-0.3307	0.005597	-59.081	6073	12073	140643	West Eurasian
Estonian	Khomani_San	DCP1 (deam)	Chimp.REF	-0.4332	0.00567	-76.405	5369	13576	140621	West Eurasian
Estonian	Yoruba	AG3	Chimp.REF	-0.3356	0.004526	-74.132	10600	21306	250252	West Eurasian
Estonian	Yoruba	DCP1 (all)	Chimp.REF	-0.3306	0.004672	-70.76	14226	28275	326169	West Eurasian
Estonian	Khomani_San	AG3	Chimp.REF	-0.4341	0.004448	-97.612	9507	24095	250227	West Eurasian
Estonian	Yoruba	Mal'ta1	Chimp.REF	-0.3341	0.003922	-85.191	33255	66632	756305	West Eurasian
Even	Yoruba	Mal'ta1	Chimp.REF	-0.3142	0.004009	-78.386	33966	65090	756335	Central Asian Siberians
Even	Mbuti	AG3	Chimp.REF	-0.3824	0.004428	-86.368	10097	22599	250265	Central Asian Siberians
Even	Mbuti	Mal'ta1	Chimp.REF	-0.3838	0.003795	-100	31413	70544	756336	Central Asian Siberians
Even	Mbuti	DCP1 (all)	Chimp.REF	-0.3849	0.004361	-88.267	13352	30062	326177	Central Asian Siberians
Even	Yoruba	DCP1 (all)	Chimp.REF	-0.3079	0.004516	-68.176	14572	27534	326176	Central Asian Siberians
Even	Mbuti	DCP1 (deam)	Chimp.REF	-0.3793	0.005271	-71.956	5754	12786	140643	Central Asian Siberians
Even	Khomani_San	Mal'ta1	Chimp.REF	-0.4147	0.003885	-100	30218	73028	756231	Central Asian Siberians
Even	Khomani_San	AG3	Chimp.REF	-0.4147	0.00442	-93.822	9713	23475	250234	Central Asian Siberians
Even	Khomani_San	DCP1 (all)	Chimp.REF	-0.4102	0.00444	-92.382	12950	30963	326136	Central Asian Siberians
Even	Yoruba	AG3	Chimp.REF	-0.3125	0.00452	-69.141	10868	20750	250263	Central Asian Siberians
Even	Yoruba	DCP1 (deam)	Chimp.REF	-0.3039	0.00554	-54.863	6265	11737	140645	Central Asian Siberians
Even	Khomani_San	DCP1 (deam)	Chimp.REF	-0.4097	0.005531	-74.074	5532	13212	140623	Central Asian Siberians
Finnish	Khomani_San	DCP1 (all)	Chimp.REF	-0.4306	0.004193	-100	12625	31716	326140	West Eurasian
Finnish	Khomani_San	DCP1 (deam)	Chimp.REF	-0.4298	0.005158	-83.319	5400	13540	140624	West Eurasian
Finnish	Mbuti	AG3	Chimp.REF	-0.4041	0.004328	-93.358	9856	23223	250264	West Eurasian
Finnish	Khomani_San	Mal'ta1	Chimp.REF	-0.4326	0.003698	-100	29526	74554	756229	West Eurasian
Finnish	Mbuti	Mal'ta1	Chimp.REF	-0.4014	0.003498	-100	30838	72188	756333	West Eurasian
Finnish	Yoruba	AG3	Chimp.REF	-0.3368	0.004347	-77.478	10578	21323	250260	West Eurasian
Finnish	Mbuti	DCP1 (all)	Chimp.REF	-0.4054	0.004062	-99.823	13044	30834	326181	West Eurasian
Finnish	Yoruba	Mal'ta1	Chimp.REF	-0.334	0.003666	-91.092	33248	66590	756332	West Eurasian
Finnish	Khomani_San	AG3	Chimp.REF	-0.4365	0.004341	-100	9443	24070	250233	West Eurasian
Finnish	Mbuti	DCP1 (deam)	Chimp.REF	-0.3998	0.004909	-81.449	5623	13116	140644	West Eurasian
Finnish	Yoruba	DCP1 (all)	Chimp.REF	-0.3308	0.004292	-77.065	14205	28247	326180	West Eurasian
Finnish	Yoruba	DCP1 (deam)	Chimp.REF	-0.3275	0.005205	-62.92	6091	12024	140646	West Eurasian
French	Khomani_San	DCP1 (all)	Chimp.REF	-0.4229	0.004294	-98.494	12777	31507	326140	West Eurasian
French	Yoruba	DCP1 (all)	Chimp.REF	-0.3229	0.004294	-75.185	14343	28021	326180	West Eurasian
French	Khomani_San	AG3	Chimp.REF	-0.4253	0.004455	-95.456	9571	23734	250237	West Eurasian
French	Khomani_San	Mal'ta1	Chimp.REF	-0.4239	0.003683	-100	29882	73861	756234	West Eurasian
French	Yoruba	DCP1 (deam)	Chimp.REF	-0.319	0.005316	-60.01	6148	11908	140646	West Eurasian
French	Mbuti	DCP1 (deam)	Chimp.REF	-0.3923	0.005037	-77.879	5671	12990	140644	West Eurasian
French	Mbuti	AG3	Chimp.REF	-0.3932	0.004338	-90.631	9958	22861	250268	West Eurasian
French	Yoruba	AG3	Chimp.REF	-0.3245	0.004306	-75.363	10701	20982	250264	West Eurasian
French	Mbuti	Mal'ta1	Chimp.REF	-0.393	0.003496	-100	31121	71422	756339	West Eurasian
French	Yoruba	Mal'ta1	Chimp.REF	-0.3247	0.003575	-90.827	33578	65872	756336	West Eurasian
French	Khomani_San	DCP1 (deam)	Chimp.REF	-0.4214	0.005254	-80.201	5471	13439	140624	West Eurasian
French	Mbuti	DCP1 (all)	Chimp.REF	-0.3977	0.004126	-96.391	13195	30621	326181	West Eurasian
Georgian	Yoruba	DCP1 (deam)	Chimp.REF	-0.305	0.005606	-54.4	6228	11693	140645	West Eurasian
Georgian	Khomani_San	DCP1 (deam)	Chimp.REF	-0.4088	0.005478	-74.631	5549	13223	140623	West Eurasian
Georgian	Khomani_San	DCP1 (all)	Chimp.REF	-0.4077	0.004586	-88.919	12990	30874	326139	West Eurasian
Georgian	Khomani_San	Mal'ta1	Chimp.REF	-0.4116	0.003857	-100	30284	72657	756210	West Eurasian
Georgian	Mbuti	AG3	Chimp.REF	-0.3802	0.004472	-85.015	10083	22451	250264	West Eurasian
Georgian	Yoruba	Mal'ta1	Chimp.REF	-0.3115	0.003867	-80.538	33915	64599	756309	West Eurasian
Georgian	Yoruba	AG3	Chimp.REF	-0.3098	0.004644	-66.705	10856	20602	250261	West Eurasian
Georgian	Mbuti	Mal'ta1	Chimp.REF	-0.3808	0.003714	-100	31456	70148	756311	West Eurasian
Georgian	Mbuti	DCP1 (all)	Chimp.REF	-0.383	0.004397	-87.114	13354	29935	326179	West Eurasian
Georgian	Mbuti	DCP1 (deam)	Chimp.REF	-0.3798	0.005338	-71.147	5736	12761	140643	West Eurasian
Georgian	Yoruba	DCP1 (all)	Chimp.REF	-0.3063	0.004625	-66.233	14531	27364	326178	West Eurasian
Georgian	Khomani_San	AG3	Chimp.REF	-0.4119	0.004572	-90.099	9729	23358	250234	West Eurasian
Greek	Yoruba	AG3	Chimp.REF	-0.3195	0.004468	-71.522	10759	20863	250241	West Eurasian
Greek	Yoruba	Mal'ta1	Chimp.REF	-0.3172	0.003731	-85.003	33771	65142	756269	West Eurasian
Greek	Mbuti	AG3	Chimp.REF	-0.389	0.004554	-85.423	9993	22718	250244	West Eurasian
Greek	Mbuti	DCP1 (deam)	Chimp.REF	-0.3845	0.00543	-70.823	5719	12864	140639	West Eurasian
Greek	Mbuti	DCP1 (all)	Chimp.REF	-0.391	0.004435	-88.151	13239	30236	326164	West Eurasian
Greek	Yoruba	DCP1 (all)	Chimp.REF	-0.3152	0.004521	-69.713	14394	27643	326163	West Eurasian
Greek	Khomani_San	Mal'ta1	Chimp.REF	-0.417	0.003764	-100	30092	73146	756166	West Eurasian
Greek	Mbuti	Mal'ta1	Chimp.REF	-0.3859	0.003647	-100	31330	70708	756271	West Eurasian
Greek	Khomani_San	DCP1 (all)	Chimp.REF	-0.4162	0.004487	-92.753	12836	31134	326123	West Eurasian
Greek	Yoruba	DCP1 (deam)	Chimp.REF	-0.3106	0.005597	-55.491	6200	11786	140641	West Eurasian
Greek	Khomani_San	DCP1 (deam)	Chimp.REF	-0.4145	0.005531	-74.935	5506	13300	140619	West Eurasian
Greek	Khomani_San	AG3	Chimp.REF	-0.4207	0.004588	-91.692	9631	23617	250213	West Eurasian
Han	Mbuti	DCP1 (all)	Chimp.REF	-0.3688	0.004544	-81.163	13605	29502	326177	East Asian
Han	Mbuti	AG3	Chimp.REF	-0.367	0.004723	-77.708	10254	22144	250260	East Asian
Han	Mbuti	DCP1 (deam)	Chimp.REF	-0.3644	0.005543	-65.742	5839	12534	140642	East Asian
Han	Yoruba	DCP1 (all)	Chimp.REF	-0.2905	0.004598	-63.176	14841	26992	326176	East Asian
Han	Mbuti	Mal'ta1	Chimp.REF	-0.3677	0.003917	-93.878	32014	69242	756327	East Asian
Han	Yoruba	AG3	Chimp.REF	-0.2958	0.004663	-63.427	11034	20301	250256	East Asian
Han	Yoruba	DCP1 (deam)	Chimp.REF	-0.2875	0.005774	-49.795	6362	11497	140644	East Asian
Han	Khomani_San	DCP1 (all)	Chimp.REF	-0.3942	0.004615	-85.404	13221	30423	326137	East Asian
Han	Khomani_San	DCP1 (deam)	Chimp.REF	-0.3939	0.005754	-68.459	5649	12992	140622	East Asian
Han	Khomani_San	Mal'ta1	Chimp.REF	-0.3988	0.004006	-99.548	30838	71745	756224	East Asian
Han	Khomani_San	AG3	Chimp.REF	-0.3989	0.004853	-82.186	9909	23059	250229	East Asian
Han	Yoruba	Mal'ta1	Chimp.REF	-0.2971	0.004086	-72.7	34573	63794	756326	East Asian
Hawaiian	Mbuti	Mal'ta1	Chimp.REF	-0.3609	0.00446	-80.936	32203	68579	753963	Oceanians
Hawaiian	Mbuti	DCP1 (all)	Chimp.REF	-0.3601	0.005268	-68.359	13712	29148	325320	Oceanians
Hawaiian	Khomani_San	Mal'ta1	Chimp.REF	-0.3943	0.004534	-86.979	30751	70794	753869	Oceanians
Hawaiian	Mbuti	DCP1 (deam)	Chimp.REF	-0.3526	0.006318	-55.816	5926	12382	140305	Oceanians
Hawaiian	Mbuti	AG3	Chimp.REF	-0.3573	0.005328	-67.055	10334	21822	249532	Oceanians
Hawaiian	Yoruba	Mal'ta1	Chimp.REF	-0.2905	0.004638	-62.633	34677	63067	753961	Oceanians
Hawaiian	Khomani_San	DCP1 (all)	Chimp.REF	-0.3873	0.005425	-71.399	13232	29962	325281	Oceanians
Hawaiian	Yoruba	DCP1 (all)	Chimp.REF	-0.2812	0.005424	-51.851	14948	26645	325320	Oceanians
Hawaiian	Khomani_San	DCP1 (deam)	Chimp.REF	-0.3847	0.006584	-58.422	5678	12778	140285	Oceanians
Hawaiian	Yoruba	AG3	Chimp.REF	-0.285	0.005391	-52.871	11133	20009	249528	Oceanians
Hawaiian	Khomani_San	AG3	Chimp.REF	-0.3908	0.00535	-73.054	9932	22677	249502	Oceanians
Hawaiian	Yoruba	DCP1 (deam)	Chimp.REF	-0.2759	0.006599	-41.802	6434	11335	140307	Oceanians
Hazara	Mbuti	Mal'ta1	Chimp.REF	-0.3852	0.003721	-100	31359	70648	756260	South Asian
Hazara	Khomani_San	DCP1 (deam)	Chimp.REF	-0.4156	0.005498	-75.585	5492	13302	140620	South Asian
Hazara	Mbuti	AG3	Chimp.REF	-0.3844	0.004687	-82.012	10061	22624	250239	South Asian
Hazara	Mbuti	DCP1 (deam)	Chimp.REF	-0.3852	0.005381	-71.581	5716	12878	140640	South Asian
Hazara	Yoruba	DCP1 (deam)	Chimp.REF	-0.3113	0.005606	-55.522	6197	11799	140642	South Asian
Hazara	Khomani_San	Mal'ta1	Chimp.REF	-0.4164	0.003747	-100	30115	73081	756161	South Asian
Hazara	Mbuti	DCP1 (all)	Chimp.REF	-0.3887	0.00438	-88.737	13311	30235	326161	South Asian
Hazara	Khomani_San	AG3	Chimp.REF	-0.4158	0.004648	-89.452	9712	23537	250210	South Asian
Hazara	Yoruba	DCP1 (all)	Chimp.REF	-0.3126	0.004536	-68.923	14486	27662	326160	South Asian
Hazara	Yoruba	Mal'ta1	Chimp.REF	-0.3162	0.003792	-83.391	33827	65108	756257	South Asian
Hazara	Yoruba	AG3	Chimp.REF	-0.3148	0.004642	-67.806	10821	20762	250235	South Asian
Hazara	Khomani_San	DCP1 (all)	Chimp.REF	-0.4143	0.004537	-91.305	12887	31114	326121	South Asian
Hezhen	Mbuti	DCP1 (deam)	Chimp.REF	-0.3711	0.005749	-64.542	5800	12644	140641	East Asian
Hezhen	Khomani_San	DCP1 (deam)	Chimp.REF	-0.4003	0.005819	-68.794	5613	13105	140621	East Asian
Hezhen	Mbuti	DCP1 (all)	Chimp.REF	-0.3743	0.00477	-78.461	13497	29641	326173	East Asian
Hezhen	Khomani_San	Mal'ta1	Chimp.REF	-0.4028	0.004093	-98.416	30666	72027	756206	East Asian
Hezhen	Mbuti	Mal'ta1	Chimp.REF	-0.372	0.003961	-93.907	31805	69484	756305	East Asian
Hezhen	Khomani_San	DCP1 (all)	Chimp.REF	-0.3993	0.004841	-82.487	13126	30574	326133	East Asian
Hezhen	Yoruba	Mal'ta1	Chimp.REF	-0.3012	0.00427	-70.533	34428	64102	756305	East Asian
Hezhen	Mbuti	AG3	Chimp.REF	-0.3723	0.004742	-78.508	10163	22220	250256	East Asian
Hezhen	Yoruba	DCP1 (all)	Chimp.REF	-0.2958	0.004875	-60.667	14759	27157	326172	East Asian
Hezhen	Khomani_San	AG3	Chimp.REF	-0.4042	0.004816	-83.913	9817	23134	250228	East Asian
Hezhen	Yoruba	DCP1 (deam)	Chimp.REF	-0.2946	0.00601	-49.021	6325	11608	140643	East Asian
Hezhen	Yoruba	AG3	Chimp.REF	-0.3004	0.004829	-62.208	10986	20421	250253	East Asian
Hungarian	Khomani_San	DCP1 (deam)	Chimp.REF	-0.4175	0.005406	-77.223	5493	13367	140621	West Eurasian
Hungarian	Khomani_San	Mal'ta1	Chimp.REF	-0.4234	0.003834	-100	29836	73657	756162	West Eurasian
Hungarian	Yoruba	Mal'ta1	Chimp.REF	-0.3234	0.003803	-85.055	33612	65750	756256	West Eurasian
Hungarian	Yoruba	DCP1 (deam)	Chimp.REF	-0.3137	0.005467	-57.385	6197	11863	140642	West Eurasian
Hungarian	Khomani_San	AG3	Chimp.REF	-0.4265	0.00464	-91.916	9568	23795	250211	West Eurasian
Hungarian	Yoruba	DCP1 (all)	Chimp.REF	-0.3188	0.004419	-72.146	14412	27900	326165	West Eurasian
Hungarian	Mbuti	DCP1 (all)	Chimp.REF	-0.3947	0.004329	-91.155	13218	30452	326166	West Eurasian
Hungarian	Khomani_San	DCP1 (all)	Chimp.REF	-0.4193	0.004318	-97.124	12834	31371	326127	West Eurasian
Hungarian	Mbuti	Mal'ta1	Chimp.REF	-0.392	0.003731	-100	31134	71277	756259	West Eurasian
Hungarian	Mbuti	DCP1 (deam)	Chimp.REF	-0.3884	0.005355	-72.525	5691	12917	140640	West Eurasian
Hungarian	Mbuti	AG3	Chimp.REF	-0.3949	0.004548	-86.824	9935	22904	250240	West Eurasian
Hungarian	Yoruba	AG3	Chimp.REF	-0.326	0.004587	-71.074	10693	21040	250237	West Eurasian
Icelandic	Yoruba	DCP1 (deam)	Chimp.REF	-0.3336	0.005833	-57.19	6035	12076	140642	West Eurasian
Icelandic	Khomani_San	DCP1 (deam)	Chimp.REF	-0.435	0.005633	-77.222	5357	13607	140620	West Eurasian
Icelandic	Khomani_San	AG3	Chimp.REF	-0.4371	0.004607	-94.874	9414	24031	250228	West Eurasian
Icelandic	Yoruba	DCP1 (all)	Chimp.REF	-0.3342	0.004634	-72.111	14152	28357	326168	West Eurasian
Icelandic	Yoruba	Mal'ta1	Chimp.REF	-0.3334	0.003862	-86.321	33239	66484	756298	West Eurasian
Icelandic	Mbuti	Mal'ta1	Chimp.REF	-0.4007	0.00374	-100	30846	72099	756303	West Eurasian
Icelandic	Mbuti	DCP1 (all)	Chimp.REF	-0.4079	0.004378	-93.164	13029	30981	326169	West Eurasian
Icelandic	Mbuti	DCP1 (deam)	Chimp.REF	-0.4057	0.005433	-74.681	5567	13169	140640	West Eurasian
Icelandic	Yoruba	AG3	Chimp.REF	-0.3376	0.0046	-73.385	10533	21268	250253	West Eurasian
Icelandic	Khomani_San	DCP1 (all)	Chimp.REF	-0.433	0.004569	-94.781	12606	31861	326129	West Eurasian
Icelandic	Mbuti	AG3	Chimp.REF	-0.4056	0.004683	-86.623	9787	23143	250258	West Eurasian
Icelandic	Khomani_San	Mal'ta1	Chimp.REF	-0.4314	0.003904	-100	29611	74543	756203	West Eurasian
Igorot	Yoruba	DCP1 (deam)	Chimp.REF	-0.2895	0.006022	-48.068	6343	11510	140634	Oceanians
Igorot	Khomani_San	DCP1 (all)	Chimp.REF	-0.3957	0.004791	-82.584	13192	30464	326121	Oceanians
Igorot	Khomani_San	Mal'ta1	Chimp.REF	-0.3957	0.004196	-94.313	30957	71504	756160	Oceanians
Igorot	Yoruba	Mal'ta1	Chimp.REF	-0.2937	0.004357	-67.411	34706	63568	756258	Oceanians
Igorot	Yoruba	DCP1 (all)	Chimp.REF	-0.2926	0.004763	-61.434	14774	26995	326160	Oceanians
Igorot	Khomani_San	DCP1 (deam)	Chimp.REF	-0.395	0.005955	-66.319	5650	13025	140612	Oceanians
Igorot	Khomani_San	AG3	Chimp.REF	-0.3982	0.00523	-76.145	9887	22972	250211	Oceanians
Igorot	Mbuti	DCP1 (deam)	Chimp.REF	-0.3651	0.005888	-62.013	5849	12577	140632	Oceanians
Igorot	Mbuti	AG3	Chimp.REF	-0.3657	0.005184	-70.549	10253	22077	250241	Oceanians
Igorot	Mbuti	DCP1 (all)	Chimp.REF	-0.3706	0.004719	-78.528	13560	29527	326161	Oceanians
Igorot	Mbuti	Mal'ta1	Chimp.REF	-0.3646	0.004145	-87.974	32121	68990	756257	Oceanians
Igorot	Yoruba	AG3	Chimp.REF	-0.2935	0.005133	-57.188	11076	20280	250238	Oceanians
Iranian	Yoruba	Mal'ta1	Chimp.REF	-0.3128	0.003711	-84.275	33865	64686	756312	West Eurasian
Iranian	Mbuti	DCP1 (deam)	Chimp.REF	-0.3797	0.005289	-71.79	5722	12727	140641	West Eurasian
Iranian	Mbuti	Mal'ta1	Chimp.REF	-0.3822	0.003555	-100	31381	70208	756314	West Eurasian
Iranian	Mbuti	DCP1 (all)	Chimp.REF	-0.3826	0.004239	-90.253	13349	29895	326174	West Eurasian
Iranian	Yoruba	DCP1 (deam)	Chimp.REF	-0.3045	0.005484	-55.531	6217	11661	140643	West Eurasian
Iranian	Khomani_San	Mal'ta1	Chimp.REF	-0.4132	0.003718	-100	30182	72691	756212	West Eurasian
Iranian	Yoruba	DCP1 (all)	Chimp.REF	-0.3055	0.004435	-68.889	14545	27344	326173	West Eurasian
Iranian	Mbuti	AG3	Chimp.REF	-0.3814	0.004461	-85.502	10034	22407	250260	West Eurasian
Iranian	Khomani_San	AG3	Chimp.REF	-0.4132	0.00455	-90.805	9684	23320	250230	West Eurasian
Iranian	Khomani_San	DCP1 (deam)	Chimp.REF	-0.4097	0.005592	-73.272	5513	13166	140621	West Eurasian
Iranian	Yoruba	AG3	Chimp.REF	-0.3107	0.004547	-68.335	10817	20568	250257	West Eurasian
Iranian	Khomani_San	DCP1 (all)	Chimp.REF	-0.4081	0.004435	-92.023	12943	30793	326134	West Eurasian
Iraqi_Jew	Yoruba	DCP1 (deam)	Chimp.REF	-0.3012	0.006501	-46.327	6240	11618	140431	West Eurasian
Iraqi_Jew	Mbuti	Mal'ta1	Chimp.REF	-0.3728	0.00425	-87.713	31666	69305	755021	West Eurasian
Iraqi_Jew	Mbuti	AG3	Chimp.REF	-0.3789	0.005003	-75.739	10013	22230	249864	West Eurasian
Iraqi_Jew	Mbuti	DCP1 (all)	Chimp.REF	-0.381	0.004836	-78.79	13344	29771	325688	West Eurasian
Iraqi_Jew	Yoruba	AG3	Chimp.REF	-0.307	0.005022	-61.123	10836	20435	249862	West Eurasian
Iraqi_Jew	Khomani_San	DCP1 (deam)	Chimp.REF	-0.4064	0.006341	-64.099	5536	13117	140409	West Eurasian
Iraqi_Jew	Khomani_San	DCP1 (all)	Chimp.REF	-0.4058	0.005028	-80.699	12975	30694	325648	West Eurasian
Iraqi_Jew	Yoruba	DCP1 (all)	Chimp.REF	-0.3031	0.005099	-59.446	14577	27258	325687	West Eurasian
Iraqi_Jew	Mbuti	DCP1 (deam)	Chimp.REF	-0.3767	0.006078	-61.98	5742	12683	140429	West Eurasian
Iraqi_Jew	Yoruba	Mal'ta1	Chimp.REF	-0.302	0.004523	-66.778	34253	63897	755020	West Eurasian
Iraqi_Jew	Khomani_San	AG3	Chimp.REF	-0.411	0.004974	-82.627	9657	23132	249839	West Eurasian
Iraqi_Jew	Khomani_San	Mal'ta1	Chimp.REF	-0.4043	0.004381	-92.285	30435	71750	754930	West Eurasian
Irula	Yoruba	DCP1 (all)	Chimp.REF	-0.2999	0.004406	-68.073	14643	27188	326163	South Asian
Irula	Yoruba	DCP1 (deam)	Chimp.REF	-0.3012	0.005381	-55.973	6239	11616	140639	South Asian
Irula	Khomani_San	Mal'ta1	Chimp.REF	-0.4044	0.003973	-100	30521	71963	756192	South Asian
Irula	Mbuti	DCP1 (all)	Chimp.REF	-0.379	0.004167	-90.953	13349	29641	326164	South Asian
Irula	Yoruba	Mal'ta1	Chimp.REF	-0.3027	0.004084	-74.105	34283	64043	756291	South Asian
Irula	Yoruba	AG3	Chimp.REF	-0.2992	0.00448	-66.779	10979	20353	250242	South Asian
Irula	Khomani_San	DCP1 (all)	Chimp.REF	-0.4027	0.004403	-91.461	13052	30648	326124	South Asian
Irula	Mbuti	DCP1 (deam)	Chimp.REF	-0.3784	0.005166	-73.259	5698	12635	140637	South Asian
Irula	Khomani_San	AG3	Chimp.REF	-0.4034	0.004556	-88.554	9800	23055	250218	South Asian
Irula	Mbuti	AG3	Chimp.REF	-0.3713	0.004473	-83.021	10154	22149	250245	South Asian
Irula	Mbuti	Mal'ta1	Chimp.REF	-0.3737	0.00385	-97.084	31643	69408	756294	South Asian
Irula	Khomani_San	DCP1 (deam)	Chimp.REF	-0.4069	0.005386	-75.544	5528	13113	140617	South Asian
Itelman	Mbuti	AG3	Chimp.REF	-0.4008	0.005422	-73.922	9858	23047	249960	Central Asian Siberians
Itelman	Yoruba	AG3	Chimp.REF	-0.3323	0.005422	-61.29	10620	21191	249957	Central Asian Siberians
Itelman	Khomani_San	DCP1 (deam)	Chimp.REF	-0.4263	0.006312	-67.542	5442	13529	140458	Central Asian Siberians
Itelman	Mbuti	DCP1 (deam)	Chimp.REF	-0.3979	0.006299	-63.162	5631	13073	140478	Central Asian Siberians
Itelman	Khomani_San	DCP1 (all)	Chimp.REF	-0.4248	0.005117	-83.027	12725	31523	325770	Central Asian Siberians
Itelman	Yoruba	Mal'ta1	Chimp.REF	-0.3323	0.004568	-72.748	33194	66231	755322	Central Asian Siberians
Itelman	Mbuti	DCP1 (all)	Chimp.REF	-0.3996	0.005218	-76.583	13145	30640	325810	Central Asian Siberians
Itelman	Yoruba	DCP1 (all)	Chimp.REF	-0.3248	0.005374	-60.448	14296	28053	325809	Central Asian Siberians
Itelman	Mbuti	Mal'ta1	Chimp.REF	-0.3998	0.004315	-92.652	30803	71833	755324	Central Asian Siberians
Itelman	Yoruba	DCP1 (deam)	Chimp.REF	-0.3255	0.006626	-49.122	6097	11981	140480	Central Asian Siberians
Itelman	Khomani_San	Mal'ta1	Chimp.REF	-0.4299	0.004236	-100	29648	74356	755230	Central Asian Siberians
Itelman	Khomani_San	AG3	Chimp.REF	-0.4313	0.005233	-82.414	9529	23982	249936	Central Asian Siberians
Japanese	Yoruba	Mal'ta1	Chimp.REF	-0.2986	0.004053	-73.67	34488	63849	756329	East Asian
Japanese	Yoruba	DCP1 (deam)	Chimp.REF	-0.2875	0.005773	-49.801	6342	11460	140644	East Asian
Japanese	Yoruba	DCP1 (all)	Chimp.REF	-0.2915	0.004667	-62.458	14769	26922	326176	East Asian
Japanese	Yoruba	AG3	Chimp.REF	-0.2929	0.004654	-62.94	11078	20255	250253	East Asian
Japanese	Khomani_San	Mal'ta1	Chimp.REF	-0.4003	0.00399	-100	30748	71796	756230	East Asian
Japanese	Mbuti	AG3	Chimp.REF	-0.3643	0.004573	-79.664	10294	22092	250257	East Asian
Japanese	Mbuti	Mal'ta1	Chimp.REF	-0.3689	0.00375	-98.37	31960	69327	756331	East Asian
Japanese	Khomani_San	DCP1 (deam)	Chimp.REF	-0.3953	0.005634	-70.16	5605	12932	140622	East Asian
Japanese	Mbuti	DCP1 (all)	Chimp.REF	-0.3699	0.00448	-82.57	13542	29441	326177	East Asian
Japanese	Mbuti	DCP1 (deam)	Chimp.REF	-0.3646	0.005485	-66.471	5819	12498	140642	East Asian
Japanese	Khomani_San	DCP1 (all)	Chimp.REF	-0.3958	0.004673	-84.716	13129	30333	326137	East Asian
Japanese	Khomani_San	AG3	Chimp.REF	-0.3968	0.004801	-82.643	9929	22989	250227	East Asian
Jordanian	Khomani_San	DCP1 (all)	Chimp.REF	-0.3917	0.004292	-91.267	13159	30106	326140	West Eurasian
Jordanian	Khomani_San	Mal'ta1	Chimp.REF	-0.3941	0.003587	-100	30787	70845	756233	West Eurasian
Jordanian	Yoruba	AG3	Chimp.REF	-0.2872	0.004263	-67.383	11075	20002	250265	West Eurasian
Jordanian	Khomani_San	AG3	Chimp.REF	-0.3922	0.004412	-88.901	9924	22733	250237	West Eurasian
Jordanian	Mbuti	DCP1 (all)	Chimp.REF	-0.3661	0.004164	-87.933	13542	29185	326180	West Eurasian
Jordanian	Yoruba	Mal'ta1	Chimp.REF	-0.2916	0.00356	-81.906	34471	62844	756335	West Eurasian
Jordanian	Mbuti	AG3	Chimp.REF	-0.3598	0.004269	-84.282	10276	21825	250269	West Eurasian
Jordanian	Khomani_San	DCP1 (deam)	Chimp.REF	-0.3937	0.005363	-73.408	5606	12885	140623	West Eurasian
Jordanian	Mbuti	DCP1 (deam)	Chimp.REF	-0.3641	0.005156	-70.605	5791	12422	140643	West Eurasian
Jordanian	Yoruba	DCP1 (deam)	Chimp.REF	-0.2865	0.005373	-53.328	6313	11384	140645	West Eurasian
Jordanian	Yoruba	DCP1 (all)	Chimp.REF	-0.2869	0.004314	-66.509	14781	26677	326179	West Eurasian
Jordanian	Mbuti	Mal'ta1	Chimp.REF	-0.3625	0.003452	-100	31994	68374	756337	West Eurasian
Kalash	Mbuti	AG3	Chimp.REF	-0.401	0.004516	-88.797	9816	22960	250251	South Asian
Kalash	Mbuti	DCP1 (all)	Chimp.REF	-0.4023	0.004325	-93.026	13059	30639	326167	South Asian
Kalash	Mbuti	Mal'ta1	Chimp.REF	-0.3989	0.003675	-100	30775	71622	756301	South Asian
Kalash	Yoruba	Mal'ta1	Chimp.REF	-0.3315	0.003779	-87.738	33107	65946	756298	South Asian
Kalash	Khomani_San	Mal'ta1	Chimp.REF	-0.4294	0.003758	-100	29588	74114	756199	South Asian
Kalash	Yoruba	DCP1 (deam)	Chimp.REF	-0.3261	0.005443	-59.913	6066	11937	140639	South Asian
Kalash	Khomani_San	DCP1 (all)	Chimp.REF	-0.4269	0.004471	-95.492	12674	31558	326127	South Asian
Kalash	Khomani_San	DCP1 (deam)	Chimp.REF	-0.4278	0.005529	-77.364	5403	13482	140617	South Asian
Kalash	Mbuti	DCP1 (deam)	Chimp.REF	-0.3981	0.005411	-73.573	5617	13048	140637	South Asian
Kalash	Yoruba	DCP1 (all)	Chimp.REF	-0.3279	0.004402	-74.489	14179	28013	326166	South Asian
Kalash	Khomani_San	AG3	Chimp.REF	-0.4324	0.004614	-93.733	9453	23858	250224	South Asian
Kalash	Yoruba	AG3	Chimp.REF	-0.3328	0.004538	-73.344	10547	21069	250249	South Asian
Kapu	Yoruba	Mal'ta1	Chimp.REF	-0.3115	0.003944	-78.97	33875	64525	756301	South Asian
Kapu	Yoruba	AG3	Chimp.REF	-0.3054	0.004538	-67.301	10886	20458	250249	South Asian
Kapu	Khomani_San	DCP1 (all)	Chimp.REF	-0.4075	0.004441	-91.744	12936	30728	326132	South Asian
Kapu	Mbuti	DCP1 (deam)	Chimp.REF	-0.3745	0.005484	-68.299	5765	12668	140637	South Asian
Kapu	Mbuti	DCP1 (all)	Chimp.REF	-0.3816	0.004398	-86.764	13361	29850	326173	South Asian
Kapu	Khomani_San	DCP1 (deam)	Chimp.REF	-0.4058	0.0056	-72.465	5527	13077	140617	South Asian
Kapu	Mbuti	Mal'ta1	Chimp.REF	-0.3807	0.003758	-100	31436	70092	756304	South Asian
Kapu	Yoruba	DCP1 (all)	Chimp.REF	-0.3047	0.004419	-68.959	14536	27277	326172	South Asian
Kapu	Mbuti	AG3	Chimp.REF	-0.376	0.004612	-81.528	10116	22308	250254	South Asian
Kapu	Khomani_San	Mal'ta1	Chimp.REF	-0.4117	0.003812	-100	30241	72571	756202	South Asian
Kapu	Yoruba	DCP1 (deam)	Chimp.REF	-0.3001	0.005484	-54.721	6232	11575	140639	South Asian
Kapu	Khomani_San	AG3	Chimp.REF	-0.4086	0.004535	-90.105	9735	23186	250225	South Asian
Karitiana	Khomani_San	DCP1 (deam)	Chimp.REF	-0.4422	0.005951	-74.294	5347	13822	140623	American
Karitiana	Khomani_San	Mal'ta1	Chimp.REF	-0.4471	0.004324	-100	29155	76305	756208	American
Karitiana	Mbuti	Mal'ta1	Chimp.REF	-0.4181	0.004188	-99.837	30251	73721	756313	American
Karitiana	Khomani_San	DCP1 (all)	Chimp.REF	-0.446	0.004926	-90.534	12422	32419	326134	American
Karitiana	Mbuti	AG3	Chimp.REF	-0.4293	0.004953	-86.677	9546	23909	250258	American
Karitiana	Yoruba	Mal'ta1	Chimp.REF	-0.3523	0.004364	-80.74	32598	68063	756312	American
Karitiana	Khomani_San	AG3	Chimp.REF	-0.4595	0.004959	-92.657	9191	24815	250227	American
Karitiana	Mbuti	DCP1 (all)	Chimp.REF	-0.4221	0.004911	-85.955	12798	31492	326175	American
Karitiana	Yoruba	DCP1 (deam)	Chimp.REF	-0.3429	0.006221	-55.12	6005	12272	140645	American
Karitiana	Yoruba	AG3	Chimp.REF	-0.3641	0.005067	-71.864	10253	21995	250255	American
Karitiana	Mbuti	DCP1 (deam)	Chimp.REF	-0.4152	0.005889	-70.511	5512	13340	140643	American
Karitiana	Yoruba	DCP1 (all)	Chimp.REF	-0.3487	0.005103	-68.334	13959	28906	326174	American
Kinh	Mbuti	DCP1 (deam)	Chimp.REF	-0.3557	0.005671	-62.727	5922	12462	140639	East Asian
Kinh	Khomani_San	Mal'ta1	Chimp.REF	-0.3989	0.004177	-95.5	30806	71700	756156	East Asian
Kinh	Yoruba	Mal'ta1	Chimp.REF	-0.2967	0.004285	-69.236	34624	63833	756257	East Asian
Kinh	Yoruba	AG3	Chimp.REF	-0.2897	0.004845	-59.796	11129	20206	250232	East Asian
Kinh	Mbuti	Mal'ta1	Chimp.REF	-0.3673	0.004013	-91.539	32051	69269	756258	East Asian
Kinh	Mbuti	DCP1 (all)	Chimp.REF	-0.3617	0.004592	-78.758	13735	29301	326167	East Asian
Kinh	Khomani_San	DCP1 (all)	Chimp.REF	-0.3882	0.004749	-81.759	13292	30164	326127	East Asian
Kinh	Khomani_San	AG3	Chimp.REF	-0.3941	0.004819	-81.798	9959	22917	250206	East Asian
Kinh	Yoruba	DCP1 (deam)	Chimp.REF	-0.2791	0.005975	-46.71	6430	11409	140641	East Asian
Kinh	Khomani_San	DCP1 (deam)	Chimp.REF	-0.3868	0.005933	-65.194	5697	12884	140619	East Asian
Kinh	Yoruba	DCP1 (all)	Chimp.REF	-0.2828	0.004781	-59.144	14989	26808	326166	East Asian
Kinh	Mbuti	AG3	Chimp.REF	-0.3613	0.004799	-75.291	10338	22036	250236	East Asian
Korean	Khomani_San	DCP1 (all)	Chimp.REF	-0.3962	0.004607	-85.999	13162	30435	326134	East Asian
Korean	Mbuti	DCP1 (deam)	Chimp.REF	-0.3662	0.005746	-63.729	5837	12582	140640	East Asian
Korean	Khomani_San	AG3	Chimp.REF	-0.3979	0.004922	-80.837	9887	22954	250227	East Asian
Korean	Khomani_San	Mal'ta1	Chimp.REF	-0.4023	0.004071	-98.808	30655	71916	756207	East Asian
Korean	Mbuti	DCP1 (all)	Chimp.REF	-0.3703	0.00453	-81.756	13574	29542	326174	East Asian
Korean	Khomani_San	DCP1 (deam)	Chimp.REF	-0.3967	0.005795	-68.461	5622	13016	140620	East Asian
Korean	Yoruba	DCP1 (deam)	Chimp.REF	-0.2889	0.005976	-48.34	6383	11568	140642	East Asian
Korean	Mbuti	AG3	Chimp.REF	-0.3654	0.004853	-75.3	10251	22056	250255	East Asian
Korean	Mbuti	Mal'ta1	Chimp.REF	-0.3713	0.00397	-93.526	31817	69395	756308	East Asian
Korean	Yoruba	DCP1 (all)	Chimp.REF	-0.2915	0.004676	-62.354	14847	27067	326173	East Asian
Korean	Yoruba	AG3	Chimp.REF	-0.2927	0.004763	-61.455	11095	20279	250251	East Asian
Korean	Yoruba	Mal'ta1	Chimp.REF	-0.3003	0.004121	-72.86	34456	64029	756306	East Asian
Kusunda	Mbuti	Mal'ta1	Chimp.REF	-0.3739	0.003877	-96.449	31624	69400	756241	South Asian
Kusunda	Yoruba	DCP1 (all)	Chimp.REF	-0.2932	0.004871	-60.206	14812	27104	326153	South Asian
Kusunda	Mbuti	DCP1 (all)	Chimp.REF	-0.3726	0.004723	-78.878	13506	29544	326154	South Asian
Kusunda	Mbuti	DCP1 (deam)	Chimp.REF	-0.3691	0.005769	-63.98	5793	12572	140634	South Asian
Kusunda	Mbuti	AG3	Chimp.REF	-0.3723	0.004986	-74.677	10135	22157	250242	South Asian
Kusunda	Khomani_San	DCP1 (all)	Chimp.REF	-0.3977	0.004877	-81.545	13137	30481	326113	South Asian
Kusunda	Khomani_San	DCP1 (deam)	Chimp.REF	-0.3983	0.006053	-65.792	5612	13039	140614	South Asian
Kusunda	Khomani_San	Mal'ta1	Chimp.REF	-0.4047	0.004085	-99.08	30490	71947	756138	South Asian
Kusunda	Yoruba	DCP1 (deam)	Chimp.REF	-0.2921	0.006014	-48.565	6325	11544	140636	South Asian
Kusunda	Yoruba	AG3	Chimp.REF	-0.2995	0.00507	-59.07	10994	20395	250237	South Asian
Kusunda	Khomani_San	AG3	Chimp.REF	-0.4037	0.005057	-79.814	9812	23093	250212	South Asian
Kusunda	Yoruba	Mal'ta1	Chimp.REF	-0.3027	0.004174	-72.502	34298	64068	756238	South Asian
Kyrgyz	Yoruba	AG3	Chimp.REF	-0.3156	0.004504	-70.078	10802	20765	250249	Central Asian Siberians
Kyrgyz	Khomani_San	AG3	Chimp.REF	-0.4174	0.004528	-92.176	9665	23513	250222	Central Asian Siberians
Kyrgyz	Mbuti	AG3	Chimp.REF	-0.3856	0.004537	-84.994	10027	22614	250251	Central Asian Siberians
Kyrgyz	Khomani_San	DCP1 (deam)	Chimp.REF	-0.4112	0.005412	-75.982	5532	13259	140621	Central Asian Siberians
Kyrgyz	Yoruba	DCP1 (all)	Chimp.REF	-0.3085	0.004514	-68.339	14554	27540	326161	Central Asian Siberians
Kyrgyz	Yoruba	Mal'ta1	Chimp.REF	-0.3134	0.004073	-76.945	33940	64923	756275	Central Asian Siberians
Kyrgyz	Yoruba	DCP1 (deam)	Chimp.REF	-0.3074	0.005482	-56.078	6217	11735	140643	Central Asian Siberians
Kyrgyz	Khomani_San	DCP1 (all)	Chimp.REF	-0.4102	0.004458	-92.017	12969	31007	326122	Central Asian Siberians
Kyrgyz	Mbuti	DCP1 (all)	Chimp.REF	-0.3852	0.004336	-88.834	13356	30089	326162	Central Asian Siberians
Kyrgyz	Mbuti	Mal'ta1	Chimp.REF	-0.3824	0.003824	-100	31487	70477	756276	Central Asian Siberians
Kyrgyz	Khomani_San	Mal'ta1	Chimp.REF	-0.4134	0.003933	-100	30280	72951	756178	Central Asian Siberians
Kyrgyz	Mbuti	DCP1 (deam)	Chimp.REF	-0.3819	0.005208	-73.331	5728	12806	140641	Central Asian Siberians
Lahu	Khomani_San	Mal'ta1	Chimp.REF	-0.3984	0.004083	-97.589	30845	71700	756149	East Asian
Lahu	Khomani_San	DCP1 (all)	Chimp.REF	-0.3923	0.004624	-84.842	13239	30330	326121	East Asian
Lahu	Yoruba	AG3	Chimp.REF	-0.2924	0.004928	-59.336	11092	20259	250228	East Asian
Lahu	Khomani_San	AG3	Chimp.REF	-0.3964	0.004963	-79.885	9933	22980	250205	East Asian
Lahu	Khomani_San	DCP1 (deam)	Chimp.REF	-0.3928	0.005783	-67.927	5641	12940	140618	East Asian
Lahu	Yoruba	DCP1 (all)	Chimp.REF	-0.288	0.004688	-61.431	14884	26923	326160	East Asian
Lahu	Mbuti	DCP1 (all)	Chimp.REF	-0.3667	0.004646	-78.924	13633	29418	326161	East Asian
Lahu	Mbuti	AG3	Chimp.REF	-0.3643	0.004882	-74.613	10287	22075	250232	East Asian
Lahu	Mbuti	DCP1 (deam)	Chimp.REF	-0.3627	0.005756	-63.02	5843	12494	140638	East Asian
Lahu	Yoruba	Mal'ta1	Chimp.REF	-0.2963	0.004214	-70.302	34645	63816	756246	East Asian
Lahu	Mbuti	Mal'ta1	Chimp.REF	-0.367	0.004059	-90.414	32062	69239	756248	East Asian
Lahu	Yoruba	DCP1 (deam)	Chimp.REF	-0.2851	0.00593	-48.084	6382	11472	140640	East Asian
Lezgin	Khomani_San	AG3	Chimp.REF	-0.4279	0.004434	-96.501	9545	23822	250224	West Eurasian
Lezgin	Khomani_San	DCP1 (all)	Chimp.REF	-0.4206	0.00446	-94.304	12789	31357	326136	West Eurasian
Lezgin	Yoruba	DCP1 (deam)	Chimp.REF	-0.3165	0.00544	-58.174	6154	11851	140645	West Eurasian
Lezgin	Mbuti	Mal'ta1	Chimp.REF	-0.3947	0.003556	-100	30909	71212	756316	West Eurasian
Lezgin	Yoruba	Mal'ta1	Chimp.REF	-0.3261	0.003736	-87.27	33374	65670	756314	West Eurasian
Lezgin	Mbuti	DCP1 (deam)	Chimp.REF	-0.3902	0.005264	-74.123	5672	12930	140643	West Eurasian
Lezgin	Mbuti	AG3	Chimp.REF	-0.398	0.004295	-92.66	9845	22860	250254	West Eurasian
Lezgin	Khomani_San	Mal'ta1	Chimp.REF	-0.4241	0.003742	-100	29863	73845	756215	West Eurasian
Lezgin	Khomani_San	DCP1 (deam)	Chimp.REF	-0.4193	0.00546	-76.798	5474	13381	140623	West Eurasian
Lezgin	Yoruba	DCP1 (all)	Chimp.REF	-0.3204	0.004418	-72.514	14338	27856	326175	West Eurasian
Lezgin	Mbuti	DCP1 (all)	Chimp.REF	-0.3961	0.0043	-92.131	13159	30424	326176	West Eurasian
Lezgin	Yoruba	AG3	Chimp.REF	-0.3287	0.004367	-75.265	10615	21009	250251	West Eurasian
Madiga	Khomani_San	Mal'ta1	Chimp.REF	-0.4079	0.003897	-100	30402	72286	756203	South Asian
Madiga	Yoruba	DCP1 (all)	Chimp.REF	-0.3026	0.004581	-66.058	14618	27304	326164	South Asian
Madiga	Mbuti	AG3	Chimp.REF	-0.3776	0.004463	-84.605	10100	22355	250252	South Asian
Madiga	Khomani_San	DCP1 (all)	Chimp.REF	-0.4054	0.004537	-89.346	13010	30745	326125	South Asian
Madiga	Mbuti	DCP1 (all)	Chimp.REF	-0.3803	0.004333	-87.772	13390	29824	326165	South Asian
Madiga	Mbuti	Mal'ta1	Chimp.REF	-0.3766	0.003726	-100	31620	69831	756305	South Asian
Madiga	Khomani_San	AG3	Chimp.REF	-0.41	0.004577	-89.581	9725	23241	250222	South Asian
Madiga	Yoruba	DCP1 (deam)	Chimp.REF	-0.3007	0.005654	-53.189	6261	11647	140640	South Asian
Madiga	Yoruba	AG3	Chimp.REF	-0.3066	0.004533	-67.634	10894	20527	250248	South Asian
Madiga	Mbuti	DCP1 (deam)	Chimp.REF	-0.3758	0.005358	-70.132	5769	12715	140638	South Asian
Madiga	Yoruba	Mal'ta1	Chimp.REF	-0.3065	0.004045	-75.772	34169	64372	756302	South Asian
Madiga	Khomani_San	DCP1 (deam)	Chimp.REF	-0.4066	0.00561	-72.477	5540	13132	140618	South Asian
Makrani	Yoruba	Mal'ta1	Chimp.REF	-0.3079	0.003868	-79.611	33972	64199	756271	South Asian
Makrani	Yoruba	AG3	Chimp.REF	-0.3084	0.004502	-68.504	10806	20442	250249	South Asian
Makrani	Yoruba	DCP1 (all)	Chimp.REF	-0.3056	0.004499	-67.93	14505	27274	326163	South Asian
Makrani	Khomani_San	DCP1 (all)	Chimp.REF	-0.4073	0.004618	-88.196	12966	30785	326124	South Asian
Makrani	Mbuti	DCP1 (all)	Chimp.REF	-0.3831	0.004338	-88.333	13296	29813	326164	South Asian
Makrani	Mbuti	DCP1 (deam)	Chimp.REF	-0.3801	0.005289	-71.87	5699	12688	140639	South Asian
Makrani	Mbuti	Mal'ta1	Chimp.REF	-0.3778	0.003701	-100	31480	69714	756273	South Asian
Makrani	Yoruba	DCP1 (deam)	Chimp.REF	-0.3054	0.00543	-56.234	6175	11605	140641	South Asian
Makrani	Khomani_San	Mal'ta1	Chimp.REF	-0.4088	0.003863	-100	30316	72231	756172	South Asian
Makrani	Khomani_San	DCP1 (deam)	Chimp.REF	-0.4093	0.00557	-73.483	5510	13147	140619	South Asian
Makrani	Khomani_San	AG3	Chimp.REF	-0.4102	0.004639	-88.442	9717	23235	250220	South Asian
Makrani	Mbuti	AG3	Chimp.REF	-0.3789	0.004491	-84.373	10045	22303	250252	South Asian
Mala	Yoruba	Mal'ta1	Chimp.REF	-0.3056	0.003815	-80.11	34084	64081	756288	South Asian
Mala	Yoruba	AG3	Chimp.REF	-0.3065	0.004437	-69.077	10845	20429	250252	South Asian
Mala	Mbuti	AG3	Chimp.REF	-0.3782	0.004387	-86.21	10034	22240	250256	South Asian
Mala	Yoruba	DCP1 (all)	Chimp.REF	-0.3046	0.004296	-70.89	14520	27238	326160	South Asian
Mala	Khomani_San	DCP1 (all)	Chimp.REF	-0.4067	0.004373	-92.995	12963	30732	326122	South Asian
Mala	Yoruba	DCP1 (deam)	Chimp.REF	-0.3033	0.005448	-55.672	6225	11644	140636	South Asian
Mala	Mbuti	DCP1 (deam)	Chimp.REF	-0.3801	0.005222	-72.779	5692	12671	140634	South Asian
Mala	Khomani_San	DCP1 (deam)	Chimp.REF	-0.4084	0.005368	-76.077	5526	13154	140614	South Asian
Mala	Mbuti	Mal'ta1	Chimp.REF	-0.3761	0.003652	-100	31515	69516	756291	South Asian
Mala	Khomani_San	Mal'ta1	Chimp.REF	-0.4074	0.003724	-100	30315	71995	756190	South Asian
Mala	Mbuti	DCP1 (all)	Chimp.REF	-0.3822	0.004147	-92.17	13305	29769	326161	South Asian
Mala	Khomani_San	AG3	Chimp.REF	-0.4096	0.004443	-92.207	9703	23168	250226	South Asian
Mansi	Yoruba	AG3	Chimp.REF	-0.3434	0.004504	-76.258	10484	21451	250251	Central Asian Siberians
Mansi	Mbuti	DCP1 (deam)	Chimp.REF	-0.4059	0.005316	-76.345	5579	13201	140637	Central Asian Siberians
Mansi	Khomani_San	DCP1 (deam)	Chimp.REF	-0.4361	0.005515	-79.062	5348	13618	140618	Central Asian Siberians
Mansi	Mbuti	DCP1 (all)	Chimp.REF	-0.4088	0.004427	-92.338	12994	30965	326166	Central Asian Siberians
Mansi	Mbuti	AG3	Chimp.REF	-0.4111	0.004552	-90.306	9735	23326	250254	Central Asian Siberians
Mansi	Yoruba	DCP1 (deam)	Chimp.REF	-0.334	0.005676	-58.843	6043	12105	140639	Central Asian Siberians
Mansi	Yoruba	Mal'ta1	Chimp.REF	-0.3334	0.004038	-82.552	33300	66605	756297	Central Asian Siberians
Mansi	Khomani_San	DCP1 (all)	Chimp.REF	-0.4342	0.004501	-96.482	12558	31833	326127	Central Asian Siberians
Mansi	Mbuti	Mal'ta1	Chimp.REF	-0.4011	0.003841	-100	30837	72148	756298	Central Asian Siberians
Mansi	Yoruba	DCP1 (all)	Chimp.REF	-0.3345	0.004662	-71.758	14148	28372	326165	Central Asian Siberians
Mansi	Khomani_San	Mal'ta1	Chimp.REF	-0.432	0.003939	-100	29574	74565	756201	Central Asian Siberians
Mansi	Khomani_San	AG3	Chimp.REF	-0.4422	0.004617	-95.778	9365	24214	250228	Central Asian Siberians
Maori	Mbuti	Mal'ta1	Chimp.REF	-0.3733	0.004221	-88.429	31753	69577	754246	Oceanians
Maori	Yoruba	AG3	Chimp.REF	-0.3078	0.005292	-58.16	10839	20477	249598	Oceanians
Maori	Yoruba	DCP1 (deam)	Chimp.REF	-0.3	0.006501	-46.147	6224	11558	140280	Oceanians
Maori	Mbuti	AG3	Chimp.REF	-0.3783	0.005143	-73.563	10069	22321	249600	Oceanians
Maori	Khomani_San	AG3	Chimp.REF	-0.4106	0.005198	-79.001	9694	23203	249576	Oceanians
Maori	Khomani_San	Mal'ta1	Chimp.REF	-0.4044	0.004373	-92.475	30557	72055	754154	Oceanians
Maori	Yoruba	DCP1 (all)	Chimp.REF	-0.2985	0.005368	-55.617	14660	27136	325364	Oceanians
Maori	Khomani_San	DCP1 (all)	Chimp.REF	-0.4008	0.005236	-76.557	13088	30596	325329	Oceanians
Maori	Khomani_San	DCP1 (deam)	Chimp.REF	-0.4041	0.006355	-63.59	5554	13088	140260	Oceanians
Maori	Yoruba	Mal'ta1	Chimp.REF	-0.3032	0.004525	-66.999	34301	64148	754245	Oceanians
Maori	Mbuti	DCP1 (deam)	Chimp.REF	-0.3746	0.00607	-61.708	5749	12634	140278	Oceanians
Maori	Mbuti	DCP1 (all)	Chimp.REF	-0.3758	0.005141	-73.098	13461	29668	325365	Oceanians
Mayan	Khomani_San	DCP1 (deam)	Chimp.REF	-0.4431	0.00588	-75.357	5348	13857	140608	American
Mayan	Mbuti	DCP1 (all)	Chimp.REF	-0.4239	0.004708	-90.041	12740	31489	326151	American
Mayan	Yoruba	DCP1 (all)	Chimp.REF	-0.3499	0.00494	-70.825	13939	28942	326150	American
Mayan	Khomani_San	AG3	Chimp.REF	-0.4607	0.004795	-96.074	9162	24817	250207	American
Mayan	Mbuti	DCP1 (deam)	Chimp.REF	-0.4164	0.005771	-72.157	5509	13370	140628	American
Mayan	Khomani_San	Mal'ta1	Chimp.REF	-0.4423	0.004051	-100	29273	75709	756142	American
Mayan	Yoruba	Mal'ta1	Chimp.REF	-0.346	0.004188	-82.617	32852	67605	756244	American
Mayan	Khomani_San	DCP1 (all)	Chimp.REF	-0.4468	0.004799	-93.104	12413	32466	326110	American
Mayan	Mbuti	AG3	Chimp.REF	-0.4312	0.004778	-90.263	9493	23888	250236	American
Mayan	Mbuti	Mal'ta1	Chimp.REF	-0.4133	0.004028	-100	30353	73110	756244	American
Mayan	Yoruba	AG3	Chimp.REF	-0.3648	0.004828	-75.55	10252	22027	250232	American
Mayan	Yoruba	DCP1 (deam)	Chimp.REF	-0.3444	0.00612	-56.279	5998	12300	140630	American
Miao	Khomani_San	DCP1 (deam)	Chimp.REF	-0.396	0.005931	-66.756	5629	13009	140618	East Asian
Miao	Khomani_San	AG3	Chimp.REF	-0.3981	0.004883	-81.521	9900	22995	250221	East Asian
Miao	Khomani_San	DCP1 (all)	Chimp.REF	-0.3947	0.004637	-85.13	13188	30389	326127	East Asian
Miao	Khomani_San	Mal'ta1	Chimp.REF	-0.3987	0.004171	-95.577	30834	71715	756199	East Asian
Miao	Mbuti	DCP1 (deam)	Chimp.REF	-0.3664	0.005744	-63.795	5819	12550	140638	East Asian
Miao	Mbuti	Mal'ta1	Chimp.REF	-0.3677	0.004038	-91.064	31988	69189	756298	East Asian
Miao	Yoruba	AG3	Chimp.REF	-0.294	0.004824	-60.936	11062	20274	250247	East Asian
Miao	Yoruba	Mal'ta1	Chimp.REF	-0.2968	0.00432	-68.713	34578	63773	756295	East Asian
Miao	Mbuti	AG3	Chimp.REF	-0.3657	0.004796	-76.248	10264	22098	250251	East Asian
Miao	Yoruba	DCP1 (deam)	Chimp.REF	-0.2898	0.00605	-47.897	6337	11507	140640	East Asian
Miao	Mbuti	DCP1 (all)	Chimp.REF	-0.3695	0.004454	-82.948	13564	29459	326167	East Asian
Miao	Yoruba	DCP1 (all)	Chimp.REF	-0.291	0.004634	-62.799	14801	26951	326166	East Asian
Mixe	Khomani_San	DCP1 (all)	Chimp.REF	-0.4449	0.004763	-93.41	12433	32364	326138	American
Mixe	Mbuti	DCP1 (deam)	Chimp.REF	-0.4186	0.005563	-75.243	5487	13388	140642	American
Mixe	Yoruba	DCP1 (deam)	Chimp.REF	-0.3467	0.00594	-58.378	5974	12315	140644	American
Mixe	Khomani_San	Mal'ta1	Chimp.REF	-0.445	0.003976	-100	29160	75921	756217	American
Mixe	Khomani_San	DCP1 (deam)	Chimp.REF	-0.4456	0.005643	-78.965	5319	13869	140622	American
Mixe	Mbuti	Mal'ta1	Chimp.REF	-0.4163	0.003873	-100	30201	73282	756321	American
Mixe	Yoruba	DCP1 (all)	Chimp.REF	-0.3477	0.004914	-70.743	13960	28840	326178	American
Mixe	Khomani_San	AG3	Chimp.REF	-0.4583	0.004818	-95.128	9199	24765	250227	American
Mixe	Mbuti	DCP1 (all)	Chimp.REF	-0.4216	0.004716	-89.39	12778	31405	326179	American
Mixe	Mbuti	AG3	Chimp.REF	-0.4294	0.004871	-88.145	9505	23809	250257	American
Mixe	Yoruba	AG3	Chimp.REF	-0.3627	0.00491	-73.868	10265	21947	250253	American
Mixe	Yoruba	Mal'ta1	Chimp.REF	-0.3488	0.004102	-85.029	32744	67818	756321	American
Mixtec	Yoruba	DCP1 (all)	Chimp.REF	-0.339	0.004689	-72.309	14071	28505	326168	American
Mixtec	Mbuti	AG3	Chimp.REF	-0.4216	0.004908	-85.911	9602	23599	250236	American
Mixtec	Mbuti	Mal'ta1	Chimp.REF	-0.4034	0.003918	-100	30726	72269	756261	American
Mixtec	Yoruba	Mal'ta1	Chimp.REF	-0.3362	0.004061	-82.783	33113	66652	756257	American
Mixtec	Khomani_San	DCP1 (deam)	Chimp.REF	-0.4374	0.005576	-78.447	5375	13733	140618	American
Mixtec	Yoruba	DCP1 (deam)	Chimp.REF	-0.3383	0.005706	-59.286	6015	12164	140640	American
Mixtec	Khomani_San	Mal'ta1	Chimp.REF	-0.4337	0.004025	-100	29532	74759	756160	American
Mixtec	Mbuti	DCP1 (all)	Chimp.REF	-0.4128	0.004436	-93.061	12930	31111	326169	American
Mixtec	Khomani_San	AG3	Chimp.REF	-0.4527	0.004941	-91.621	9225	24486	250208	American
Mixtec	Khomani_San	DCP1 (all)	Chimp.REF	-0.4366	0.004633	-94.252	12571	32057	326129	American
Mixtec	Yoruba	AG3	Chimp.REF	-0.3556	0.005011	-70.967	10310	21688	250231	American
Mixtec	Mbuti	DCP1 (deam)	Chimp.REF	-0.4101	0.005469	-74.99	5545	13254	140638	American
Naxi	Khomani_San	Mal'ta1	Chimp.REF	-0.4014	0.00404	-99.341	30681	71822	756229	East Asian
Naxi	Khomani_San	DCP1 (all)	Chimp.REF	-0.3966	0.004546	-87.251	13160	30461	326138	East Asian
Naxi	Khomani_San	AG3	Chimp.REF	-0.3981	0.004825	-82.509	9900	22996	250235	East Asian
Naxi	Khomani_San	DCP1 (deam)	Chimp.REF	-0.3989	0.005519	-72.277	5597	13026	140624	East Asian
Naxi	Yoruba	AG3	Chimp.REF	-0.2938	0.004699	-62.513	11077	20292	250261	East Asian
Naxi	Mbuti	DCP1 (deam)	Chimp.REF	-0.3682	0.005274	-69.811	5818	12600	140644	East Asian
Naxi	Mbuti	Mal'ta1	Chimp.REF	-0.3697	0.003841	-96.229	31942	69404	756333	East Asian
Naxi	Mbuti	AG3	Chimp.REF	-0.3658	0.004677	-78.209	10263	22100	250265	East Asian
Naxi	Mbuti	DCP1 (all)	Chimp.REF	-0.3707	0.00438	-84.632	13577	29573	326179	East Asian
Naxi	Yoruba	DCP1 (all)	Chimp.REF	-0.2924	0.004549	-64.272	14823	27071	326178	East Asian
Naxi	Yoruba	Mal'ta1	Chimp.REF	-0.299	0.004084	-73.201	34535	63989	756330	East Asian
Naxi	Yoruba	DCP1 (deam)	Chimp.REF	-0.2918	0.005614	-51.976	6336	11556	140646	East Asian
North_Ossetian	Mbuti	DCP1 (deam)	Chimp.REF	-0.3839	0.005298	-72.454	5707	12819	140641	West Eurasian
North_Ossetian	Mbuti	DCP1 (all)	Chimp.REF	-0.3872	0.004364	-88.727	13302	30113	326172	West Eurasian
North_Ossetian	Mbuti	Mal'ta1	Chimp.REF	-0.3856	0.003665	-100	31310	70614	756317	West Eurasian
North_Ossetian	Khomani_San	DCP1 (all)	Chimp.REF	-0.4127	0.004488	-91.938	12892	31006	326132	West Eurasian
North_Ossetian	Yoruba	DCP1 (deam)	Chimp.REF	-0.3096	0.005543	-55.857	6189	11740	140643	West Eurasian
North_Ossetian	Mbuti	AG3	Chimp.REF	-0.3872	0.004506	-85.939	10008	22657	250254	West Eurasian
North_Ossetian	Yoruba	AG3	Chimp.REF	-0.3179	0.004535	-70.102	10756	20784	250250	West Eurasian
North_Ossetian	Khomani_San	DCP1 (deam)	Chimp.REF	-0.4134	0.005391	-76.692	5504	13264	140621	West Eurasian
North_Ossetian	Yoruba	DCP1 (all)	Chimp.REF	-0.3107	0.004565	-68.074	14489	27552	326171	West Eurasian
North_Ossetian	Yoruba	Mal'ta1	Chimp.REF	-0.3166	0.003814	-83.016	33774	65070	756314	West Eurasian
North_Ossetian	Khomani_San	Mal'ta1	Chimp.REF	-0.417	0.003754	-100	30047	73028	756214	West Eurasian
North_Ossetian	Khomani_San	AG3	Chimp.REF	-0.4197	0.004512	-93.017	9616	23524	250223	West Eurasian
Orcadian	Mbuti	AG3	Chimp.REF	-0.4013	0.004449	-90.201	9869	23098	250245	West Eurasian
Orcadian	Yoruba	DCP1 (deam)	Chimp.REF	-0.3271	0.005609	-58.309	6082	11995	140637	West Eurasian
Orcadian	Yoruba	AG3	Chimp.REF	-0.3341	0.004474	-74.68	10572	21179	250241	West Eurasian
Orcadian	Khomani_San	AG3	Chimp.REF	-0.4336	0.004467	-97.061	9464	23953	250215	West Eurasian
Orcadian	Mbuti	Mal'ta1	Chimp.REF	-0.3968	0.003635	-100	31001	71793	756292	West Eurasian
Orcadian	Yoruba	DCP1 (all)	Chimp.REF	-0.3284	0.004571	-71.845	14215	28115	326165	West Eurasian
Orcadian	Mbuti	DCP1 (all)	Chimp.REF	-0.4023	0.004369	-92.068	13109	30755	326166	West Eurasian
Orcadian	Khomani_San	DCP1 (all)	Chimp.REF	-0.4283	0.004477	-95.66	12648	31596	326125	West Eurasian
Orcadian	Mbuti	DCP1 (deam)	Chimp.REF	-0.3987	0.005401	-73.814	5634	13105	140635	West Eurasian
Orcadian	Yoruba	Mal'ta1	Chimp.REF	-0.3294	0.00383	-85.995	33376	66161	756290	West Eurasian
Orcadian	Khomani_San	Mal'ta1	Chimp.REF	-0.4279	0.003696	-100	29722	74188	756191	West Eurasian
Orcadian	Khomani_San	DCP1 (deam)	Chimp.REF	-0.4287	0.005594	-76.623	5411	13529	140615	West Eurasian
Oroqen	Khomani_San	DCP1 (all)	Chimp.REF	-0.4027	0.004881	-82.51	13108	30784	326125	East Asian
Oroqen	Yoruba	DCP1 (deam)	Chimp.REF	-0.3004	0.005838	-51.45	6269	11651	140640	East Asian
Oroqen	Yoruba	AG3	Chimp.REF	-0.3069	0.004837	-63.445	10955	20655	250243	East Asian
Oroqen	Khomani_San	Mal'ta1	Chimp.REF	-0.4077	0.00408	-99.908	30534	72562	756183	East Asian
Oroqen	Mbuti	DCP1 (deam)	Chimp.REF	-0.3755	0.005757	-65.212	5775	12718	140638	East Asian
Oroqen	Mbuti	AG3	Chimp.REF	-0.3775	0.004812	-78.443	10161	22482	250246	East Asian
Oroqen	Khomani_San	DCP1 (deam)	Chimp.REF	-0.4052	0.005813	-69.71	5571	13163	140618	East Asian
Oroqen	Mbuti	Mal'ta1	Chimp.REF	-0.3771	0.003996	-94.379	31665	70010	756275	East Asian
Oroqen	Yoruba	Mal'ta1	Chimp.REF	-0.3071	0.00418	-73.47	34225	64567	756275	East Asian
Oroqen	Khomani_San	AG3	Chimp.REF	-0.4095	0.004833	-84.727	9795	23378	250217	East Asian
Oroqen	Mbuti	DCP1 (all)	Chimp.REF	-0.378	0.004735	-79.83	13471	29843	326164	East Asian
Oroqen	Yoruba	DCP1 (all)	Chimp.REF	-0.3007	0.004921	-61.098	14684	27310	326163	East Asian
Palestinian	Khomani_San	AG3	Chimp.REF	-0.3969	0.004515	-87.925	9845	22804	250234	West Eurasian
Palestinian	Khomani_San	DCP1 (all)	Chimp.REF	-0.3907	0.004378	-89.234	13173	30066	326141	West Eurasian
Palestinian	Mbuti	DCP1 (all)	Chimp.REF	-0.3644	0.00414	-88.035	13593	29181	326181	West Eurasian
Palestinian	Yoruba	Mal'ta1	Chimp.REF	-0.2929	0.003767	-77.741	34400	62895	756321	West Eurasian
Palestinian	Mbuti	DCP1 (deam)	Chimp.REF	-0.3638	0.00503	-72.313	5805	12442	140645	West Eurasian
Palestinian	Mbuti	Mal'ta1	Chimp.REF	-0.3635	0.00359	-100	31955	68456	756324	West Eurasian
Palestinian	Khomani_San	Mal'ta1	Chimp.REF	-0.3959	0.003765	-100	30654	70838	756222	West Eurasian
Palestinian	Yoruba	AG3	Chimp.REF	-0.2921	0.004335	-67.384	11000	20079	250261	West Eurasian
Palestinian	Mbuti	AG3	Chimp.REF	-0.3638	0.004389	-82.9	10229	21929	250265	West Eurasian
Palestinian	Khomani_San	DCP1 (deam)	Chimp.REF	-0.3945	0.005347	-73.781	5592	12879	140625	West Eurasian
Palestinian	Yoruba	DCP1 (all)	Chimp.REF	-0.2861	0.004184	-68.37	14774	26615	326180	West Eurasian
Palestinian	Yoruba	DCP1 (deam)	Chimp.REF	-0.2875	0.005098	-56.387	6292	11369	140647	West Eurasian
Papuan	Khomani_San	Mal'ta1	Chimp.REF	-0.3706	0.004417	-83.904	31942	69562	756234	Oceanians
Papuan	Mbuti	DCP1 (all)	Chimp.REF	-0.338	0.004749	-71.165	14151	28600	326179	Oceanians
Papuan	Yoruba	DCP1 (all)	Chimp.REF	-0.2568	0.005027	-51.083	15486	26188	326178	Oceanians
Papuan	Mbuti	AG3	Chimp.REF	-0.3364	0.004926	-68.294	10676	21500	250268	Oceanians
Papuan	Khomani_San	DCP1 (deam)	Chimp.REF	-0.3659	0.005923	-61.782	5863	12631	140624	Oceanians
Papuan	Mbuti	Mal'ta1	Chimp.REF	-0.3384	0.004329	-78.172	33176	67118	756342	Oceanians
Papuan	Khomani_San	DCP1 (all)	Chimp.REF	-0.3643	0.005002	-72.833	13744	29498	326138	Oceanians
Papuan	Khomani_San	AG3	Chimp.REF	-0.37	0.005101	-72.536	10288	22373	250236	Oceanians
Papuan	Yoruba	DCP1 (deam)	Chimp.REF	-0.2556	0.006015	-42.5	6640	11200	140646	Oceanians
Papuan	Mbuti	DCP1 (deam)	Chimp.REF	-0.3345	0.005572	-60.034	6088	12209	140644	Oceanians
Papuan	Yoruba	AG3	Chimp.REF	-0.2623	0.005101	-51.42	11537	19740	250263	Oceanians
Papuan	Yoruba	Mal'ta1	Chimp.REF	-0.2649	0.004611	-57.442	35990	61925	756339	Oceanians
Pathan	Mbuti	AG3	Chimp.REF	-0.393	0.004527	-86.823	9915	22754	250256	South Asian
Pathan	Khomani_San	DCP1 (all)	Chimp.REF	-0.4177	0.004465	-93.549	12836	31247	326129	South Asian
Pathan	Mbuti	Mal'ta1	Chimp.REF	-0.3905	0.003531	-100	31156	71072	756310	South Asian
Pathan	Yoruba	AG3	Chimp.REF	-0.3239	0.004454	-72.733	10662	20880	250251	South Asian
Pathan	Yoruba	Mal'ta1	Chimp.REF	-0.3218	0.003695	-87.073	33630	65537	756306	South Asian
Pathan	Yoruba	DCP1 (all)	Chimp.REF	-0.3165	0.004442	-71.266	14424	27783	326168	South Asian
Pathan	Yoruba	DCP1 (deam)	Chimp.REF	-0.3152	0.00548	-57.508	6173	11854	140642	South Asian
Pathan	Mbuti	DCP1 (all)	Chimp.REF	-0.3927	0.00422	-93.048	13230	30338	326169	South Asian
Pathan	Khomani_San	DCP1 (deam)	Chimp.REF	-0.419	0.005331	-78.583	5471	13361	140620	South Asian
Pathan	Khomani_San	Mal'ta1	Chimp.REF	-0.4213	0.003653	-100	29937	73533	756205	South Asian
Pathan	Mbuti	DCP1 (deam)	Chimp.REF	-0.3892	0.005174	-75.212	5684	12926	140640	South Asian
Pathan	Khomani_San	AG3	Chimp.REF	-0.4249	0.004569	-92.998	9544	23644	250225	South Asian
Piapoco	Khomani_San	DCP1 (all)	Chimp.REF	-0.4442	0.004852	-91.551	12443	32334	326096	American
Piapoco	Khomani_San	AG3	Chimp.REF	-0.4639	0.004806	-96.508	9112	24880	250204	American
Piapoco	Khomani_San	Mal'ta1	Chimp.REF	-0.4431	0.0041	-100	29210	75697	756136	American
Piapoco	Khomani_San	DCP1 (deam)	Chimp.REF	-0.4428	0.005884	-75.256	5345	13839	140607	American
Piapoco	Yoruba	AG3	Chimp.REF	-0.3687	0.004796	-76.869	10177	22061	250228	American
Piapoco	Mbuti	DCP1 (deam)	Chimp.REF	-0.4154	0.005771	-71.979	5521	13368	140627	American
Piapoco	Yoruba	Mal'ta1	Chimp.REF	-0.3462	0.004238	-81.7	32861	67661	756232	American
Piapoco	Yoruba	DCP1 (all)	Chimp.REF	-0.3457	0.004969	-69.572	14041	28880	326135	American
Piapoco	Yoruba	DCP1 (deam)	Chimp.REF	-0.3438	0.006057	-56.755	6000	12286	140629	American
Piapoco	Mbuti	AG3	Chimp.REF	-0.435	0.00474	-91.778	9419	23926	250231	American
Piapoco	Mbuti	Mal'ta1	Chimp.REF	-0.4138	0.004026	-100	30325	73132	756235	American
Piapoco	Mbuti	DCP1 (all)	Chimp.REF	-0.42	0.004749	-88.433	12833	31419	326136	American
Pima	Khomani_San	AG3	Chimp.REF	-0.4576	0.004944	-92.554	9208	24746	250216	American
Pima	Khomani_San	Mal'ta1	Chimp.REF	-0.4434	0.004133	-100	29248	75852	756159	American
Pima	Khomani_San	DCP1 (all)	Chimp.REF	-0.4449	0.004795	-92.785	12461	32434	326103	American
Pima	Mbuti	DCP1 (deam)	Chimp.REF	-0.4202	0.005703	-73.679	5470	13398	140626	American
Pima	Mbuti	AG3	Chimp.REF	-0.4279	0.004891	-87.478	9546	23824	250245	American
Pima	Mbuti	DCP1 (all)	Chimp.REF	-0.422	0.004754	-88.763	12784	31453	326141	American
Pima	Yoruba	Mal'ta1	Chimp.REF	-0.347	0.004233	-81.982	32851	67770	756254	American
Pima	Yoruba	DCP1 (all)	Chimp.REF	-0.3479	0.004984	-69.808	13985	28907	326140	American
Pima	Yoruba	DCP1 (deam)	Chimp.REF	-0.3485	0.006153	-56.631	5954	12322	140628	American
Pima	Khomani_San	DCP1 (deam)	Chimp.REF	-0.4468	0.00576	-77.574	5310	13887	140607	American
Pima	Mbuti	Mal'ta1	Chimp.REF	-0.4141	0.003957	-100	30370	73294	756258	American
Pima	Yoruba	AG3	Chimp.REF	-0.3612	0.00488	-74.019	10305	21961	250240	American
Polish	Yoruba	DCP1 (all)	Chimp.REF	-0.3195	0.005007	-63.815	14400	27923	325645	West Eurasian
Polish	Yoruba	AG3	Chimp.REF	-0.3367	0.00509	-66.153	10559	21281	249808	West Eurasian
Polish	Khomani_San	AG3	Chimp.REF	-0.4359	0.004942	-88.206	9441	24032	249787	West Eurasian
Polish	Mbuti	AG3	Chimp.REF	-0.4053	0.004992	-81.181	9789	23130	249812	West Eurasian
Polish	Mbuti	DCP1 (deam)	Chimp.REF	-0.3923	0.005847	-67.092	5661	12969	140412	West Eurasian
Polish	Khomani_San	DCP1 (deam)	Chimp.REF	-0.4217	0.005963	-70.708	5454	13406	140393	West Eurasian
Polish	Mbuti	Mal'ta1	Chimp.REF	-0.3929	0.00409	-96.059	31059	71254	754965	West Eurasian
Polish	Khomani_San	Mal'ta1	Chimp.REF	-0.4225	0.004119	-100	29979	73845	754873	West Eurasian
Polish	Khomani_San	DCP1 (all)	Chimp.REF	-0.4202	0.004812	-87.313	12809	31371	325608	West Eurasian
Polish	Mbuti	DCP1 (all)	Chimp.REF	-0.3953	0.004756	-83.104	13206	30468	325646	West Eurasian
Polish	Yoruba	DCP1 (deam)	Chimp.REF	-0.3188	0.006069	-52.522	6145	11895	140414	West Eurasian
Polish	Yoruba	Mal'ta1	Chimp.REF	-0.3244	0.004251	-76.313	33524	65722	754961	West Eurasian
Punjabi	Mbuti	AG3	Chimp.REF	-0.3874	0.00412	-94.028	9957	22549	250270	South Asian
Punjabi	Khomani_San	DCP1 (deam)	Chimp.REF	-0.4172	0.005227	-79.824	5456	13268	140625	South Asian
Punjabi	Yoruba	DCP1 (deam)	Chimp.REF	-0.3126	0.005109	-61.189	6161	11765	140647	South Asian
Punjabi	Khomani_San	AG3	Chimp.REF	-0.4184	0.00419	-99.87	9627	23479	250239	South Asian
Punjabi	Yoruba	DCP1 (all)	Chimp.REF	-0.3137	0.00411	-76.339	14399	27564	326181	South Asian
Punjabi	Yoruba	AG3	Chimp.REF	-0.3169	0.004153	-76.287	10748	20719	250266	South Asian
Punjabi	Yoruba	Mal'ta1	Chimp.REF	-0.3167	0.003541	-89.431	33724	64983	756345	South Asian
Punjabi	Khomani_San	Mal'ta1	Chimp.REF	-0.4164	0.003608	-100	30092	73037	756242	South Asian
Punjabi	Mbuti	Mal'ta1	Chimp.REF	-0.3862	0.003409	-100	31198	70464	756348	South Asian
Punjabi	Mbuti	DCP1 (deam)	Chimp.REF	-0.3874	0.004937	-78.475	5664	12829	140645	South Asian
Punjabi	Mbuti	DCP1 (all)	Chimp.REF	-0.3907	0.003971	-98.395	13186	30098	326182	South Asian
Punjabi	Khomani_San	DCP1 (all)	Chimp.REF	-0.4153	0.004278	-97.064	12824	31040	326142	South Asian
Quechua	Khomani_San	DCP1 (all)	Chimp.REF	-0.4477	0.004741	-94.437	12386	32467	326130	American
Quechua	Mbuti	DCP1 (deam)	Chimp.REF	-0.4206	0.005774	-72.839	5476	13426	140641	American
Quechua	Yoruba	Mal'ta1	Chimp.REF	-0.3467	0.004225	-82.061	32879	67781	756288	American
Quechua	Mbuti	Mal'ta1	Chimp.REF	-0.4144	0.00406	-100	30313	73221	756292	American
Quechua	Khomani_San	Mal'ta1	Chimp.REF	-0.4433	0.004012	-100	29248	75836	756192	American
Quechua	Khomani_San	DCP1 (deam)	Chimp.REF	-0.4472	0.005834	-76.65	5315	13914	140621	American
Quechua	Mbuti	AG3	Chimp.REF	-0.4326	0.004785	-90.407	9469	23909	250253	American
Quechua	Yoruba	AG3	Chimp.REF	-0.3659	0.00487	-75.134	10239	22057	250248	American
Quechua	Mbuti	DCP1 (all)	Chimp.REF	-0.4244	0.004765	-89.06	12733	31508	326170	American
Quechua	Khomani_San	AG3	Chimp.REF	-0.4612	0.004759	-96.913	9171	24873	250224	American
Quechua	Yoruba	DCP1 (deam)	Chimp.REF	-0.3478	0.006112	-56.901	5992	12382	140643	American
Quechua	Yoruba	DCP1 (all)	Chimp.REF	-0.3493	0.00494	-70.706	14000	29028	326169	American
Relli	Mbuti	AG3	Chimp.REF	-0.377	0.004504	-83.694	10065	22245	250258	South Asian
Relli	Mbuti	DCP1 (deam)	Chimp.REF	-0.3764	0.005166	-72.863	5745	12681	140644	South Asian
Relli	Yoruba	DCP1 (deam)	Chimp.REF	-0.3007	0.005364	-56.05	6252	11627	140646	South Asian
Relli	Khomani_San	AG3	Chimp.REF	-0.409	0.004465	-91.597	9711	23151	250231	South Asian
Relli	Yoruba	AG3	Chimp.REF	-0.3055	0.00453	-67.436	10863	20420	250255	South Asian
Relli	Yoruba	DCP1 (all)	Chimp.REF	-0.3006	0.00439	-68.48	14654	27251	326177	South Asian
Relli	Khomani_San	Mal'ta1	Chimp.REF	-0.4083	0.003872	-100	30363	72259	756226	South Asian
Relli	Mbuti	DCP1 (all)	Chimp.REF	-0.3788	0.004155	-91.177	13401	29746	326178	South Asian
Relli	Khomani_San	DCP1 (all)	Chimp.REF	-0.4038	0.004462	-90.51	13027	30675	326138	South Asian
Relli	Mbuti	Mal'ta1	Chimp.REF	-0.3776	0.003672	-100	31496	69712	756326	South Asian
Relli	Khomani_San	DCP1 (deam)	Chimp.REF	-0.4062	0.005361	-75.782	5542	13126	140624	South Asian
Relli	Yoruba	Mal'ta1	Chimp.REF	-0.3072	0.003843	-79.938	34070	64279	756324	South Asian
Russian	Yoruba	Mal'ta1	Chimp.REF	-0.3316	0.00382	-86.798	33311	66356	756320	West Eurasian
Russian	Yoruba	DCP1 (all)	Chimp.REF	-0.3322	0.004483	-74.1	14175	28278	326174	West Eurasian
Russian	Mbuti	DCP1 (all)	Chimp.REF	-0.4071	0.004274	-95.265	12997	30848	326175	West Eurasian
Russian	Mbuti	DCP1 (deam)	Chimp.REF	-0.4048	0.005131	-78.896	5572	13151	140643	West Eurasian
Russian	Yoruba	AG3	Chimp.REF	-0.335	0.004454	-75.206	10571	21220	250254	West Eurasian
Russian	Khomani_San	DCP1 (all)	Chimp.REF	-0.4317	0.004418	-97.715	12607	31760	326134	West Eurasian
Russian	Khomani_San	DCP1 (deam)	Chimp.REF	-0.4337	0.005315	-81.591	5372	13599	140623	West Eurasian
Russian	Mbuti	AG3	Chimp.REF	-0.4033	0.004411	-91.43	9816	23086	250258	West Eurasian
Russian	Khomani_San	Mal'ta1	Chimp.REF	-0.4304	0.00382	-100	29596	74326	756219	West Eurasian
Russian	Khomani_San	AG3	Chimp.REF	-0.4349	0.004453	-97.666	9442	23973	250228	West Eurasian
Russian	Mbuti	Mal'ta1	Chimp.REF	-0.3995	0.003736	-100	30859	71911	756324	West Eurasian
Russian	Yoruba	DCP1 (deam)	Chimp.REF	-0.3322	0.005416	-61.336	6050	12068	140645	West Eurasian
Saami	Khomani_San	DCP1 (all)	Chimp.REF	-0.4353	0.004565	-95.358	12582	31979	326124	West Eurasian
Saami	Khomani_San	DCP1 (deam)	Chimp.REF	-0.4368	0.005584	-78.223	5366	13690	140617	West Eurasian
Saami	Khomani_San	Mal'ta1	Chimp.REF	-0.4363	0.003809	-100	29483	75113	756197	West Eurasian
Saami	Mbuti	DCP1 (all)	Chimp.REF	-0.4101	0.00445	-92.163	13012	31105	326163	West Eurasian
Saami	Khomani_San	AG3	Chimp.REF	-0.4395	0.004776	-92.021	9448	24264	250228	West Eurasian
Saami	Yoruba	AG3	Chimp.REF	-0.341	0.004711	-72.376	10567	21501	250252	West Eurasian
Saami	Mbuti	Mal'ta1	Chimp.REF	-0.4059	0.00369	-100	30699	72651	756298	West Eurasian
Saami	Yoruba	Mal'ta1	Chimp.REF	-0.3384	0.003802	-89.025	33178	67123	756295	West Eurasian
Saami	Yoruba	DCP1 (deam)	Chimp.REF	-0.3349	0.005534	-60.525	6070	12184	140638	West Eurasian
Saami	Mbuti	DCP1 (deam)	Chimp.REF	-0.4082	0.00534	-76.437	5563	13237	140636	West Eurasian
Saami	Mbuti	AG3	Chimp.REF	-0.4084	0.004758	-85.849	9817	23372	250256	West Eurasian
Saami	Yoruba	DCP1 (all)	Chimp.REF	-0.3359	0.004549	-73.848	14183	28529	326162	West Eurasian
Samaritan	Yoruba	Mal'ta1	Chimp.REF	-0.303	0.004636	-65.36	33885	63342	752445	West Eurasian
Samaritan	Mbuti	AG3	Chimp.REF	-0.3709	0.005411	-68.549	10078	21964	249081	West Eurasian
Samaritan	Mbuti	Mal'ta1	Chimp.REF	-0.3739	0.00441	-84.767	31366	68819	752446	West Eurasian
Samaritan	Yoruba	AG3	Chimp.REF	-0.2999	0.005428	-55.246	10833	20112	249077	West Eurasian
Samaritan	Khomani_San	AG3	Chimp.REF	-0.4044	0.005283	-76.559	9676	22816	249051	West Eurasian
Samaritan	Khomani_San	Mal'ta1	Chimp.REF	-0.4055	0.004408	-91.994	30123	71219	752354	West Eurasian
Samaritan	Yoruba	DCP1 (deam)	Chimp.REF	-0.2953	0.007032	-42.001	6247	11483	139984	West Eurasian
Samaritan	Yoruba	DCP1 (all)	Chimp.REF	-0.2934	0.00562	-52.204	14651	26816	324576	West Eurasian
Samaritan	Mbuti	DCP1 (all)	Chimp.REF	-0.3725	0.005172	-72.032	13408	29327	324577	West Eurasian
Samaritan	Mbuti	DCP1 (deam)	Chimp.REF	-0.3715	0.0064	-58.049	5751	12549	139982	West Eurasian
Samaritan	Khomani_San	DCP1 (all)	Chimp.REF	-0.3992	0.005352	-74.59	12950	30156	324538	West Eurasian
Samaritan	Khomani_San	DCP1 (deam)	Chimp.REF	-0.4031	0.006633	-60.781	5507	12946	139962	West Eurasian
Sardinian	Mbuti	DCP1 (deam)	Chimp.REF	-0.3765	0.005325	-70.705	5773	12743	140645	West Eurasian
Sardinian	Yoruba	AG3	Chimp.REF	-0.3069	0.004328	-70.911	10892	20537	250265	West Eurasian
Sardinian	Yoruba	Mal'ta1	Chimp.REF	-0.3091	0.003684	-83.897	34072	64560	756331	West Eurasian
Sardinian	Mbuti	AG3	Chimp.REF	-0.3764	0.004349	-86.54	10164	22430	250270	West Eurasian
Sardinian	Khomani_San	DCP1 (all)	Chimp.REF	-0.4061	0.004459	-91.06	13024	30832	326142	West Eurasian
Sardinian	Khomani_San	DCP1 (deam)	Chimp.REF	-0.4063	0.005591	-72.674	5567	13186	140625	West Eurasian
Sardinian	Khomani_San	AG3	Chimp.REF	-0.4092	0.004443	-92.098	9765	23293	250238	West Eurasian
Sardinian	Mbuti	DCP1 (all)	Chimp.REF	-0.3805	0.004319	-88.091	13437	29941	326182	West Eurasian
Sardinian	Yoruba	DCP1 (all)	Chimp.REF	-0.3038	0.004466	-68.01	14620	27377	326181	West Eurasian
Sardinian	Khomani_San	Mal'ta1	Chimp.REF	-0.4099	0.003683	-100	30364	72538	756228	West Eurasian
Sardinian	Mbuti	Mal'ta1	Chimp.REF	-0.3782	0.003534	-100	31652	70148	756333	West Eurasian
Sardinian	Yoruba	DCP1 (deam)	Chimp.REF	-0.3016	0.005579	-54.061	6264	11675	140647	West Eurasian
She	Khomani_San	AG3	Chimp.REF	-0.3973	0.004922	-80.708	9919	22994	250196	East Asian
She	Khomani_San	Mal'ta1	Chimp.REF	-0.3995	0.004179	-95.583	30786	71740	756109	East Asian
She	Mbuti	DCP1 (all)	Chimp.REF	-0.3705	0.004679	-79.189	13564	29532	326139	East Asian
She	Mbuti	DCP1 (deam)	Chimp.REF	-0.3645	0.005713	-63.8	5837	12532	140627	East Asian
She	Khomani_San	DCP1 (all)	Chimp.REF	-0.3964	0.004767	-83.163	13150	30423	326099	East Asian
She	Khomani_San	DCP1 (deam)	Chimp.REF	-0.3945	0.005854	-67.388	5636	12980	140607	East Asian
She	Yoruba	DCP1 (all)	Chimp.REF	-0.2926	0.004866	-60.128	14775	26999	326138	East Asian
She	Mbuti	AG3	Chimp.REF	-0.364	0.004817	-75.569	10321	22137	250227	East Asian
She	Mbuti	Mal'ta1	Chimp.REF	-0.3684	0.004103	-89.8	31945	69214	756212	East Asian
She	Yoruba	Mal'ta1	Chimp.REF	-0.2979	0.004234	-70.343	34496	63761	756207	East Asian
She	Yoruba	AG3	Chimp.REF	-0.2929	0.004834	-60.591	11098	20292	250221	East Asian
She	Yoruba	DCP1 (deam)	Chimp.REF	-0.2882	0.00599	-48.109	6343	11478	140629	East Asian
Sindhi	Yoruba	DCP1 (deam)	Chimp.REF	-0.3211	0.006137	-52.323	6092	11855	140258	South Asian
Sindhi	Mbuti	Mal'ta1	Chimp.REF	-0.3883	0.004054	-95.767	31141	70672	753868	South Asian
Sindhi	Khomani_San	AG3	Chimp.REF	-0.4198	0.005198	-80.765	9629	23561	249514	South Asian
Sindhi	Mbuti	AG3	Chimp.REF	-0.3885	0.005336	-72.797	9977	22653	249541	South Asian
Sindhi	Yoruba	DCP1 (all)	Chimp.REF	-0.3213	0.005119	-62.756	14297	27830	325275	South Asian
Sindhi	Yoruba	AG3	Chimp.REF	-0.3189	0.005361	-59.486	10743	20803	249538	South Asian
Sindhi	Mbuti	DCP1 (all)	Chimp.REF	-0.3962	0.004873	-81.298	13163	30435	325276	South Asian
Sindhi	Khomani_San	Mal'ta1	Chimp.REF	-0.4191	0.004149	-100	29946	73150	753773	South Asian
Sindhi	Yoruba	Mal'ta1	Chimp.REF	-0.3201	0.004288	-74.636	33520	65078	753867	South Asian
Sindhi	Mbuti	DCP1 (deam)	Chimp.REF	-0.3943	0.005782	-68.197	5622	12942	140256	South Asian
Sindhi	Khomani_San	DCP1 (deam)	Chimp.REF	-0.4224	0.006093	-69.336	5442	13403	140237	South Asian
Sindhi	Khomani_San	DCP1 (all)	Chimp.REF	-0.421	0.004979	-84.57	12765	31329	325237	South Asian
Spanish	Khomani_San	AG3	Chimp.REF	-0.4161	0.00473	-87.977	9696	23515	250213	West Eurasian
Spanish	Khomani_San	Mal'ta1	Chimp.REF	-0.4173	0.00392	-100	30058	73112	756173	West Eurasian
Spanish	Mbuti	DCP1 (all)	Chimp.REF	-0.3884	0.004449	-87.314	13294	30181	326166	West Eurasian
Spanish	Mbuti	DCP1 (deam)	Chimp.REF	-0.3855	0.005347	-72.105	5700	12851	140639	West Eurasian
Spanish	Yoruba	AG3	Chimp.REF	-0.3158	0.004583	-68.91	10767	20705	250240	West Eurasian
Spanish	Yoruba	Mal'ta1	Chimp.REF	-0.3177	0.003858	-82.349	33694	65065	756274	West Eurasian
Spanish	Khomani_San	DCP1 (all)	Chimp.REF	-0.414	0.004575	-90.496	12873	31063	326126	West Eurasian
Spanish	Khomani_San	DCP1 (deam)	Chimp.REF	-0.4148	0.005537	-74.923	5500	13298	140619	West Eurasian
Spanish	Mbuti	AG3	Chimp.REF	-0.3841	0.004643	-82.727	10070	22630	250244	West Eurasian
Spanish	Mbuti	Mal'ta1	Chimp.REF	-0.3861	0.003727	-100	31305	70686	756276	West Eurasian
Spanish	Yoruba	DCP1 (all)	Chimp.REF	-0.3132	0.004558	-68.721	14406	27546	326165	West Eurasian
Spanish	Yoruba	DCP1 (deam)	Chimp.REF	-0.3117	0.005541	-56.256	6172	11763	140641	West Eurasian
Surui	Mbuti	Mal'ta1	Chimp.REF	-0.417	0.004248	-98.165	30261	73543	756231	American
Surui	Mbuti	AG3	Chimp.REF	-0.4328	0.005236	-82.66	9463	23902	250236	American
Surui	Khomani_San	AG3	Chimp.REF	-0.462	0.005278	-87.537	9141	24841	250205	American
Surui	Yoruba	DCP1 (deam)	Chimp.REF	-0.3478	0.006447	-53.946	5985	12367	140633	American
Surui	Mbuti	DCP1 (deam)	Chimp.REF	-0.4198	0.006063	-69.243	5488	13430	140632	American
Surui	Khomani_San	Mal'ta1	Chimp.REF	-0.4461	0.004371	-100	29159	76121	756131	American
Surui	Yoruba	DCP1 (all)	Chimp.REF	-0.3489	0.005303	-65.793	14026	29059	326148	American
Surui	Yoruba	Mal'ta1	Chimp.REF	-0.3497	0.00452	-77.375	32796	68073	756228	American
Surui	Khomani_San	DCP1 (deam)	Chimp.REF	-0.4456	0.00617	-72.223	5343	13934	140611	American
Surui	Khomani_San	DCP1 (all)	Chimp.REF	-0.4466	0.005109	-87.412	12446	32531	326109	American
Surui	Mbuti	DCP1 (all)	Chimp.REF	-0.4238	0.00505	-83.933	12767	31549	326150	American
Surui	Yoruba	AG3	Chimp.REF	-0.3663	0.005328	-68.749	10224	22041	250232	American
Tajik	Yoruba	Mal'ta1	Chimp.REF	-0.3284	0.003816	-86.071	33390	66050	756303	West Eurasian
Tajik	Yoruba	AG3	Chimp.REF	-0.3335	0.004396	-75.858	10611	21230	250250	West Eurasian
Tajik	Mbuti	AG3	Chimp.REF	-0.4029	0.004281	-94.111	9815	23057	250254	West Eurasian
Tajik	Mbuti	Mal'ta1	Chimp.REF	-0.3972	0.003649	-100	30864	71530	756306	West Eurasian
Tajik	Khomani_San	DCP1 (deam)	Chimp.REF	-0.4262	0.005459	-78.083	5426	13488	140620	West Eurasian
Tajik	Yoruba	DCP1 (all)	Chimp.REF	-0.324	0.004498	-72.031	14297	28003	326173	West Eurasian
Tajik	Yoruba	DCP1 (deam)	Chimp.REF	-0.3237	0.005457	-59.325	6114	11967	140642	West Eurasian
Tajik	Mbuti	DCP1 (all)	Chimp.REF	-0.3995	0.004305	-92.805	13118	30570	326174	West Eurasian
Tajik	Khomani_San	DCP1 (all)	Chimp.REF	-0.4245	0.004469	-94.984	12716	31471	326134	West Eurasian
Tajik	Mbuti	DCP1 (deam)	Chimp.REF	-0.3974	0.005197	-76.473	5620	13033	140640	West Eurasian
Tajik	Khomani_San	AG3	Chimp.REF	-0.4342	0.004374	-99.272	9449	23951	250222	West Eurasian
Tajik	Khomani_San	Mal'ta1	Chimp.REF	-0.428	0.0037	-100	29626	73969	756203	West Eurasian
Thai	Khomani_San	AG3	Chimp.REF	-0.3984	0.004987	-79.893	9890	22992	250220	East Asian
Thai	Khomani_San	Mal'ta1	Chimp.REF	-0.3996	0.004082	-97.891	30755	71697	756177	East Asian
Thai	Khomani_San	DCP1 (all)	Chimp.REF	-0.3943	0.00483	-81.628	13186	30351	326121	East Asian
Thai	Yoruba	AG3	Chimp.REF	-0.2939	0.004959	-59.259	11076	20293	250244	East Asian
Thai	Khomani_San	DCP1 (deam)	Chimp.REF	-0.3947	0.00583	-67.704	5621	12951	140615	East Asian
Thai	Mbuti	DCP1 (deam)	Chimp.REF	-0.3635	0.005779	-62.906	5849	12531	140634	East Asian
Thai	Yoruba	DCP1 (all)	Chimp.REF	-0.2897	0.004896	-59.164	14851	26963	326159	East Asian
Thai	Yoruba	Mal'ta1	Chimp.REF	-0.2976	0.004242	-70.154	34522	63775	756272	East Asian
Thai	Mbuti	DCP1 (all)	Chimp.REF	-0.3681	0.004705	-78.25	13610	29470	326159	East Asian
Thai	Mbuti	AG3	Chimp.REF	-0.366	0.004935	-74.166	10254	22092	250246	East Asian
Thai	Mbuti	Mal'ta1	Chimp.REF	-0.3687	0.004019	-91.731	31900	69159	756274	East Asian
Thai	Yoruba	DCP1 (deam)	Chimp.REF	-0.2866	0.006107	-46.934	6373	11495	140636	East Asian
Tlingit	Mbuti	Mal'ta1	Chimp.REF	-0.4034	0.00406	-99.366	30725	72279	755343	Central Asian Siberians
Tlingit	Mbuti	AG3	Chimp.REF	-0.4183	0.004987	-83.883	9630	23483	249957	Central Asian Siberians
Tlingit	Mbuti	DCP1 (all)	Chimp.REF	-0.4019	0.004959	-81.054	13107	30723	325833	Central Asian Siberians
Tlingit	Khomani_San	AG3	Chimp.REF	-0.4478	0.004986	-89.804	9318	24427	249932	Central Asian Siberians
Tlingit	Khomani_San	Mal'ta1	Chimp.REF	-0.4335	0.004159	-100	29545	74770	755252	Central Asian Siberians
Tlingit	Khomani_San	DCP1 (all)	Chimp.REF	-0.4257	0.00516	-82.499	12760	31675	325793	Central Asian Siberians
Tlingit	Yoruba	DCP1 (all)	Chimp.REF	-0.3265	0.005226	-62.483	14300	28166	325832	Central Asian Siberians
Tlingit	Yoruba	DCP1 (deam)	Chimp.REF	-0.3235	0.006507	-49.712	6142	12015	140498	Central Asian Siberians
Tlingit	Mbuti	DCP1 (deam)	Chimp.REF	-0.3968	0.006202	-63.982	5649	13082	140496	Central Asian Siberians
Tlingit	Yoruba	AG3	Chimp.REF	-0.3508	0.005149	-68.136	10394	21626	249952	Central Asian Siberians
Tlingit	Yoruba	Mal'ta1	Chimp.REF	-0.3361	0.004297	-78.21	33137	66687	755339	Central Asian Siberians
Tlingit	Khomani_San	DCP1 (deam)	Chimp.REF	-0.4259	0.006329	-67.286	5447	13527	140476	Central Asian Siberians
Tu	Yoruba	Mal'ta1	Chimp.REF	-0.2997	0.004045	-74.096	34472	63982	756280	East Asian
Tu	Mbuti	AG3	Chimp.REF	-0.3682	0.004784	-76.969	10226	22143	250249	East Asian
Tu	Khomani_San	AG3	Chimp.REF	-0.4002	0.004784	-83.657	9877	23056	250222	East Asian
Tu	Yoruba	AG3	Chimp.REF	-0.2962	0.004648	-63.735	11040	20335	250245	East Asian
Tu	Khomani_San	Mal'ta1	Chimp.REF	-0.4017	0.004086	-98.306	30690	71892	756182	East Asian
Tu	Mbuti	Mal'ta1	Chimp.REF	-0.3703	0.003886	-95.291	31899	69416	756283	East Asian
Tu	Mbuti	DCP1 (all)	Chimp.REF	-0.368	0.004632	-79.457	13614	29468	326175	East Asian
Tu	Yoruba	DCP1 (all)	Chimp.REF	-0.2892	0.004721	-61.259	14877	26983	326174	East Asian
Tu	Khomani_San	DCP1 (deam)	Chimp.REF	-0.3933	0.005642	-69.707	5646	12965	140622	East Asian
Tu	Yoruba	DCP1 (deam)	Chimp.REF	-0.2857	0.005745	-49.725	6390	11501	140644	East Asian
Tu	Mbuti	DCP1 (deam)	Chimp.REF	-0.3628	0.005388	-67.336	5858	12529	140642	East Asian
Tu	Khomani_San	DCP1 (all)	Chimp.REF	-0.3938	0.004773	-82.514	13204	30361	326135	East Asian
Tubalar	Yoruba	AG3	Chimp.REF	-0.3266	0.004628	-70.558	10723	21121	250252	Central Asian Siberians
Tubalar	Khomani_San	DCP1 (all)	Chimp.REF	-0.4244	0.004581	-92.626	12697	31416	326127	Central Asian Siberians
Tubalar	Khomani_San	DCP1 (deam)	Chimp.REF	-0.4228	0.005672	-74.551	5440	13411	140618	Central Asian Siberians
Tubalar	Mbuti	AG3	Chimp.REF	-0.396	0.004604	-86	9932	22951	250257	Central Asian Siberians
Tubalar	Khomani_San	AG3	Chimp.REF	-0.4271	0.00464	-92.05	9577	23856	250226	Central Asian Siberians
Tubalar	Khomani_San	Mal'ta1	Chimp.REF	-0.4228	0.00379	-100	29924	73763	756203	Central Asian Siberians
Tubalar	Yoruba	Mal'ta1	Chimp.REF	-0.3233	0.003891	-83.089	33659	65813	756301	Central Asian Siberians
Tubalar	Yoruba	DCP1 (all)	Chimp.REF	-0.3234	0.004571	-70.752	14297	27965	326166	Central Asian Siberians
Tubalar	Yoruba	DCP1 (deam)	Chimp.REF	-0.319	0.005785	-55.141	6151	11913	140640	Central Asian Siberians
Tubalar	Mbuti	Mal'ta1	Chimp.REF	-0.3923	0.00366	-100	31107	71268	756303	Central Asian Siberians
Tubalar	Mbuti	DCP1 (deam)	Chimp.REF	-0.3922	0.00546	-71.833	5674	12997	140638	Central Asian Siberians
Tubalar	Mbuti	DCP1 (all)	Chimp.REF	-0.3991	0.004441	-89.863	13112	30527	326167	Central Asian Siberians
Tujia	Khomani_San	AG3	Chimp.REF	-0.3984	0.004942	-80.623	9908	23032	250211	East Asian
Tujia	Mbuti	DCP1 (all)	Chimp.REF	-0.3665	0.004598	-79.715	13636	29412	326156	East Asian
Tujia	Mbuti	DCP1 (deam)	Chimp.REF	-0.3621	0.005796	-62.47	5865	12522	140633	East Asian
Tujia	Mbuti	Mal'ta1	Chimp.REF	-0.3685	0.004034	-91.347	31978	69296	756238	East Asian
Tujia	Khomani_San	DCP1 (all)	Chimp.REF	-0.3918	0.004717	-83.061	13259	30342	326116	East Asian
Tujia	Khomani_San	Mal'ta1	Chimp.REF	-0.3995	0.004257	-93.854	30808	71806	756138	East Asian
Tujia	Mbuti	AG3	Chimp.REF	-0.3656	0.004829	-75.704	10295	22158	250239	East Asian
Tujia	Yoruba	AG3	Chimp.REF	-0.2942	0.004814	-61.105	11087	20328	250234	East Asian
Tujia	Khomani_San	DCP1 (deam)	Chimp.REF	-0.392	0.005888	-66.575	5667	12973	140613	East Asian
Tujia	Yoruba	Mal'ta1	Chimp.REF	-0.2977	0.004303	-69.181	34575	63886	756234	East Asian
Tujia	Yoruba	DCP1 (all)	Chimp.REF	-0.2878	0.004708	-61.141	14885	26916	326155	East Asian
Tujia	Yoruba	DCP1 (deam)	Chimp.REF	-0.2848	0.006036	-47.183	6402	11500	140635	East Asian
Turkish	Yoruba	DCP1 (all)	Chimp.REF	-0.3088	0.004369	-70.685	14458	27379	326174	West Eurasian
Turkish	Yoruba	DCP1 (deam)	Chimp.REF	-0.3041	0.005481	-55.485	6208	11634	140644	West Eurasian
Turkish	Mbuti	AG3	Chimp.REF	-0.3793	0.00438	-86.603	10107	22461	250259	West Eurasian
Turkish	Yoruba	Mal'ta1	Chimp.REF	-0.3109	0.003766	-82.544	33926	64534	756303	West Eurasian
Turkish	Mbuti	Mal'ta1	Chimp.REF	-0.3802	0.003569	-100	31475	70090	756304	West Eurasian
Turkish	Khomani_San	AG3	Chimp.REF	-0.4112	0.004496	-91.46	9745	23359	250229	West Eurasian
Turkish	Khomani_San	Mal'ta1	Chimp.REF	-0.411	0.003738	-100	30302	72596	756204	West Eurasian
Turkish	Yoruba	AG3	Chimp.REF	-0.3091	0.004466	-69.212	10875	20606	250256	West Eurasian
Turkish	Mbuti	DCP1 (all)	Chimp.REF	-0.3856	0.004232	-91.107	13284	29953	326175	West Eurasian
Turkish	Mbuti	DCP1 (deam)	Chimp.REF	-0.379	0.005285	-71.706	5725	12711	140642	West Eurasian
Turkish	Khomani_San	DCP1 (deam)	Chimp.REF	-0.4091	0.005542	-73.816	5514	13148	140622	West Eurasian
Turkish	Khomani_San	DCP1 (all)	Chimp.REF	-0.4111	0.004442	-92.546	12874	30845	326134	West Eurasian
Tuscan	Khomani_San	DCP1 (deam)	Chimp.REF	-0.4142	0.006348	-65.254	5477	13223	140138	West Eurasian
Tuscan	Mbuti	Mal'ta1	Chimp.REF	-0.3833	0.004104	-93.385	31324	70254	753443	West Eurasian
Tuscan	Yoruba	Mal'ta1	Chimp.REF	-0.3144	0.004319	-72.788	33767	64730	753440	West Eurasian
Tuscan	Yoruba	AG3	Chimp.REF	-0.3161	0.005182	-61.005	10795	20774	249339	West Eurasian
Tuscan	Khomani_San	DCP1 (all)	Chimp.REF	-0.4117	0.005194	-79.265	12894	30938	325012	West Eurasian
Tuscan	Khomani_San	Mal'ta1	Chimp.REF	-0.4144	0.004233	-97.892	30096	72686	753351	West Eurasian
Tuscan	Yoruba	DCP1 (all)	Chimp.REF	-0.3102	0.005163	-60.075	14468	27480	325050	West Eurasian
Tuscan	Mbuti	AG3	Chimp.REF	-0.387	0.005111	-75.712	9971	22559	249344	West Eurasian
Tuscan	Khomani_San	AG3	Chimp.REF	-0.4177	0.005117	-81.627	9639	23467	249315	West Eurasian
Tuscan	Yoruba	DCP1 (deam)	Chimp.REF	-0.3103	0.006344	-48.909	6164	11709	140159	West Eurasian
Tuscan	Mbuti	DCP1 (deam)	Chimp.REF	-0.3845	0.005938	-64.752	5682	12780	140157	West Eurasian
Tuscan	Mbuti	DCP1 (all)	Chimp.REF	-0.3865	0.004943	-78.179	13291	30035	325051	West Eurasian
Ulchi	Khomani_San	AG3	Chimp.REF	-0.4066	0.004898	-83.019	9783	23188	250218	Central Asian Siberians
Ulchi	Khomani_San	Mal'ta1	Chimp.REF	-0.406	0.004187	-96.98	30581	72388	756177	Central Asian Siberians
Ulchi	Mbuti	DCP1 (all)	Chimp.REF	-0.3776	0.004595	-82.17	13495	29866	326159	Central Asian Siberians
Ulchi	Mbuti	DCP1 (deam)	Chimp.REF	-0.3741	0.005661	-66.089	5794	12720	140633	Central Asian Siberians
Ulchi	Yoruba	AG3	Chimp.REF	-0.3025	0.00484	-62.488	10983	20508	250246	Central Asian Siberians
Ulchi	Yoruba	Mal'ta1	Chimp.REF	-0.3046	0.004336	-70.259	34378	64499	756276	Central Asian Siberians
Ulchi	Khomani_San	DCP1 (all)	Chimp.REF	-0.4032	0.004755	-84.793	13082	30756	326120	Central Asian Siberians
Ulchi	Khomani_San	DCP1 (deam)	Chimp.REF	-0.4044	0.005863	-68.976	5576	13148	140613	Central Asian Siberians
Ulchi	Mbuti	AG3	Chimp.REF	-0.3741	0.004896	-76.418	10160	22307	250249	Central Asian Siberians
Ulchi	Mbuti	Mal'ta1	Chimp.REF	-0.3746	0.004052	-92.444	31832	69959	756277	Central Asian Siberians
Ulchi	Yoruba	DCP1 (deam)	Chimp.REF	-0.2989	0.005958	-50.17	6294	11661	140635	Central Asian Siberians
Ulchi	Yoruba	DCP1 (all)	Chimp.REF	-0.3	0.00488	-61.489	14726	27351	326158	Central Asian Siberians
Xibo	Mbuti	Mal'ta1	Chimp.REF	-0.371	0.003903	-95.036	31830	69370	756279	East Asian
Xibo	Khomani_San	AG3	Chimp.REF	-0.3968	0.004924	-80.583	9928	22990	250217	East Asian
Xibo	Khomani_San	Mal'ta1	Chimp.REF	-0.4019	0.003989	-100	30673	71891	756177	East Asian
Xibo	Mbuti	AG3	Chimp.REF	-0.3647	0.004828	-75.534	10279	22082	250249	East Asian
Xibo	Yoruba	Mal'ta1	Chimp.REF	-0.3001	0.00406	-73.91	34447	63982	756276	East Asian
Xibo	Yoruba	DCP1 (all)	Chimp.REF	-0.2915	0.004706	-61.949	14785	26952	326161	East Asian
Xibo	Yoruba	DCP1 (deam)	Chimp.REF	-0.29	0.006063	-47.84	6339	11518	140639	East Asian
Xibo	Mbuti	DCP1 (deam)	Chimp.REF	-0.3674	0.005652	-65.007	5801	12541	140637	East Asian
Xibo	Khomani_San	DCP1 (all)	Chimp.REF	-0.3956	0.004652	-85.043	13155	30375	326122	East Asian
Xibo	Yoruba	AG3	Chimp.REF	-0.2928	0.004764	-61.475	11087	20269	250245	East Asian
Xibo	Khomani_San	DCP1 (deam)	Chimp.REF	-0.3974	0.005935	-66.955	5601	12989	140617	East Asian
Xibo	Mbuti	DCP1 (all)	Chimp.REF	-0.3701	0.004535	-81.607	13543	29458	326162	East Asian
Yadava	Yoruba	Mal'ta1	Chimp.REF	-0.309	0.003855	-80.151	33927	64267	756277	South Asian
Yadava	Mbuti	AG3	Chimp.REF	-0.3803	0.004562	-83.363	10065	22416	250245	South Asian
Yadava	Khomani_San	AG3	Chimp.REF	-0.4124	0.004651	-88.675	9697	23309	250216	South Asian
Yadava	Mbuti	Mal'ta1	Chimp.REF	-0.378	0.003715	-100	31545	69891	756282	South Asian
Yadava	Yoruba	AG3	Chimp.REF	-0.3103	0.004452	-69.694	10813	20542	250243	South Asian
Yadava	Mbuti	DCP1 (deam)	Chimp.REF	-0.3788	0.005267	-71.925	5719	12692	140632	South Asian
Yadava	Yoruba	DCP1 (all)	Chimp.REF	-0.3033	0.004397	-68.989	14567	27252	326155	South Asian
Yadava	Mbuti	DCP1 (all)	Chimp.REF	-0.38	0.004404	-86.285	13407	29839	326156	South Asian
Yadava	Khomani_San	DCP1 (deam)	Chimp.REF	-0.4079	0.005507	-74.083	5531	13152	140612	South Asian
Yadava	Yoruba	DCP1 (deam)	Chimp.REF	-0.304	0.005465	-55.617	6198	11611	140634	South Asian
Yadava	Khomani_San	DCP1 (all)	Chimp.REF	-0.4051	0.004557	-88.896	13023	30758	326116	South Asian
Yadava	Khomani_San	Mal'ta1	Chimp.REF	-0.4093	0.003882	-100	30322	72344	756180	South Asian
Yakut	Khomani_San	Mal'ta1	Chimp.REF	-0.4121	0.00414	-99.562	30341	72882	756175	Central Asian Siberians
Yakut	Khomani_San	DCP1 (all)	Chimp.REF	-0.4061	0.004495	-90.331	13064	30926	326130	Central Asian Siberians
Yakut	Khomani_San	AG3	Chimp.REF	-0.4116	0.00485	-84.874	9758	23410	250221	Central Asian Siberians
Yakut	Mbuti	DCP1 (deam)	Chimp.REF	-0.3805	0.005389	-70.609	5757	12828	140640	Central Asian Siberians
Yakut	Khomani_San	DCP1 (deam)	Chimp.REF	-0.4102	0.005577	-73.546	5550	13270	140620	Central Asian Siberians
Yakut	Mbuti	Mal'ta1	Chimp.REF	-0.3811	0.004059	-93.884	31560	70422	756274	Central Asian Siberians
Yakut	Mbuti	AG3	Chimp.REF	-0.3792	0.004799	-79.03	10143	22535	250251	Central Asian Siberians
Yakut	Yoruba	AG3	Chimp.REF	-0.3094	0.00486	-63.657	10905	20675	250247	Central Asian Siberians
Yakut	Yoruba	DCP1 (all)	Chimp.REF	-0.3045	0.004633	-65.723	14632	27443	326170	Central Asian Siberians
Yakut	Mbuti	DCP1 (all)	Chimp.REF	-0.3807	0.004391	-86.682	13470	30027	326171	Central Asian Siberians
Yakut	Yoruba	Mal'ta1	Chimp.REF	-0.3118	0.00428	-72.853	34047	64901	756274	Central Asian Siberians
Yakut	Yoruba	DCP1 (deam)	Chimp.REF	-0.3066	0.005798	-52.88	6231	11742	140642	Central Asian Siberians
Yemenite_Jew	Mbuti	DCP1 (all)	Chimp.REF	-0.3625	0.004422	-81.984	13605	29080	326172	West Eurasian
Yemenite_Jew	Mbuti	Mal'ta1	Chimp.REF	-0.3575	0.003742	-95.557	32180	67996	756287	West Eurasian
Yemenite_Jew	Khomani_San	AG3	Chimp.REF	-0.3851	0.00465	-82.822	9988	22499	250217	West Eurasian
Yemenite_Jew	Khomani_San	Mal'ta1	Chimp.REF	-0.3895	0.003943	-98.772	30959	70457	756189	West Eurasian
Yemenite_Jew	Mbuti	AG3	Chimp.REF	-0.3511	0.004552	-77.128	10396	21645	250247	West Eurasian
Yemenite_Jew	Mbuti	DCP1 (deam)	Chimp.REF	-0.3565	0.005455	-65.351	5851	12333	140640	West Eurasian
Yemenite_Jew	Yoruba	DCP1 (all)	Chimp.REF	-0.2832	0.004563	-62.055	14841	26568	326171	West Eurasian
Yemenite_Jew	Khomani_San	DCP1 (all)	Chimp.REF	-0.3889	0.004668	-83.308	13185	29962	326132	West Eurasian
Yemenite_Jew	Khomani_San	DCP1 (deam)	Chimp.REF	-0.3881	0.005721	-67.843	5621	12751	140620	West Eurasian
Yemenite_Jew	Yoruba	Mal'ta1	Chimp.REF	-0.2854	0.003921	-72.782	34811	62617	756283	West Eurasian
Yemenite_Jew	Yoruba	DCP1 (deam)	Chimp.REF	-0.2789	0.005547	-50.278	6363	11285	140642	West Eurasian
Yemenite_Jew	Yoruba	AG3	Chimp.REF	-0.278	0.004494	-61.861	11204	19832	250244	West Eurasian
Yi	Mbuti	AG3	Chimp.REF	-0.3663	0.004814	-76.082	10282	22166	250256	East Asian
Yi	Khomani_San	AG3	Chimp.REF	-0.3989	0.004984	-80.042	9903	23048	250226	East Asian
Yi	Yoruba	AG3	Chimp.REF	-0.295	0.004835	-60.999	11070	20332	250253	East Asian
Yi	Mbuti	Mal'ta1	Chimp.REF	-0.3674	0.003838	-95.742	32042	69263	756285	East Asian
Yi	Khomani_San	Mal'ta1	Chimp.REF	-0.399	0.004032	-98.962	30801	71704	756184	East Asian
Yi	Yoruba	DCP1 (all)	Chimp.REF	-0.2886	0.004879	-59.14	14859	26912	326168	East Asian
Yi	Khomani_San	DCP1 (deam)	Chimp.REF	-0.3924	0.005908	-66.42	5669	12991	140617	East Asian
Yi	Mbuti	DCP1 (all)	Chimp.REF	-0.3664	0.004757	-77.014	13663	29463	326169	East Asian
Yi	Yoruba	Mal'ta1	Chimp.REF	-0.297	0.004086	-72.69	34571	63785	756283	East Asian
Yi	Khomani_San	DCP1 (all)	Chimp.REF	-0.3925	0.004851	-80.895	13240	30344	326128	East Asian
Yi	Yoruba	DCP1 (deam)	Chimp.REF	-0.2865	0.006071	-47.197	6366	11479	140639	East Asian
Yi	Mbuti	DCP1 (deam)	Chimp.REF	-0.362	0.00584	-61.982	5883	12557	140637	East Asian
Zapotec	Khomani_San	AG3	Chimp.REF	-0.4566	0.004859	-93.98	9197	24654	250222	American
Zapotec	Mbuti	AG3	Chimp.REF	-0.4263	0.004968	-85.82	9551	23746	250253	American
Zapotec	Mbuti	Mal'ta1	Chimp.REF	-0.4115	0.004027	-100	30436	72994	756288	American
Zapotec	Khomani_San	Mal'ta1	Chimp.REF	-0.4411	0.004107	-100	29297	75534	756188	American
Zapotec	Mbuti	DCP1 (deam)	Chimp.REF	-0.4154	0.005785	-71.805	5513	13348	140636	American
Zapotec	Khomani_San	DCP1 (all)	Chimp.REF	-0.4421	0.00486	-90.956	12499	32304	326125	American
Zapotec	Khomani_San	DCP1 (deam)	Chimp.REF	-0.4429	0.005902	-75.035	5336	13818	140616	American
Zapotec	Mbuti	DCP1 (all)	Chimp.REF	-0.4186	0.004788	-87.424	12850	31353	326165	American
Zapotec	Yoruba	AG3	Chimp.REF	-0.3597	0.004962	-72.488	10304	21878	250249	American
Zapotec	Yoruba	Mal'ta1	Chimp.REF	-0.344	0.004191	-82.071	32948	67498	756285	American
Zapotec	Yoruba	DCP1 (all)	Chimp.REF	-0.3442	0.005069	-67.908	14059	28816	326164	American
Zapotec	Yoruba	DCP1 (deam)	Chimp.REF	-0.3432	0.006091	-56.343	6005	12280	140638	American

## Sheet: SFig7.6_table
X	W	Y	Z	D	stderr	Zscore	BABA	ABBA	nsnps	Population
Albanian	Mixe	DCP1 (deam)	Chimp.REF	0.0458	0.007523	6.089	8349	7617	140532	West Eurasian
Albanian	Mayan	DCP1 (all)	Chimp.REF	0.0503	0.00666	7.548	19526	17657	325876	West Eurasian
Albanian	Mixe	Mal'ta1	Chimp.REF	0.0407	0.005782	7.038	45542	41980	755516	West Eurasian
Albanian	Quechua	AG3	Chimp.REF	0.071	0.006849	10.367	14750	12794	249996	West Eurasian
Albanian	Mixe	DCP1 (all)	Chimp.REF	0.0469	0.006353	7.377	19507	17760	325900	West Eurasian
Albanian	Karitiana	DCP1 (all)	Chimp.REF	0.0486	0.006664	7.294	19566	17752	325896	West Eurasian
Albanian	Karitiana	Mal'ta1	Chimp.REF	0.0451	0.006097	7.394	45825	41871	755507	West Eurasian
Albanian	Mayan	Mal'ta1	Chimp.REF	0.0371	0.005989	6.202	45224	41984	755447	West Eurasian
Albanian	Mixe	AG3	Chimp.REF	0.0662	0.006579	10.061	14669	12848	249999	West Eurasian
Albanian	Zapotec	DCP1 (deam)	Chimp.REF	0.042	0.00749	5.601	8267	7601	140526	West Eurasian
Albanian	Mayan	DCP1 (deam)	Chimp.REF	0.0434	0.007924	5.474	8323	7631	140521	West Eurasian
Albanian	Karitiana	DCP1 (deam)	Chimp.REF	0.0413	0.007929	5.206	8308	7650	140533	West Eurasian
Albanian	Mayan	AG3	Chimp.REF	0.0695	0.006562	10.594	14728	12814	249977	West Eurasian
Albanian	Piapoco	DCP1 (all)	Chimp.REF	0.0457	0.006443	7.09	19535	17828	325861	West Eurasian
Albanian	Pima	AG3	Chimp.REF	0.0648	0.006753	9.602	14765	12967	249985	West Eurasian
Albanian	Karitiana	AG3	Chimp.REF	0.0679	0.006647	10.221	14818	12933	249999	West Eurasian
Albanian	Mixtec	AG3	Chimp.REF	0.0554	0.006711	8.259	14480	12960	249980	West Eurasian
Albanian	Quechua	Mal'ta1	Chimp.REF	0.0388	0.005929	6.543	45396	42006	755493	West Eurasian
Albanian	Zapotec	AG3	Chimp.REF	0.0626	0.006772	9.249	14548	12833	249995	West Eurasian
Albanian	Pima	DCP1 (all)	Chimp.REF	0.0479	0.006595	7.262	19571	17782	325864	West Eurasian
Albanian	Pima	Mal'ta1	Chimp.REF	0.0388	0.005957	6.521	45572	42164	755453	West Eurasian
Albanian	Piapoco	DCP1 (deam)	Chimp.REF	0.0423	0.007609	5.554	8339	7662	140518	West Eurasian
Albanian	Pima	DCP1 (deam)	Chimp.REF	0.0477	0.007841	6.081	8352	7592	140517	West Eurasian
Albanian	Surui	DCP1 (all)	Chimp.REF	0.051	0.007032	7.251	19590	17689	325876	West Eurasian
Albanian	Mixtec	DCP1 (deam)	Chimp.REF	0.0341	0.007395	4.609	8207	7666	140529	West Eurasian
Albanian	Quechua	DCP1 (deam)	Chimp.REF	0.0489	0.007805	6.26	8362	7582	140531	West Eurasian
Albanian	Piapoco	Mal'ta1	Chimp.REF	0.0375	0.005944	6.304	45568	42276	755439	West Eurasian
Albanian	Quechua	DCP1 (all)	Chimp.REF	0.0509	0.006495	7.833	19542	17650	325893	West Eurasian
Albanian	Surui	AG3	Chimp.REF	0.0715	0.006893	10.368	14738	12772	249983	West Eurasian
Albanian	Surui	Mal'ta1	Chimp.REF	0.0432	0.00621	6.95	45510	41744	755446	West Eurasian
Albanian	Surui	DCP1 (deam)	Chimp.REF	0.0482	0.008138	5.928	8385	7613	140523	West Eurasian
Albanian	Mixtec	DCP1 (all)	Chimp.REF	0.0352	0.006161	5.71	19166	17864	325892	West Eurasian
Albanian	Piapoco	AG3	Chimp.REF	0.0731	0.006859	10.662	14863	12838	249974	West Eurasian
Albanian	Zapotec	DCP1 (all)	Chimp.REF	0.0439	0.00643	6.833	19304	17679	325888	West Eurasian
Albanian	Zapotec	Mal'ta1	Chimp.REF	0.035	0.005777	6.054	45015	41973	755492	West Eurasian
Albanian	Mixtec	Mal'ta1	Chimp.REF	0.0233	0.005846	3.994	44544	42512	755463	West Eurasian
Aleut	Zapotec	DCP1 (deam)	Chimp.REF	0.0159	0.006214	2.565	7464	7230	140637	Central Asian Siberians
Aleut	Mixe	DCP1 (all)	Chimp.REF	0.0201	0.004973	4.048	17430	16742	326181	Central Asian Siberians
Aleut	Piapoco	Mal'ta1	Chimp.REF	0.0132	0.004432	2.97	40691	39633	756244	Central Asian Siberians
Aleut	Mixtec	AG3	Chimp.REF	0.0155	0.005045	3.069	13047	12649	250241	Central Asian Siberians
Aleut	Mixe	DCP1 (deam)	Chimp.REF	0.0206	0.0059	3.487	7453	7152	140643	Central Asian Siberians
Aleut	Pima	AG3	Chimp.REF	0.0267	0.005299	5.046	13017	12339	250249	Central Asian Siberians
Aleut	Piapoco	DCP1 (all)	Chimp.REF	0.0189	0.005256	3.594	17428	16781	326137	Central Asian Siberians
Aleut	Mixtec	DCP1 (deam)	Chimp.REF	0.0073	0.005719	1.282	7484	7376	140638	Central Asian Siberians
Aleut	Mixtec	Mal'ta1	Chimp.REF	-0.0025	0.004274	-0.573	40585	40784	756269	Central Asian Siberians
Aleut	Karitiana	DCP1 (all)	Chimp.REF	0.0221	0.005309	4.159	17503	16747	326177	Central Asian Siberians
Aleut	Zapotec	Mal'ta1	Chimp.REF	0.0101	0.004381	2.301	40510	39702	756296	Central Asian Siberians
Aleut	Zapotec	DCP1 (all)	Chimp.REF	0.0164	0.005137	3.195	17476	16911	326167	Central Asian Siberians
Aleut	Piapoco	DCP1 (deam)	Chimp.REF	0.0168	0.006263	2.682	7429	7184	140627	Central Asian Siberians
Aleut	Zapotec	AG3	Chimp.REF	0.0234	0.005531	4.232	12967	12374	250258	Central Asian Siberians
Aleut	Quechua	DCP1 (deam)	Chimp.REF	0.0238	0.005952	4.004	7501	7152	140642	Central Asian Siberians
Aleut	Piapoco	AG3	Chimp.REF	0.0355	0.005575	6.366	13168	12266	250237	Central Asian Siberians
Aleut	Pima	Mal'ta1	Chimp.REF	0.0147	0.004668	3.158	40667	39485	756263	Central Asian Siberians
Aleut	Quechua	DCP1 (all)	Chimp.REF	0.0244	0.004974	4.912	17550	16713	326172	Central Asian Siberians
Aleut	Surui	Mal'ta1	Chimp.REF	0.0193	0.004892	3.935	40726	39187	756236	Central Asian Siberians
Aleut	Mixe	Mal'ta1	Chimp.REF	0.0166	0.004123	4.033	40734	39401	756327	Central Asian Siberians
Aleut	Surui	AG3	Chimp.REF	0.0332	0.006019	5.513	13045	12207	250239	Central Asian Siberians
Aleut	Mixtec	DCP1 (all)	Chimp.REF	0.007	0.00461	1.516	17479	17236	326170	Central Asian Siberians
Aleut	Quechua	AG3	Chimp.REF	0.033	0.005479	6.025	13111	12273	250258	Central Asian Siberians
Aleut	Surui	DCP1 (all)	Chimp.REF	0.0247	0.005685	4.342	17520	16676	326150	Central Asian Siberians
Aleut	Mayan	Mal'ta1	Chimp.REF	0.0127	0.004365	2.902	40553	39538	756252	Central Asian Siberians
Aleut	Karitiana	DCP1 (deam)	Chimp.REF	0.0154	0.006513	2.37	7457	7231	140644	Central Asian Siberians
Aleut	Quechua	Mal'ta1	Chimp.REF	0.0145	0.00448	3.226	40737	39576	756301	Central Asian Siberians
Aleut	Pima	DCP1 (deam)	Chimp.REF	0.0226	0.006082	3.708	7453	7125	140626	Central Asian Siberians
Aleut	Pima	DCP1 (all)	Chimp.REF	0.0214	0.005126	4.173	17446	16716	326142	Central Asian Siberians
Aleut	Mayan	AG3	Chimp.REF	0.0313	0.005247	5.972	13088	12293	250239	Central Asian Siberians
Aleut	Mayan	DCP1 (all)	Chimp.REF	0.0237	0.005156	4.6	17535	16723	326152	Central Asian Siberians
Aleut	Mayan	DCP1 (deam)	Chimp.REF	0.0179	0.006224	2.872	7455	7193	140628	Central Asian Siberians
Aleut	Karitiana	Mal'ta1	Chimp.REF	0.0215	0.004764	4.51	40964	39241	756318	Central Asian Siberians
Aleut	Surui	DCP1 (deam)	Chimp.REF	0.0234	0.006847	3.411	7490	7148	140631	Central Asian Siberians
Aleut	Karitiana	AG3	Chimp.REF	0.03	0.005495	5.46	13079	12317	250262	Central Asian Siberians
Aleut	Mixe	AG3	Chimp.REF	0.0278	0.005243	5.299	12974	12273	250262	Central Asian Siberians
Altaian	Mixe	DCP1 (deam)	Chimp.REF	0.053	0.007189	7.376	7744	6964	140474	Central Asian Siberians
Altaian	Mixtec	AG3	Chimp.REF	0.0511	0.006399	7.987	13669	12340	249870	Central Asian Siberians
Altaian	Quechua	DCP1 (all)	Chimp.REF	0.0554	0.006338	8.737	18208	16297	325749	Central Asian Siberians
Altaian	Mixtec	DCP1 (all)	Chimp.REF	0.0379	0.005983	6.328	18110	16789	325746	Central Asian Siberians
Altaian	Mixe	Mal'ta1	Chimp.REF	0.0468	0.005074	9.221	42375	38587	755090	Central Asian Siberians
Altaian	Quechua	Mal'ta1	Chimp.REF	0.0445	0.00538	8.271	42436	38821	755075	Central Asian Siberians
Altaian	Piapoco	DCP1 (all)	Chimp.REF	0.0499	0.00654	7.624	18092	16374	325716	Central Asian Siberians
Altaian	Mayan	DCP1 (deam)	Chimp.REF	0.0506	0.00756	6.695	7728	6983	140459	Central Asian Siberians
Altaian	Piapoco	AG3	Chimp.REF	0.0713	0.006514	10.949	13773	11940	249867	Central Asian Siberians
Altaian	Quechua	DCP1 (deam)	Chimp.REF	0.0565	0.007416	7.619	7766	6935	140474	Central Asian Siberians
Altaian	Zapotec	DCP1 (deam)	Chimp.REF	0.0485	0.007472	6.495	7710	6996	140468	Central Asian Siberians
Altaian	Piapoco	Mal'ta1	Chimp.REF	0.0432	0.005407	7.988	42328	38823	755014	Central Asian Siberians
Altaian	Mixe	DCP1 (all)	Chimp.REF	0.0509	0.006267	8.125	18149	16391	325755	Central Asian Siberians
Altaian	Zapotec	DCP1 (all)	Chimp.REF	0.0475	0.006244	7.605	18053	16416	325742	Central Asian Siberians
Altaian	Piapoco	DCP1 (deam)	Chimp.REF	0.0493	0.007605	6.488	7715	6989	140459	Central Asian Siberians
Altaian	Mixtec	DCP1 (deam)	Chimp.REF	0.0399	0.007221	5.52	7755	7161	140470	Central Asian Siberians
Altaian	Mayan	AG3	Chimp.REF	0.0673	0.006296	10.691	13670	11945	249870	Central Asian Siberians
Altaian	Surui	AG3	Chimp.REF	0.0689	0.006796	10.144	13653	11892	249868	Central Asian Siberians
Altaian	Surui	DCP1 (all)	Chimp.REF	0.0557	0.006859	8.118	18222	16300	325729	Central Asian Siberians
Altaian	Surui	DCP1 (deam)	Chimp.REF	0.0556	0.008066	6.893	7800	6978	140463	Central Asian Siberians
Altaian	Quechua	AG3	Chimp.REF	0.0688	0.006405	10.746	13736	11967	249885	Central Asian Siberians
Altaian	Karitiana	DCP1 (deam)	Chimp.REF	0.0482	0.00776	6.207	7737	7026	140474	Central Asian Siberians
Altaian	Pima	Mal'ta1	Chimp.REF	0.045	0.005295	8.497	42240	38603	755042	Central Asian Siberians
Altaian	Zapotec	AG3	Chimp.REF	0.0592	0.006473	9.14	13599	12080	249885	Central Asian Siberians
Altaian	Mixtec	Mal'ta1	Chimp.REF	0.0275	0.005089	5.408	42180	39920	755044	Central Asian Siberians
Altaian	Surui	Mal'ta1	Chimp.REF	0.0494	0.005479	9.02	42360	38370	755007	Central Asian Siberians
Altaian	Zapotec	Mal'ta1	Chimp.REF	0.0403	0.005091	7.919	42087	38825	755062	Central Asian Siberians
Altaian	Pima	AG3	Chimp.REF	0.0628	0.006477	9.702	13635	12023	249882	Central Asian Siberians
Altaian	Mayan	Mal'ta1	Chimp.REF	0.0429	0.005299	8.1	42023	38564	755030	Central Asian Siberians
Altaian	Pima	DCP1 (deam)	Chimp.REF	0.0553	0.007377	7.49	7745	6934	140458	Central Asian Siberians
Altaian	Mixe	AG3	Chimp.REF	0.0637	0.006386	9.971	13649	12015	249888	Central Asian Siberians
Altaian	Pima	DCP1 (all)	Chimp.REF	0.0525	0.006277	8.37	18124	16315	325722	Central Asian Siberians
Altaian	Mayan	DCP1 (all)	Chimp.REF	0.0547	0.006384	8.572	18169	16283	325728	Central Asian Siberians
Altaian	Karitiana	Mal'ta1	Chimp.REF	0.0517	0.005599	9.241	42487	38307	755084	Central Asian Siberians
Altaian	Karitiana	DCP1 (all)	Chimp.REF	0.0531	0.006686	7.943	18171	16338	325750	Central Asian Siberians
Altaian	Karitiana	AG3	Chimp.REF	0.0658	0.006521	10.092	13696	12005	249888	Central Asian Siberians
Ami	Quechua	Mal'ta1	Chimp.REF	0.0714	0.004909	14.536	43140	37394	756252	East Asian
Ami	Mayan	Mal'ta1	Chimp.REF	0.0699	0.004617	15.137	42869	37268	756204	East Asian
Ami	Mixe	DCP1 (all)	Chimp.REF	0.0759	0.005683	13.349	18345	15758	326170	East Asian
Ami	Mixtec	Mal'ta1	Chimp.REF	0.0536	0.004829	11.09	43149	38763	756216	East Asian
Ami	Mayan	DCP1 (all)	Chimp.REF	0.0792	0.005703	13.892	18477	15764	326143	East Asian
Ami	Mayan	AG3	Chimp.REF	0.1024	0.005605	18.266	14036	11429	250220	East Asian
Ami	Mixe	DCP1 (deam)	Chimp.REF	0.078	0.006891	11.323	7865	6726	140636	East Asian
Ami	Mayan	DCP1 (deam)	Chimp.REF	0.075	0.006991	10.731	7885	6785	140622	East Asian
Ami	Surui	DCP1 (all)	Chimp.REF	0.0806	0.006212	12.97	18396	15652	326146	East Asian
Ami	Quechua	DCP1 (all)	Chimp.REF	0.0799	0.005834	13.691	18497	15761	326162	East Asian
Ami	Quechua	AG3	Chimp.REF	0.1037	0.00575	18.041	14103	11452	250238	East Asian
Ami	Zapotec	DCP1 (deam)	Chimp.REF	0.0732	0.007123	10.279	7863	6790	140630	East Asian
Ami	Mixe	AG3	Chimp.REF	0.099	0.005719	17.305	13961	11447	250241	East Asian
Ami	Mixtec	DCP1 (all)	Chimp.REF	0.0615	0.00545	11.277	18505	16363	326162	East Asian
Ami	Mixtec	DCP1 (deam)	Chimp.REF	0.0635	0.006763	9.384	7941	6994	140633	East Asian
Ami	Quechua	DCP1 (deam)	Chimp.REF	0.081	0.007027	11.527	7928	6740	140635	East Asian
Ami	Zapotec	DCP1 (all)	Chimp.REF	0.0721	0.005662	12.734	18329	15864	326157	East Asian
Ami	Surui	Mal'ta1	Chimp.REF	0.0766	0.005166	14.824	43034	36912	756189	East Asian
Ami	Mixtec	AG3	Chimp.REF	0.0852	0.005852	14.567	14066	11856	250222	East Asian
Ami	Pima	DCP1 (all)	Chimp.REF	0.0772	0.005902	13.082	18357	15726	326137	East Asian
Ami	Piapoco	DCP1 (all)	Chimp.REF	0.0747	0.005699	13.112	18339	15789	326129	East Asian
Ami	Zapotec	Mal'ta1	Chimp.REF	0.067	0.004638	14.451	42958	37561	756243	East Asian
Ami	Zapotec	AG3	Chimp.REF	0.0942	0.006134	15.364	13971	11564	250237	East Asian
Ami	Pima	DCP1 (deam)	Chimp.REF	0.0803	0.007295	11.003	7857	6690	140623	East Asian
Ami	Pima	AG3	Chimp.REF	0.0978	0.005965	16.4	13976	11485	250230	East Asian
Ami	Karitiana	DCP1 (all)	Chimp.REF	0.0779	0.005868	13.272	18376	15721	326166	East Asian
Ami	Surui	DCP1 (deam)	Chimp.REF	0.0808	0.007781	10.384	7895	6715	140628	East Asian
Ami	Surui	AG3	Chimp.REF	0.1048	0.006521	16.067	13977	11326	250223	East Asian
Ami	Pima	Mal'ta1	Chimp.REF	0.0718	0.005053	14.216	43049	37279	756213	East Asian
Ami	Piapoco	DCP1 (deam)	Chimp.REF	0.0743	0.007087	10.489	7834	6750	140622	East Asian
Ami	Karitiana	DCP1 (deam)	Chimp.REF	0.0731	0.007292	10.028	7816	6751	140637	East Asian
Ami	Karitiana	Mal'ta1	Chimp.REF	0.0788	0.004946	15.936	43154	36849	756264	East Asian
Ami	Karitiana	AG3	Chimp.REF	0.1011	0.005969	16.943	14006	11434	250243	East Asian
Ami	Piapoco	Mal'ta1	Chimp.REF	0.0704	0.004842	14.528	42994	37342	756192	East Asian
Ami	Mixe	Mal'ta1	Chimp.REF	0.0737	0.004617	15.97	43089	37171	756273	East Asian
Ami	Piapoco	AG3	Chimp.REF	0.1067	0.00578	18.457	14089	11373	250217	East Asian
Armenian	Pima	DCP1 (deam)	Chimp.REF	0.0568	0.006792	8.359	8397	7495	140625	West Eurasian
Armenian	Surui	AG3	Chimp.REF	0.072	0.006286	11.448	14746	12766	250220	West Eurasian
Armenian	Quechua	DCP1 (deam)	Chimp.REF	0.058	0.006879	8.438	8406	7483	140641	West Eurasian
Armenian	Mixe	AG3	Chimp.REF	0.0669	0.005664	11.802	14706	12863	250243	West Eurasian
Armenian	Mayan	Mal'ta1	Chimp.REF	0.0465	0.005175	8.979	45634	41582	756203	West Eurasian
Armenian	Pima	DCP1 (all)	Chimp.REF	0.0538	0.005771	9.325	19634	17629	326130	West Eurasian
Armenian	Zapotec	AG3	Chimp.REF	0.0631	0.005871	10.745	14611	12877	250238	West Eurasian
Armenian	Piapoco	DCP1 (all)	Chimp.REF	0.0516	0.005889	8.762	19569	17649	326124	West Eurasian
Armenian	Karitiana	DCP1 (deam)	Chimp.REF	0.0502	0.007027	7.145	8367	7567	140642	West Eurasian
Armenian	Mixe	DCP1 (deam)	Chimp.REF	0.0549	0.006676	8.226	8392	7518	140642	West Eurasian
Armenian	Zapotec	DCP1 (deam)	Chimp.REF	0.051	0.006721	7.586	8318	7511	140636	West Eurasian
Armenian	Mixe	DCP1 (all)	Chimp.REF	0.0528	0.005697	9.26	19575	17613	326167	West Eurasian
Armenian	Mayan	AG3	Chimp.REF	0.0702	0.005708	12.298	14756	12821	250222	West Eurasian
Armenian	Surui	Mal'ta1	Chimp.REF	0.0525	0.005481	9.573	45887	41312	756189	West Eurasian
Armenian	Mixe	Mal'ta1	Chimp.REF	0.05	0.005045	9.915	45861	41491	756280	West Eurasian
Armenian	Quechua	AG3	Chimp.REF	0.0719	0.005929	12.124	14755	12776	250241	West Eurasian
Armenian	Zapotec	Mal'ta1	Chimp.REF	0.0442	0.004991	8.858	45424	41578	756251	West Eurasian
Armenian	Karitiana	Mal'ta1	Chimp.REF	0.0545	0.005364	10.161	46049	41289	756271	West Eurasian
Armenian	Surui	DCP1 (deam)	Chimp.REF	0.0574	0.007253	7.915	8429	7514	140630	West Eurasian
Armenian	Pima	AG3	Chimp.REF	0.0657	0.005838	11.261	14752	12932	250231	West Eurasian
Armenian	Zapotec	DCP1 (all)	Chimp.REF	0.0496	0.005764	8.6	19465	17626	326154	West Eurasian
Armenian	Quechua	Mal'ta1	Chimp.REF	0.0481	0.005222	9.208	45749	41551	756256	West Eurasian
Armenian	Piapoco	DCP1 (deam)	Chimp.REF	0.0514	0.006943	7.397	8382	7563	140626	West Eurasian
Armenian	Pima	Mal'ta1	Chimp.REF	0.0483	0.00517	9.335	45854	41632	756219	West Eurasian
Armenian	Karitiana	AG3	Chimp.REF	0.0689	0.005907	11.659	14772	12869	250244	West Eurasian
Armenian	Mayan	DCP1 (all)	Chimp.REF	0.0561	0.00582	9.638	19641	17554	326138	West Eurasian
Armenian	Mixtec	AG3	Chimp.REF	0.0562	0.005628	9.978	14481	12941	250222	West Eurasian
Armenian	Surui	DCP1 (all)	Chimp.REF	0.057	0.00618	9.217	19649	17532	326137	West Eurasian
Armenian	Mixtec	DCP1 (deam)	Chimp.REF	0.0431	0.006612	6.522	8249	7567	140637	West Eurasian
Armenian	Quechua	DCP1 (all)	Chimp.REF	0.0569	0.005799	9.803	19607	17498	326159	West Eurasian
Armenian	Piapoco	Mal'ta1	Chimp.REF	0.0469	0.005214	8.995	45739	41640	756196	West Eurasian
Armenian	Mixtec	Mal'ta1	Chimp.REF	0.0327	0.004874	6.709	44870	42028	756221	West Eurasian
Armenian	Karitiana	DCP1 (all)	Chimp.REF	0.0545	0.006004	9.081	19628	17598	326162	West Eurasian
Armenian	Piapoco	AG3	Chimp.REF	0.074	0.005932	12.481	14832	12787	250218	West Eurasian
Armenian	Mixtec	DCP1 (all)	Chimp.REF	0.041	0.005497	7.463	19246	17729	326157	West Eurasian
Armenian	Mayan	DCP1 (deam)	Chimp.REF	0.0524	0.006903	7.591	8382	7547	140627	West Eurasian
Atayal	Karitiana	DCP1 (deam)	Chimp.REF	0.0824	0.008144	10.118	7910	6705	140469	East Asian
Atayal	Quechua	DCP1 (deam)	Chimp.REF	0.0906	0.007903	11.462	7978	6653	140468	East Asian
Atayal	Karitiana	DCP1 (all)	Chimp.REF	0.0845	0.006769	12.479	18498	15616	325725	East Asian
Atayal	Surui	Mal'ta1	Chimp.REF	0.0762	0.00568	13.415	43226	37105	755012	East Asian
Atayal	Mixtec	DCP1 (deam)	Chimp.REF	0.0729	0.007296	9.995	8006	6918	140465	East Asian
Atayal	Pima	Mal'ta1	Chimp.REF	0.072	0.005496	13.106	42975	37201	755034	East Asian
Atayal	Mixtec	DCP1 (all)	Chimp.REF	0.0682	0.006248	10.921	18598	16222	325719	East Asian
Atayal	Mixe	AG3	Chimp.REF	0.0984	0.006639	14.818	13932	11437	249867	East Asian
Atayal	Zapotec	DCP1 (deam)	Chimp.REF	0.0825	0.007847	10.514	7952	6740	140463	East Asian
Atayal	Zapotec	AG3	Chimp.REF	0.0939	0.006953	13.507	13926	11535	249863	East Asian
Atayal	Quechua	AG3	Chimp.REF	0.1033	0.006656	15.518	14066	11433	249864	East Asian
Atayal	Mixe	Mal'ta1	Chimp.REF	0.0736	0.005302	13.877	43170	37254	755091	East Asian
Atayal	Piapoco	AG3	Chimp.REF	0.1056	0.006616	15.965	14121	11423	249842	East Asian
Atayal	Karitiana	Mal'ta1	Chimp.REF	0.0786	0.005516	14.245	43316	37005	755086	East Asian
Atayal	Surui	AG3	Chimp.REF	0.1036	0.007053	14.685	14028	11395	249845	East Asian
Atayal	Zapotec	DCP1 (all)	Chimp.REF	0.0787	0.006499	12.113	18475	15778	325717	East Asian
Atayal	Pima	AG3	Chimp.REF	0.0976	0.00686	14.227	13950	11469	249855	East Asian
Atayal	Piapoco	DCP1 (all)	Chimp.REF	0.0811	0.006832	11.866	18462	15694	325690	East Asian
Atayal	Karitiana	AG3	Chimp.REF	0.1006	0.006736	14.931	13989	11433	249867	East Asian
Atayal	Piapoco	DCP1 (deam)	Chimp.REF	0.0834	0.008094	10.3	7938	6717	140455	East Asian
Atayal	Pima	DCP1 (all)	Chimp.REF	0.084	0.006862	12.246	18409	15555	325697	East Asian
Atayal	Mixtec	AG3	Chimp.REF	0.0849	0.00653	12.996	14041	11845	249847	East Asian
Atayal	Zapotec	Mal'ta1	Chimp.REF	0.067	0.005397	12.41	42987	37591	755065	East Asian
Atayal	Mixtec	Mal'ta1	Chimp.REF	0.0536	0.005178	10.353	43209	38813	755036	East Asian
Atayal	Surui	DCP1 (deam)	Chimp.REF	0.09	0.008198	10.983	7983	6664	140460	East Asian
Atayal	Mayan	Mal'ta1	Chimp.REF	0.0699	0.00528	13.229	42905	37302	755020	East Asian
Atayal	Quechua	Mal'ta1	Chimp.REF	0.0714	0.005339	13.365	43171	37420	755067	East Asian
Atayal	Mayan	DCP1 (deam)	Chimp.REF	0.0847	0.007863	10.766	7944	6704	140455	East Asian
Atayal	Piapoco	Mal'ta1	Chimp.REF	0.0701	0.00557	12.579	43111	37466	755016	East Asian
Atayal	Pima	DCP1 (deam)	Chimp.REF	0.09	0.007881	11.42	7907	6602	140455	East Asian
Atayal	Quechua	DCP1 (all)	Chimp.REF	0.0869	0.006886	12.622	18548	15582	325722	East Asian
Atayal	Mayan	AG3	Chimp.REF	0.102	0.006476	15.746	14020	11426	249846	East Asian
Atayal	Mayan	DCP1 (all)	Chimp.REF	0.0861	0.006582	13.076	18579	15635	325703	East Asian
Atayal	Surui	DCP1 (all)	Chimp.REF	0.087	0.006959	12.498	18566	15595	325705	East Asian
Atayal	Mixe	DCP1 (deam)	Chimp.REF	0.0871	0.007581	11.494	7941	6668	140469	East Asian
Atayal	Mixe	DCP1 (all)	Chimp.REF	0.0824	0.006524	12.627	18447	15639	325729	East Asian
Australian	Piapoco	DCP1 (deam)	Chimp.REF	0.1101	0.007539	14.605	8788	7045	140590	Oceanians
Australian	Mayan	DCP1 (deam)	Chimp.REF	0.111	0.007372	15.061	8806	7046	140593	Oceanians
Australian	Surui	Mal'ta1	Chimp.REF	0.1115	0.005802	19.219	47527	37991	755990	Oceanians
Australian	Piapoco	Mal'ta1	Chimp.REF	0.1054	0.005518	19.106	47508	38447	755993	Oceanians
Australian	Piapoco	AG3	Chimp.REF	0.1364	0.00633	21.544	15533	11805	250142	Oceanians
Australian	Pima	AG3	Chimp.REF	0.1281	0.006488	19.741	15419	11918	250154	Oceanians
Australian	Surui	DCP1 (deam)	Chimp.REF	0.1161	0.008039	14.444	8830	6993	140595	Oceanians
Australian	Mixtec	Mal'ta1	Chimp.REF	0.09	0.005406	16.645	47249	39448	756018	Oceanians
Australian	Surui	DCP1 (all)	Chimp.REF	0.1171	0.006765	17.308	20575	16262	326069	Oceanians
Australian	Mixtec	AG3	Chimp.REF	0.1168	0.006227	18.757	15410	12187	250146	Oceanians
Australian	Zapotec	AG3	Chimp.REF	0.1251	0.006424	19.477	15366	11949	250164	Oceanians
Australian	Quechua	Mal'ta1	Chimp.REF	0.1066	0.005481	19.449	47565	38401	756054	Oceanians
Australian	Zapotec	DCP1 (all)	Chimp.REF	0.1096	0.006212	17.636	20449	16411	326083	Oceanians
Australian	Piapoco	DCP1 (all)	Chimp.REF	0.1114	0.006328	17.601	20533	16418	326055	Oceanians
Australian	Surui	AG3	Chimp.REF	0.1348	0.006746	19.976	15418	11756	250146	Oceanians
Australian	Karitiana	AG3	Chimp.REF	0.1313	0.006447	20.374	15450	11863	250168	Oceanians
Australian	Karitiana	Mal'ta1	Chimp.REF	0.1134	0.005751	19.711	47763	38038	756069	Oceanians
Australian	Pima	DCP1 (deam)	Chimp.REF	0.1158	0.007364	15.728	8796	6970	140589	Oceanians
Australian	Quechua	DCP1 (all)	Chimp.REF	0.1168	0.006313	18.503	20602	16292	326089	Oceanians
Australian	Mixe	AG3	Chimp.REF	0.1287	0.006356	20.251	15457	11932	250166	Oceanians
Australian	Zapotec	Mal'ta1	Chimp.REF	0.1027	0.005365	19.143	47302	38491	756043	Oceanians
Australian	Mixtec	DCP1 (all)	Chimp.REF	0.0998	0.006199	16.105	20466	16751	326088	Oceanians
Australian	Pima	DCP1 (all)	Chimp.REF	0.1142	0.006311	18.09	20508	16305	326060	Oceanians
Australian	Pima	Mal'ta1	Chimp.REF	0.1068	0.005593	19.097	47563	38383	756018	Oceanians
Australian	Karitiana	DCP1 (deam)	Chimp.REF	0.1088	0.007804	13.939	8794	7068	140606	Oceanians
Australian	Quechua	AG3	Chimp.REF	0.134	0.006344	21.115	15501	11839	250162	Oceanians
Australian	Zapotec	DCP1 (deam)	Chimp.REF	0.1093	0.007404	14.757	8793	7061	140599	Oceanians
Australian	Mixtec	DCP1 (deam)	Chimp.REF	0.1005	0.007445	13.494	8808	7200	140602	Oceanians
Australian	Mayan	Mal'ta1	Chimp.REF	0.1047	0.005374	19.49	47520	38509	755998	Oceanians
Australian	Quechua	DCP1 (deam)	Chimp.REF	0.1166	0.007382	15.797	8844	6997	140604	Oceanians
Australian	Mayan	AG3	Chimp.REF	0.1317	0.006186	21.29	15546	11928	250147	Oceanians
Australian	Karitiana	DCP1 (all)	Chimp.REF	0.1145	0.00656	17.456	20577	16348	326093	Oceanians
Australian	Mayan	DCP1 (all)	Chimp.REF	0.1157	0.006087	19.006	20659	16374	326070	Oceanians
Australian	Mixe	Mal'ta1	Chimp.REF	0.1084	0.005361	20.218	47720	38388	756077	Oceanians
Australian	Mixe	DCP1 (deam)	Chimp.REF	0.1135	0.007371	15.402	8828	7028	140606	Oceanians
Australian	Mixe	DCP1 (all)	Chimp.REF	0.1126	0.006368	17.676	20564	16403	326098	Oceanians
Balochi	Zapotec	DCP1 (deam)	Chimp.REF	0.0446	0.006569	6.782	8258	7554	140630	South Asian
Balochi	Piapoco	AG3	Chimp.REF	0.0667	0.005612	11.885	14730	12888	250213	South Asian
Balochi	Quechua	Mal'ta1	Chimp.REF	0.046	0.005062	9.092	45472	41470	756211	South Asian
Balochi	Mayan	DCP1 (deam)	Chimp.REF	0.0463	0.006758	6.85	8275	7542	140621	South Asian
Balochi	Piapoco	Mal'ta1	Chimp.REF	0.0449	0.004996	8.978	45424	41524	756159	South Asian
Balochi	Karitiana	DCP1 (deam)	Chimp.REF	0.0439	0.006982	6.284	8292	7595	140636	South Asian
Balochi	Surui	Mal'ta1	Chimp.REF	0.0505	0.005182	9.736	45595	41216	756149	South Asian
Balochi	Zapotec	DCP1 (all)	Chimp.REF	0.0416	0.005559	7.491	19246	17708	326147	South Asian
Balochi	Zapotec	Mal'ta1	Chimp.REF	0.0421	0.004814	8.754	45143	41492	756210	South Asian
Balochi	Mayan	AG3	Chimp.REF	0.063	0.005393	11.679	14618	12886	250212	South Asian
Balochi	Karitiana	DCP1 (all)	Chimp.REF	0.0466	0.005801	8.039	19416	17685	326155	South Asian
Balochi	Zapotec	AG3	Chimp.REF	0.0556	0.005684	9.787	14527	12996	250230	South Asian
Balochi	Mayan	DCP1 (all)	Chimp.REF	0.0484	0.005523	8.761	19358	17570	326131	South Asian
Balochi	Surui	AG3	Chimp.REF	0.0646	0.006185	10.438	14664	12885	250213	South Asian
Balochi	Mayan	Mal'ta1	Chimp.REF	0.0445	0.004912	9.053	45264	41410	756163	South Asian
Balochi	Karitiana	AG3	Chimp.REF	0.0614	0.00577	10.642	14680	12982	250235	South Asian
Balochi	Surui	DCP1 (deam)	Chimp.REF	0.0512	0.00731	6.999	8337	7525	140624	South Asian
Balochi	Quechua	DCP1 (deam)	Chimp.REF	0.0518	0.006665	7.767	8322	7503	140635	South Asian
Balochi	Quechua	AG3	Chimp.REF	0.0645	0.005798	11.12	14660	12885	250230	South Asian
Balochi	Piapoco	DCP1 (deam)	Chimp.REF	0.0452	0.006855	6.594	8287	7571	140621	South Asian
Balochi	Piapoco	DCP1 (all)	Chimp.REF	0.0439	0.005545	7.917	19282	17661	326120	South Asian
Balochi	Pima	DCP1 (all)	Chimp.REF	0.0462	0.005592	8.266	19322	17615	326122	South Asian
Balochi	Pima	DCP1 (deam)	Chimp.REF	0.0507	0.006757	7.504	8278	7479	140619	South Asian
Balochi	Quechua	DCP1 (all)	Chimp.REF	0.0491	0.005596	8.77	19379	17566	326152	South Asian
Balochi	Mixtec	AG3	Chimp.REF	0.0486	0.005548	8.759	14391	13057	250213	South Asian
Balochi	Mixe	DCP1 (deam)	Chimp.REF	0.0489	0.006485	7.539	8268	7497	140636	South Asian
Balochi	Karitiana	Mal'ta1	Chimp.REF	0.0525	0.005061	10.366	45831	41263	756229	South Asian
Balochi	Surui	DCP1 (all)	Chimp.REF	0.0492	0.005998	8.197	19408	17589	326131	South Asian
Balochi	Mixe	Mal'ta1	Chimp.REF	0.0481	0.004781	10.066	45473	41297	756237	South Asian
Balochi	Mixe	AG3	Chimp.REF	0.0596	0.005697	10.471	14559	12920	250233	South Asian
Balochi	Pima	AG3	Chimp.REF	0.0585	0.005627	10.403	14616	12999	250221	South Asian
Balochi	Mixtec	Mal'ta1	Chimp.REF	0.0305	0.004878	6.257	44629	41986	756183	South Asian
Balochi	Mixe	DCP1 (all)	Chimp.REF	0.0452	0.005542	8.148	19256	17592	326160	South Asian
Balochi	Mixtec	DCP1 (all)	Chimp.REF	0.0331	0.005326	6.213	19039	17819	326151	South Asian
Balochi	Pima	Mal'ta1	Chimp.REF	0.0463	0.00494	9.372	45455	41433	756175	South Asian
Balochi	Mixtec	DCP1 (deam)	Chimp.REF	0.0367	0.006649	5.526	8166	7587	140631	South Asian
Basque	Quechua	AG3	Chimp.REF	0.0576	0.006012	9.584	14579	12991	250244	West Eurasian
Basque	Zapotec	AG3	Chimp.REF	0.049	0.005794	8.451	14401	13057	250245	West Eurasian
Basque	Zapotec	DCP1 (all)	Chimp.REF	0.0346	0.005877	5.88	19239	17954	326155	West Eurasian
Basque	Mixtec	DCP1 (deam)	Chimp.REF	0.0275	0.006651	4.136	8125	7690	140636	West Eurasian
Basque	Zapotec	DCP1 (deam)	Chimp.REF	0.0352	0.006972	5.051	8228	7668	140635	West Eurasian
Basque	Mayan	DCP1 (all)	Chimp.REF	0.0412	0.005836	7.054	19390	17857	326140	West Eurasian
Basque	Mixtec	Mal'ta1	Chimp.REF	0.0187	0.004862	3.85	44139	42518	756227	West Eurasian
Basque	Mixe	AG3	Chimp.REF	0.0527	0.005838	9.027	14515	13062	250247	West Eurasian
Basque	Mixtec	AG3	Chimp.REF	0.0419	0.005719	7.333	14271	13122	250227	West Eurasian
Basque	Quechua	DCP1 (deam)	Chimp.REF	0.0424	0.007084	5.982	8306	7630	140641	West Eurasian
Basque	Mixe	DCP1 (deam)	Chimp.REF	0.0393	0.006898	5.695	8288	7661	140641	West Eurasian
Basque	Mixtec	DCP1 (all)	Chimp.REF	0.0261	0.005428	4.804	18944	17981	326158	West Eurasian
Basque	Zapotec	Mal'ta1	Chimp.REF	0.0302	0.004844	6.241	44786	42158	756257	West Eurasian
Basque	Surui	DCP1 (deam)	Chimp.REF	0.0418	0.007472	5.592	8325	7658	140629	West Eurasian
Basque	Surui	AG3	Chimp.REF	0.0577	0.006323	9.123	14579	12988	250226	West Eurasian
Basque	Quechua	DCP1 (all)	Chimp.REF	0.0419	0.005766	7.26	19376	17819	326161	West Eurasian
Basque	Mayan	Mal'ta1	Chimp.REF	0.0325	0.005101	6.372	44970	42138	756211	West Eurasian
Basque	Quechua	Mal'ta1	Chimp.REF	0.0341	0.005139	6.635	45178	42198	756259	West Eurasian
Basque	Surui	DCP1 (all)	Chimp.REF	0.0419	0.006255	6.696	19445	17882	326138	West Eurasian
Basque	Karitiana	AG3	Chimp.REF	0.0546	0.005866	9.307	14612	13099	250249	West Eurasian
Basque	Mayan	DCP1 (deam)	Chimp.REF	0.0369	0.006952	5.302	8270	7682	140627	West Eurasian
Basque	Mixe	Mal'ta1	Chimp.REF	0.0361	0.00491	7.348	45236	42086	756283	West Eurasian
Basque	Mayan	AG3	Chimp.REF	0.056	0.005731	9.776	14554	13010	250226	West Eurasian
Basque	Pima	DCP1 (all)	Chimp.REF	0.0389	0.005749	6.771	19370	17919	326130	West Eurasian
Basque	Surui	Mal'ta1	Chimp.REF	0.0385	0.005421	7.1	45265	41910	756194	West Eurasian
Basque	Piapoco	Mal'ta1	Chimp.REF	0.033	0.005077	6.493	45160	42278	756199	West Eurasian
Basque	Piapoco	DCP1 (deam)	Chimp.REF	0.0358	0.006977	5.134	8270	7698	140625	West Eurasian
Basque	Karitiana	Mal'ta1	Chimp.REF	0.0405	0.005361	7.549	45538	41996	756275	West Eurasian
Basque	Karitiana	DCP1 (all)	Chimp.REF	0.0394	0.006113	6.449	19466	17989	326163	West Eurasian
Basque	Pima	AG3	Chimp.REF	0.0516	0.00578	8.928	14563	13133	250235	West Eurasian
Basque	Karitiana	DCP1 (deam)	Chimp.REF	0.0345	0.007246	4.762	8286	7734	140641	West Eurasian
Basque	Piapoco	DCP1 (all)	Chimp.REF	0.0367	0.005831	6.302	19330	17960	326125	West Eurasian
Basque	Pima	DCP1 (deam)	Chimp.REF	0.0412	0.007026	5.869	8272	7617	140624	West Eurasian
Basque	Pima	Mal'ta1	Chimp.REF	0.0343	0.005068	6.774	45260	42256	756219	West Eurasian
Basque	Mixe	DCP1 (all)	Chimp.REF	0.0378	0.00569	6.641	19341	17933	326168	West Eurasian
Basque	Piapoco	AG3	Chimp.REF	0.0598	0.005828	10.268	14643	12990	250223	West Eurasian
BedouinB	Mixtec	Mal'ta1	Chimp.REF	0.0604	0.00512	11.8	46659	41343	756186	West Eurasian
BedouinB	Zapotec	Mal'ta1	Chimp.REF	0.0719	0.005148	13.97	47150	40823	756217	West Eurasian
BedouinB	Surui	Mal'ta1	Chimp.REF	0.0798	0.00545	14.639	47729	40677	756153	West Eurasian
BedouinB	Mixe	DCP1 (deam)	Chimp.REF	0.0788	0.006875	11.464	8724	7449	140633	West Eurasian
BedouinB	Karitiana	DCP1 (deam)	Chimp.REF	0.074	0.007259	10.197	8710	7509	140633	West Eurasian
BedouinB	Surui	AG3	Chimp.REF	0.1032	0.006294	16.395	15467	12573	250218	West Eurasian
BedouinB	Quechua	DCP1 (all)	Chimp.REF	0.0817	0.005898	13.85	20428	17342	326157	West Eurasian
BedouinB	Quechua	DCP1 (deam)	Chimp.REF	0.0818	0.007142	11.448	8749	7426	140632	West Eurasian
BedouinB	Quechua	AG3	Chimp.REF	0.1027	0.005983	17.156	15525	12634	250237	West Eurasian
BedouinB	Mixtec	DCP1 (all)	Chimp.REF	0.0665	0.005656	11.749	19998	17506	326154	West Eurasian
BedouinB	Zapotec	AG3	Chimp.REF	0.095	0.005956	15.953	15251	12604	250237	West Eurasian
BedouinB	Mixtec	AG3	Chimp.REF	0.0879	0.005904	14.888	15165	12714	250220	West Eurasian
BedouinB	Zapotec	DCP1 (all)	Chimp.REF	0.0749	0.005995	12.494	20194	17380	326151	West Eurasian
BedouinB	Pima	DCP1 (deam)	Chimp.REF	0.0806	0.007232	11.151	8730	7427	140616	West Eurasian
BedouinB	Quechua	Mal'ta1	Chimp.REF	0.0753	0.005255	14.324	47676	41002	756218	West Eurasian
BedouinB	Karitiana	DCP1 (all)	Chimp.REF	0.0792	0.006051	13.091	20475	17470	326158	West Eurasian
BedouinB	Mixe	DCP1 (all)	Chimp.REF	0.0778	0.00585	13.301	20345	17408	326163	West Eurasian
BedouinB	Zapotec	DCP1 (deam)	Chimp.REF	0.0753	0.007012	10.744	8623	7414	140628	West Eurasian
BedouinB	Karitiana	Mal'ta1	Chimp.REF	0.0816	0.005331	15.301	47966	40731	756235	West Eurasian
BedouinB	Mixe	AG3	Chimp.REF	0.0985	0.005846	16.849	15367	12611	250241	West Eurasian
BedouinB	Pima	Mal'ta1	Chimp.REF	0.0754	0.005408	13.946	47750	41053	756183	West Eurasian
BedouinB	Karitiana	AG3	Chimp.REF	0.1001	0.005972	16.761	15464	12650	250241	West Eurasian
BedouinB	Mixe	Mal'ta1	Chimp.REF	0.0774	0.005062	15.284	47684	40836	756243	West Eurasian
BedouinB	Piapoco	AG3	Chimp.REF	0.1051	0.005971	17.594	15559	12601	250214	West Eurasian
BedouinB	Piapoco	DCP1 (deam)	Chimp.REF	0.0753	0.00705	10.68	8713	7493	140618	West Eurasian
BedouinB	Pima	DCP1 (all)	Chimp.REF	0.0788	0.006113	12.889	20411	17430	326125	West Eurasian
BedouinB	Mayan	DCP1 (deam)	Chimp.REF	0.0764	0.007061	10.818	8712	7476	140619	West Eurasian
BedouinB	Surui	DCP1 (all)	Chimp.REF	0.0818	0.006156	13.287	20457	17363	326133	West Eurasian
BedouinB	Mayan	AG3	Chimp.REF	0.1014	0.005776	17.562	15467	12619	250220	West Eurasian
BedouinB	Surui	DCP1 (deam)	Chimp.REF	0.0812	0.007298	11.132	8754	7439	140621	West Eurasian
BedouinB	Mayan	Mal'ta1	Chimp.REF	0.0736	0.005221	14.095	47587	41064	756169	West Eurasian
BedouinB	Pima	AG3	Chimp.REF	0.0972	0.005872	16.545	15424	12692	250228	West Eurasian
BedouinB	Piapoco	Mal'ta1	Chimp.REF	0.0741	0.005203	14.246	47683	41103	756161	West Eurasian
BedouinB	Mixtec	DCP1 (deam)	Chimp.REF	0.0675	0.006891	9.791	8561	7479	140629	West Eurasian
BedouinB	Piapoco	DCP1 (all)	Chimp.REF	0.0765	0.0058	13.186	20384	17488	326121	West Eurasian
BedouinB	Mayan	DCP1 (all)	Chimp.REF	0.0809	0.005893	13.726	20463	17400	326136	West Eurasian
Bengali	Quechua	AG3	Chimp.REF	0.0758	0.005612	13.507	14508	12463	250243	South Asian
Bengali	Piapoco	DCP1 (deam)	Chimp.REF	0.0491	0.006568	7.469	8140	7379	140623	South Asian
Bengali	Pima	DCP1 (deam)	Chimp.REF	0.0546	0.006625	8.234	8160	7316	140622	South Asian
Bengali	Pima	Mal'ta1	Chimp.REF	0.0497	0.004811	10.326	44738	40503	756213	South Asian
Bengali	Quechua	Mal'ta1	Chimp.REF	0.0495	0.00466	10.617	44655	40444	756250	South Asian
Bengali	Pima	DCP1 (all)	Chimp.REF	0.0552	0.005582	9.885	19110	17112	326125	South Asian
Bengali	Karitiana	Mal'ta1	Chimp.REF	0.0562	0.004815	11.672	44855	40082	756268	South Asian
Bengali	Surui	DCP1 (all)	Chimp.REF	0.0582	0.006001	9.698	19186	17075	326134	South Asian
Bengali	Pima	AG3	Chimp.REF	0.0696	0.005635	12.354	14476	12592	250232	South Asian
Bengali	Karitiana	AG3	Chimp.REF	0.0732	0.00567	12.903	14437	12468	250248	South Asian
Bengali	Mixe	AG3	Chimp.REF	0.0709	0.005621	12.609	14425	12516	250246	South Asian
Bengali	Piapoco	DCP1 (all)	Chimp.REF	0.0528	0.005391	9.799	19079	17165	326122	South Asian
Bengali	Mixtec	DCP1 (all)	Chimp.REF	0.0415	0.005304	7.825	18956	17445	326154	South Asian
Bengali	Zapotec	DCP1 (deam)	Chimp.REF	0.0485	0.006441	7.524	8119	7369	140632	South Asian
Bengali	Mixtec	DCP1 (deam)	Chimp.REF	0.0401	0.006457	6.207	8090	7467	140634	South Asian
Bengali	Quechua	DCP1 (all)	Chimp.REF	0.0581	0.005618	10.333	19176	17072	326154	South Asian
Bengali	Piapoco	Mal'ta1	Chimp.REF	0.0484	0.004595	10.527	44596	40481	756191	South Asian
Bengali	Mayan	AG3	Chimp.REF	0.0742	0.005406	13.734	14472	12471	250225	South Asian
Bengali	Surui	AG3	Chimp.REF	0.0762	0.006239	12.211	14436	12392	250224	South Asian
Bengali	Piapoco	AG3	Chimp.REF	0.0783	0.005664	13.826	14539	12428	250221	South Asian
Bengali	Mayan	Mal'ta1	Chimp.REF	0.0479	0.004533	10.559	44489	40425	756202	South Asian
Bengali	Zapotec	AG3	Chimp.REF	0.0668	0.005576	11.982	14371	12571	250241	South Asian
Bengali	Mixtec	AG3	Chimp.REF	0.0594	0.005487	10.819	14313	12709	250225	South Asian
Bengali	Zapotec	DCP1 (all)	Chimp.REF	0.0505	0.005512	9.171	19048	17215	326149	South Asian
Bengali	Zapotec	Mal'ta1	Chimp.REF	0.0454	0.004436	10.237	44430	40570	756244	South Asian
Bengali	Karitiana	DCP1 (all)	Chimp.REF	0.0559	0.005739	9.738	19109	17086	326158	South Asian
Bengali	Mixe	Mal'ta1	Chimp.REF	0.0515	0.004456	11.562	44736	40352	756274	South Asian
Bengali	Mayan	DCP1 (deam)	Chimp.REF	0.05	0.006705	7.461	8161	7383	140625	South Asian
Bengali	Quechua	DCP1 (deam)	Chimp.REF	0.0557	0.006694	8.321	8187	7323	140637	South Asian
Bengali	Mixtec	Mal'ta1	Chimp.REF	0.0334	0.004503	7.417	44119	41267	756221	South Asian
Bengali	Mixe	DCP1 (all)	Chimp.REF	0.0539	0.005561	9.7	19098	17143	326162	South Asian
Bengali	Mayan	DCP1 (all)	Chimp.REF	0.0572	0.005577	10.264	19203	17124	326136	South Asian
Bengali	Mixe	DCP1 (deam)	Chimp.REF	0.0527	0.006391	8.243	8146	7331	140638	South Asian
Bengali	Surui	DCP1 (deam)	Chimp.REF	0.0553	0.007234	7.649	8168	7312	140627	South Asian
Bengali	Karitiana	DCP1 (deam)	Chimp.REF	0.0479	0.006912	6.929	8115	7373	140639	South Asian
Bengali	Surui	Mal'ta1	Chimp.REF	0.0542	0.00503	10.769	44660	40071	756190	South Asian
Bergamo	Piapoco	DCP1 (deam)	Chimp.REF	0.0439	0.007722	5.685	8260	7565	140374	West Eurasian
Bergamo	Piapoco	Mal'ta1	Chimp.REF	0.033	0.005951	5.539	44991	42120	754507	West Eurasian
Bergamo	Pima	DCP1 (deam)	Chimp.REF	0.0498	0.007778	6.399	8285	7499	140372	West Eurasian
Bergamo	Pima	AG3	Chimp.REF	0.0524	0.006617	7.916	14487	13045	249705	West Eurasian
Bergamo	Surui	AG3	Chimp.REF	0.0585	0.007215	8.104	14452	12856	249695	West Eurasian
Bergamo	Mayan	DCP1 (all)	Chimp.REF	0.0446	0.006617	6.739	19381	17726	325580	West Eurasian
Bergamo	Pima	Mal'ta1	Chimp.REF	0.0343	0.005985	5.738	45094	42099	754521	West Eurasian
Bergamo	Mayan	DCP1 (deam)	Chimp.REF	0.0452	0.007866	5.742	8275	7560	140374	West Eurasian
Bergamo	Surui	Mal'ta1	Chimp.REF	0.0385	0.006264	6.145	45072	41731	754490	West Eurasian
Bergamo	Surui	DCP1 (deam)	Chimp.REF	0.0502	0.008338	6.016	8321	7526	140374	West Eurasian
Bergamo	Mixtec	Mal'ta1	Chimp.REF	0.0187	0.00574	3.262	44081	42461	754527	West Eurasian
Bergamo	Pima	DCP1 (all)	Chimp.REF	0.0425	0.006469	6.567	19350	17773	325570	West Eurasian
Bergamo	Zapotec	Mal'ta1	Chimp.REF	0.0303	0.005774	5.246	44651	42025	754550	West Eurasian
Bergamo	Quechua	DCP1 (all)	Chimp.REF	0.0454	0.006631	6.845	19331	17652	325594	West Eurasian
Bergamo	Mixtec	DCP1 (all)	Chimp.REF	0.0294	0.006274	4.68	18984	17901	325595	West Eurasian
Bergamo	Piapoco	AG3	Chimp.REF	0.0604	0.006658	9.068	14575	12915	249699	West Eurasian
Bergamo	Karitiana	Mal'ta1	Chimp.REF	0.0406	0.006148	6.597	45313	41781	754565	West Eurasian
Bergamo	Mayan	AG3	Chimp.REF	0.0564	0.006527	8.647	14495	12946	249701	West Eurasian
Bergamo	Surui	DCP1 (all)	Chimp.REF	0.0453	0.006991	6.486	19411	17727	325574	West Eurasian
Bergamo	Zapotec	DCP1 (all)	Chimp.REF	0.038	0.006605	5.754	19257	17847	325590	West Eurasian
Bergamo	Piapoco	DCP1 (all)	Chimp.REF	0.0401	0.00642	6.244	19300	17812	325571	West Eurasian
Bergamo	Zapotec	AG3	Chimp.REF	0.0495	0.006888	7.18	14379	13024	249716	West Eurasian
Bergamo	Quechua	DCP1 (deam)	Chimp.REF	0.0508	0.00793	6.409	8308	7504	140384	West Eurasian
Bergamo	Mayan	Mal'ta1	Chimp.REF	0.0324	0.005939	5.463	44937	42112	754509	West Eurasian
Bergamo	Zapotec	DCP1 (deam)	Chimp.REF	0.0436	0.007784	5.596	8254	7565	140379	West Eurasian
Bergamo	Karitiana	DCP1 (deam)	Chimp.REF	0.043	0.007993	5.379	8249	7568	140385	West Eurasian
Bergamo	Mixe	DCP1 (all)	Chimp.REF	0.0414	0.006454	6.408	19275	17744	325602	West Eurasian
Bergamo	Mixtec	DCP1 (deam)	Chimp.REF	0.0357	0.007749	4.61	8148	7586	140382	West Eurasian
Bergamo	Mixtec	AG3	Chimp.REF	0.0422	0.006727	6.272	14220	13069	249702	West Eurasian
Bergamo	Karitiana	DCP1 (all)	Chimp.REF	0.043	0.006591	6.522	19364	17768	325598	West Eurasian
Bergamo	Mixe	Mal'ta1	Chimp.REF	0.0362	0.005876	6.154	45076	41930	754573	West Eurasian
Bergamo	Mixe	DCP1 (deam)	Chimp.REF	0.0478	0.007521	6.353	8267	7513	140385	West Eurasian
Bergamo	Quechua	Mal'ta1	Chimp.REF	0.0342	0.006006	5.699	44900	41928	754551	West Eurasian
Bergamo	Karitiana	AG3	Chimp.REF	0.0554	0.006727	8.23	14467	12949	249719	West Eurasian
Bergamo	Quechua	AG3	Chimp.REF	0.0582	0.006761	8.614	14468	12876	249717	West Eurasian
Bergamo	Mixe	AG3	Chimp.REF	0.0533	0.006623	8.054	14409	12950	249718	West Eurasian
Bougainville	Mixtec	DCP1 (all)	Chimp.REF	0.0953	0.006029	15.804	20169	16660	326091	Oceanians
Bougainville	Mayan	DCP1 (all)	Chimp.REF	0.1117	0.006187	18.051	20295	16218	326073	Oceanians
Bougainville	Mayan	Mal'ta1	Chimp.REF	0.0954	0.005375	17.756	46693	38557	756034	Oceanians
Bougainville	Quechua	AG3	Chimp.REF	0.1335	0.00643	20.768	15341	11727	250184	Oceanians
Bougainville	Surui	DCP1 (deam)	Chimp.REF	0.1077	0.007802	13.799	8622	6946	140594	Oceanians
Bougainville	Surui	Mal'ta1	Chimp.REF	0.1022	0.005945	17.192	46712	38049	756020	Oceanians
Bougainville	Karitiana	Mal'ta1	Chimp.REF	0.1041	0.005727	18.175	46926	38078	756099	Oceanians
Bougainville	Mayan	DCP1 (deam)	Chimp.REF	0.1019	0.007162	14.223	8633	7037	140589	Oceanians
Bougainville	Mixtec	DCP1 (deam)	Chimp.REF	0.0914	0.007099	12.871	8618	7175	140599	Oceanians
Bougainville	Mixtec	AG3	Chimp.REF	0.1162	0.006443	18.033	15250	12075	250170	Oceanians
Bougainville	Karitiana	DCP1 (deam)	Chimp.REF	0.0997	0.007516	13.267	8606	7045	140603	Oceanians
Bougainville	Karitiana	DCP1 (all)	Chimp.REF	0.1104	0.006483	17.022	20224	16204	326095	Oceanians
Bougainville	Mayan	AG3	Chimp.REF	0.1318	0.006274	21.009	15335	11763	250168	Oceanians
Bougainville	Quechua	DCP1 (deam)	Chimp.REF	0.1079	0.007254	14.881	8642	6958	140601	Oceanians
Bougainville	Surui	DCP1 (all)	Chimp.REF	0.1132	0.006737	16.798	20203	16095	326073	Oceanians
Bougainville	Pima	DCP1 (deam)	Chimp.REF	0.1067	0.00732	14.581	8624	6960	140587	Oceanians
Bougainville	Karitiana	AG3	Chimp.REF	0.131	0.006588	19.88	15281	11742	250189	Oceanians
Bougainville	Mixtec	Mal'ta1	Chimp.REF	0.0805	0.005501	14.638	46484	39556	756050	Oceanians
Bougainville	Quechua	DCP1 (all)	Chimp.REF	0.1128	0.006354	17.758	20223	16122	326091	Oceanians
Bougainville	Piapoco	DCP1 (deam)	Chimp.REF	0.1011	0.007324	13.809	8600	7020	140588	Oceanians
Bougainville	Mixe	DCP1 (all)	Chimp.REF	0.1086	0.006298	17.24	20176	16224	326099	Oceanians
Bougainville	Piapoco	AG3	Chimp.REF	0.1357	0.006448	21.042	15399	11720	250164	Oceanians
Bougainville	Zapotec	Mal'ta1	Chimp.REF	0.0934	0.005338	17.504	46429	38494	756077	Oceanians
Bougainville	Mixe	AG3	Chimp.REF	0.1285	0.006527	19.681	15283	11803	250188	Oceanians
Bougainville	Zapotec	AG3	Chimp.REF	0.1248	0.006471	19.294	15182	11812	250186	Oceanians
Bougainville	Mixe	DCP1 (deam)	Chimp.REF	0.1046	0.007114	14.697	8633	6999	140602	Oceanians
Bougainville	Surui	AG3	Chimp.REF	0.134	0.006976	19.203	15296	11682	250165	Oceanians
Bougainville	Pima	Mal'ta1	Chimp.REF	0.0976	0.005676	17.188	46701	38399	756047	Oceanians
Bougainville	Zapotec	DCP1 (deam)	Chimp.REF	0.1007	0.007446	13.518	8579	7010	140596	Oceanians
Bougainville	Piapoco	Mal'ta1	Chimp.REF	0.0959	0.005651	16.972	46769	38583	756028	Oceanians
Bougainville	Pima	AG3	Chimp.REF	0.1275	0.006507	19.6	15263	11811	250176	Oceanians
Bougainville	Mixe	Mal'ta1	Chimp.REF	0.0992	0.005421	18.291	46878	38420	756105	Oceanians
Bougainville	Pima	DCP1 (all)	Chimp.REF	0.1099	0.006247	17.599	20179	16181	326065	Oceanians
Bougainville	Piapoco	DCP1 (all)	Chimp.REF	0.1074	0.00637	16.868	20160	16248	326059	Oceanians
Bougainville	Zapotec	DCP1 (all)	Chimp.REF	0.1055	0.006396	16.492	20093	16258	326087	Oceanians
Bougainville	Quechua	Mal'ta1	Chimp.REF	0.0973	0.00559	17.407	46691	38410	756079	Oceanians
Brahmin	Mixtec	AG3	Chimp.REF	0.0499	0.005442	9.172	14248	12893	250235	South Asian
Brahmin	Surui	Mal'ta1	Chimp.REF	0.0512	0.005001	10.234	45084	40694	756215	South Asian
Brahmin	Piapoco	DCP1 (deam)	Chimp.REF	0.0446	0.006716	6.644	8200	7500	140625	South Asian
Brahmin	Surui	AG3	Chimp.REF	0.0661	0.006136	10.778	14492	12694	250233	South Asian
Brahmin	Karitiana	DCP1 (all)	Chimp.REF	0.053	0.005826	9.09	19262	17324	326166	South Asian
Brahmin	Karitiana	Mal'ta1	Chimp.REF	0.0533	0.004777	11.152	45228	40652	756292	South Asian
Brahmin	Mixe	AG3	Chimp.REF	0.0611	0.005632	10.857	14409	12748	250255	South Asian
Brahmin	Piapoco	DCP1 (all)	Chimp.REF	0.0499	0.005525	9.023	19264	17435	326129	South Asian
Brahmin	Karitiana	DCP1 (deam)	Chimp.REF	0.0434	0.006903	6.294	8178	7497	140641	South Asian
Brahmin	Surui	DCP1 (deam)	Chimp.REF	0.0508	0.007252	7.009	8230	7434	140629	South Asian
Brahmin	Pima	DCP1 (deam)	Chimp.REF	0.0501	0.006682	7.501	8202	7419	140624	South Asian
Brahmin	Mixtec	Mal'ta1	Chimp.REF	0.0308	0.004461	6.915	44343	41689	756244	South Asian
Brahmin	Mayan	Mal'ta1	Chimp.REF	0.045	0.004716	9.542	44877	41012	756225	South Asian
Brahmin	Piapoco	Mal'ta1	Chimp.REF	0.0455	0.004529	10.043	45015	41098	756220	South Asian
Brahmin	Quechua	DCP1 (deam)	Chimp.REF	0.0515	0.006733	7.642	8207	7403	140639	South Asian
Brahmin	Quechua	AG3	Chimp.REF	0.066	0.005661	11.664	14493	12697	250252	South Asian
Brahmin	Mixe	DCP1 (all)	Chimp.REF	0.051	0.005517	9.246	19253	17384	326170	South Asian
Brahmin	Mixe	Mal'ta1	Chimp.REF	0.0487	0.004444	10.956	45076	40890	756300	South Asian
Brahmin	Karitiana	AG3	Chimp.REF	0.0633	0.005621	11.255	14443	12724	250257	South Asian
Brahmin	Mayan	AG3	Chimp.REF	0.0645	0.00539	11.968	14458	12706	250233	South Asian
Brahmin	Pima	AG3	Chimp.REF	0.06	0.00573	10.474	14454	12817	250243	South Asian
Brahmin	Surui	DCP1 (all)	Chimp.REF	0.0553	0.006086	9.086	19318	17294	326142	South Asian
Brahmin	Mixtec	DCP1 (all)	Chimp.REF	0.0389	0.005133	7.571	19044	17619	326161	South Asian
Brahmin	Zapotec	Mal'ta1	Chimp.REF	0.0428	0.004531	9.434	44676	41013	756274	South Asian
Brahmin	Piapoco	AG3	Chimp.REF	0.0683	0.005649	12.093	14558	12696	250231	South Asian
Brahmin	Mayan	DCP1 (all)	Chimp.REF	0.0544	0.005641	9.641	19330	17336	326143	South Asian
Brahmin	Quechua	Mal'ta1	Chimp.REF	0.0467	0.004546	10.274	44980	40966	756274	South Asian
Brahmin	Pima	DCP1 (all)	Chimp.REF	0.0522	0.005615	9.289	19282	17370	326134	South Asian
Brahmin	Zapotec	AG3	Chimp.REF	0.0573	0.005672	10.094	14316	12766	250253	South Asian
Brahmin	Mixe	DCP1 (deam)	Chimp.REF	0.0481	0.006489	7.407	8226	7471	140640	South Asian
Brahmin	Zapotec	DCP1 (all)	Chimp.REF	0.0478	0.005666	8.434	19141	17395	326157	South Asian
Brahmin	Quechua	DCP1 (all)	Chimp.REF	0.0553	0.005602	9.864	19267	17249	326162	South Asian
Brahmin	Pima	Mal'ta1	Chimp.REF	0.0469	0.004791	9.786	45064	41028	756240	South Asian
Brahmin	Mixtec	DCP1 (deam)	Chimp.REF	0.0359	0.006373	5.637	8117	7554	140636	South Asian
Brahmin	Mayan	DCP1 (deam)	Chimp.REF	0.0456	0.006722	6.79	8207	7491	140627	South Asian
Brahmin	Zapotec	DCP1 (deam)	Chimp.REF	0.0441	0.006583	6.697	8150	7462	140634	South Asian
Brahui	Piapoco	DCP1 (deam)	Chimp.REF	0.0502	0.007094	7.075	8331	7535	140625	South Asian
Brahui	Karitiana	AG3	Chimp.REF	0.0753	0.005799	12.978	14758	12692	250251	South Asian
Brahui	Karitiana	DCP1 (all)	Chimp.REF	0.0542	0.005868	9.243	19441	17441	326170	South Asian
Brahui	Karitiana	DCP1 (deam)	Chimp.REF	0.0491	0.007177	6.841	8302	7525	140641	South Asian
Brahui	Zapotec	DCP1 (deam)	Chimp.REF	0.0495	0.006862	7.216	8309	7525	140635	South Asian
Brahui	Surui	AG3	Chimp.REF	0.0785	0.006117	12.827	14743	12598	250227	South Asian
Brahui	Piapoco	Mal'ta1	Chimp.REF	0.0479	0.005027	9.538	45449	41290	756209	South Asian
Brahui	Mayan	DCP1 (all)	Chimp.REF	0.0557	0.00575	9.688	19483	17427	326149	South Asian
Brahui	Piapoco	DCP1 (all)	Chimp.REF	0.0513	0.005765	8.904	19389	17496	326132	South Asian
Brahui	Quechua	DCP1 (deam)	Chimp.REF	0.0567	0.00692	8.2	8371	7472	140640	South Asian
Brahui	Karitiana	Mal'ta1	Chimp.REF	0.0556	0.005198	10.7	45728	40909	756283	South Asian
Brahui	Zapotec	Mal'ta1	Chimp.REF	0.0452	0.004909	9.199	45218	41311	756266	South Asian
Brahui	Pima	AG3	Chimp.REF	0.0721	0.005812	12.408	14732	12750	250237	South Asian
Brahui	Mixtec	DCP1 (all)	Chimp.REF	0.0404	0.005309	7.618	19150	17661	326165	South Asian
Brahui	Mixtec	AG3	Chimp.REF	0.0621	0.005668	10.962	14555	12852	250228	South Asian
Brahui	Pima	Mal'ta1	Chimp.REF	0.0493	0.004996	9.867	45513	41237	756231	South Asian
Brahui	Mayan	AG3	Chimp.REF	0.0766	0.00557	13.754	14742	12644	250228	South Asian
Brahui	Mixe	DCP1 (deam)	Chimp.REF	0.0539	0.006757	7.978	8317	7466	140641	South Asian
Brahui	Mixe	DCP1 (all)	Chimp.REF	0.0525	0.005669	9.257	19379	17446	326175	South Asian
Brahui	Mayan	DCP1 (deam)	Chimp.REF	0.0513	0.007095	7.23	8318	7507	140627	South Asian
Brahui	Piapoco	AG3	Chimp.REF	0.0806	0.0058	13.892	14803	12595	250226	South Asian
Brahui	Mixe	AG3	Chimp.REF	0.0733	0.005813	12.605	14696	12689	250248	South Asian
Brahui	Surui	DCP1 (all)	Chimp.REF	0.0566	0.006155	9.196	19475	17388	326145	South Asian
Brahui	Mixtec	DCP1 (deam)	Chimp.REF	0.0417	0.006714	6.213	8229	7570	140636	South Asian
Brahui	Surui	DCP1 (deam)	Chimp.REF	0.0564	0.007465	7.56	8345	7454	140629	South Asian
Brahui	Mayan	Mal'ta1	Chimp.REF	0.0474	0.004922	9.64	45322	41216	756218	South Asian
Brahui	Zapotec	AG3	Chimp.REF	0.0693	0.005816	11.913	14649	12751	250245	South Asian
Brahui	Pima	DCP1 (all)	Chimp.REF	0.0535	0.005661	9.458	19429	17454	326138	South Asian
Brahui	Quechua	DCP1 (all)	Chimp.REF	0.0564	0.005681	9.925	19506	17424	326168	South Asian
Brahui	Pima	DCP1 (deam)	Chimp.REF	0.0556	0.006872	8.094	8334	7455	140624	South Asian
Brahui	Mixe	Mal'ta1	Chimp.REF	0.0511	0.004879	10.472	45549	41121	756290	South Asian
Brahui	Zapotec	DCP1 (all)	Chimp.REF	0.0491	0.005773	8.506	19330	17520	326163	South Asian
Brahui	Surui	Mal'ta1	Chimp.REF	0.0536	0.005355	10.005	45560	40926	756201	South Asian
Brahui	Mixtec	Mal'ta1	Chimp.REF	0.0335	0.004908	6.817	44756	41859	756231	South Asian
Brahui	Quechua	Mal'ta1	Chimp.REF	0.0491	0.004986	9.841	45502	41246	756265	South Asian
Brahui	Quechua	AG3	Chimp.REF	0.0781	0.005982	13.061	14786	12643	250245	South Asian
Bulgarian	Piapoco	DCP1 (all)	Chimp.REF	0.0399	0.006467	6.177	19252	17773	324556	West Eurasian
Bulgarian	Mixtec	DCP1 (deam)	Chimp.REF	0.0314	0.007288	4.314	8135	7639	139977	West Eurasian
Bulgarian	Zapotec	DCP1 (all)	Chimp.REF	0.0381	0.006445	5.916	19118	17713	324581	West Eurasian
Bulgarian	Zapotec	DCP1 (deam)	Chimp.REF	0.0394	0.00761	5.172	8173	7554	139976	West Eurasian
Bulgarian	Piapoco	Mal'ta1	Chimp.REF	0.0315	0.005573	5.66	44681	41948	752048	West Eurasian
Bulgarian	Piapoco	AG3	Chimp.REF	0.0617	0.006616	9.319	14561	12870	248901	West Eurasian
Bulgarian	Mixe	Mal'ta1	Chimp.REF	0.0345	0.005343	6.466	44761	41771	752099	West Eurasian
Bulgarian	Mixe	DCP1 (all)	Chimp.REF	0.0414	0.006399	6.469	19197	17671	324591	West Eurasian
Bulgarian	Zapotec	Mal'ta1	Chimp.REF	0.0288	0.005438	5.298	44223	41746	752076	West Eurasian
Bulgarian	Mixe	DCP1 (deam)	Chimp.REF	0.0441	0.007496	5.885	8223	7528	139982	West Eurasian
Bulgarian	Piapoco	DCP1 (deam)	Chimp.REF	0.0399	0.007626	5.234	8226	7595	139968	West Eurasian
Bulgarian	Surui	DCP1 (all)	Chimp.REF	0.0456	0.006733	6.766	19338	17653	324566	West Eurasian
Bulgarian	Mixe	AG3	Chimp.REF	0.0546	0.006445	8.467	14383	12894	248911	West Eurasian
Bulgarian	Quechua	Mal'ta1	Chimp.REF	0.0326	0.00561	5.811	44718	41894	752081	West Eurasian
Bulgarian	Karitiana	DCP1 (all)	Chimp.REF	0.0431	0.006489	6.635	19251	17661	324588	West Eurasian
Bulgarian	Zapotec	AG3	Chimp.REF	0.0508	0.006578	7.73	14292	12909	248908	West Eurasian
Bulgarian	Mayan	Mal'ta1	Chimp.REF	0.031	0.005559	5.578	44595	41912	752038	West Eurasian
Bulgarian	Mixtec	Mal'ta1	Chimp.REF	0.017	0.005423	3.138	43854	42387	752049	West Eurasian
Bulgarian	Quechua	DCP1 (deam)	Chimp.REF	0.0467	0.007614	6.134	8272	7534	139981	West Eurasian
Bulgarian	Karitiana	DCP1 (deam)	Chimp.REF	0.0389	0.00778	5.003	8203	7588	139983	West Eurasian
Bulgarian	Surui	DCP1 (deam)	Chimp.REF	0.0467	0.008132	5.738	8268	7531	139971	West Eurasian
Bulgarian	Surui	AG3	Chimp.REF	0.0597	0.006934	8.604	14516	12882	248891	West Eurasian
Bulgarian	Karitiana	AG3	Chimp.REF	0.0567	0.006691	8.48	14485	12930	248912	West Eurasian
Bulgarian	Mayan	AG3	Chimp.REF	0.0584	0.006385	9.145	14464	12868	248892	West Eurasian
Bulgarian	Mixtec	AG3	Chimp.REF	0.0439	0.006523	6.733	14217	13021	248891	West Eurasian
Bulgarian	Pima	Mal'ta1	Chimp.REF	0.0326	0.005587	5.829	44907	42074	752054	West Eurasian
Bulgarian	Mixtec	DCP1 (all)	Chimp.REF	0.0294	0.005957	4.927	18964	17882	324583	West Eurasian
Bulgarian	Pima	AG3	Chimp.REF	0.0535	0.006488	8.245	14456	12988	248900	West Eurasian
Bulgarian	Mayan	DCP1 (deam)	Chimp.REF	0.0413	0.007882	5.245	8246	7591	139967	West Eurasian
Bulgarian	Surui	Mal'ta1	Chimp.REF	0.0371	0.005833	6.359	44934	41720	752017	West Eurasian
Bulgarian	Pima	DCP1 (deam)	Chimp.REF	0.0455	0.007454	6.101	8266	7547	139968	West Eurasian
Bulgarian	Pima	DCP1 (all)	Chimp.REF	0.0421	0.006249	6.745	19328	17765	324564	West Eurasian
Bulgarian	Mayan	DCP1 (all)	Chimp.REF	0.0449	0.006682	6.716	19323	17664	324567	West Eurasian
Bulgarian	Quechua	DCP1 (all)	Chimp.REF	0.0453	0.006355	7.131	19315	17640	324585	West Eurasian
Bulgarian	Karitiana	Mal'ta1	Chimp.REF	0.0391	0.005792	6.747	44981	41598	752092	West Eurasian
Bulgarian	Quechua	AG3	Chimp.REF	0.0593	0.00665	8.909	14508	12885	248907	West Eurasian
Burmese	Piapoco	DCP1 (all)	Chimp.REF	0.0808	0.005556	14.541	18692	15898	326129	East Asian
Burmese	Piapoco	AG3	Chimp.REF	0.0997	0.005538	18.002	14167	11599	250230	East Asian
Burmese	Mayan	Mal'ta1	Chimp.REF	0.0652	0.004466	14.595	43250	37957	756218	East Asian
Burmese	Mayan	DCP1 (all)	Chimp.REF	0.0853	0.005253	16.233	18821	15863	326143	East Asian
Burmese	Mixe	Mal'ta1	Chimp.REF	0.0691	0.004481	15.411	43438	37827	756292	East Asian
Burmese	Piapoco	Mal'ta1	Chimp.REF	0.0656	0.004642	14.123	43383	38044	756210	East Asian
Burmese	Mixe	DCP1 (deam)	Chimp.REF	0.0808	0.006457	12.516	7977	6784	140640	East Asian
Burmese	Mixe	AG3	Chimp.REF	0.0923	0.005503	16.78	14004	11636	250254	East Asian
Burmese	Zapotec	DCP1 (deam)	Chimp.REF	0.076	0.006438	11.801	7977	6850	140634	East Asian
Burmese	Mayan	DCP1 (deam)	Chimp.REF	0.0779	0.006234	12.503	7982	6828	140625	East Asian
Burmese	Quechua	DCP1 (deam)	Chimp.REF	0.0839	0.006593	12.724	8021	6779	140639	East Asian
Burmese	Karitiana	Mal'ta1	Chimp.REF	0.0736	0.004849	15.181	43771	37769	756286	East Asian
Burmese	Karitiana	DCP1 (all)	Chimp.REF	0.0835	0.005742	14.535	18836	15934	326167	East Asian
Burmese	Quechua	AG3	Chimp.REF	0.0971	0.005639	17.209	14153	11649	250251	East Asian
Burmese	Mixe	DCP1 (all)	Chimp.REF	0.082	0.00538	15.25	18679	15846	326172	East Asian
Burmese	Piapoco	DCP1 (deam)	Chimp.REF	0.077	0.006828	11.273	7968	6829	140624	East Asian
Burmese	Zapotec	DCP1 (all)	Chimp.REF	0.078	0.005369	14.526	18732	16021	326159	East Asian
Burmese	Surui	Mal'ta1	Chimp.REF	0.0718	0.00481	14.92	43431	37614	756205	East Asian
Burmese	Zapotec	Mal'ta1	Chimp.REF	0.0624	0.004408	14.16	43337	38245	756263	East Asian
Burmese	Mayan	AG3	Chimp.REF	0.0955	0.0052	18.367	14106	11646	250232	East Asian
Burmese	Pima	DCP1 (all)	Chimp.REF	0.0832	0.005539	15.03	18719	15842	326135	East Asian
Burmese	Quechua	DCP1 (all)	Chimp.REF	0.086	0.005537	15.522	18843	15860	326164	East Asian
Burmese	Zapotec	AG3	Chimp.REF	0.0876	0.005505	15.906	14026	11767	250250	East Asian
Burmese	Mixtec	Mal'ta1	Chimp.REF	0.0493	0.004503	10.943	43443	39363	756235	East Asian
Burmese	Karitiana	DCP1 (deam)	Chimp.REF	0.0754	0.007011	10.757	7980	6861	140640	East Asian
Burmese	Surui	DCP1 (deam)	Chimp.REF	0.0835	0.007	11.932	8007	6773	140629	East Asian
Burmese	Karitiana	AG3	Chimp.REF	0.0938	0.005702	16.457	14142	11716	250256	East Asian
Burmese	Surui	AG3	Chimp.REF	0.0979	0.006181	15.84	14054	11548	250236	East Asian
Burmese	Pima	Mal'ta1	Chimp.REF	0.0671	0.004824	13.902	43432	37972	756232	East Asian
Burmese	Mixtec	DCP1 (all)	Chimp.REF	0.0677	0.005194	13.041	18822	16434	326162	East Asian
Burmese	Pima	DCP1 (deam)	Chimp.REF	0.0831	0.006676	12.446	7963	6741	140624	East Asian
Burmese	Mixtec	DCP1 (deam)	Chimp.REF	0.0664	0.006475	10.258	8039	7037	140636	East Asian
Burmese	Mixtec	AG3	Chimp.REF	0.0787	0.005614	14.02	14128	12066	250235	East Asian
Burmese	Pima	AG3	Chimp.REF	0.0909	0.005606	16.211	14057	11715	250243	East Asian
Burmese	Quechua	Mal'ta1	Chimp.REF	0.0668	0.004627	14.429	43485	38043	756266	East Asian
Burmese	Surui	DCP1 (all)	Chimp.REF	0.0863	0.00583	14.807	18801	15813	326143	East Asian
Burusho	Mixe	DCP1 (deam)	Chimp.REF	0.0424	0.006396	6.629	8153	7489	140630	South Asian
Burusho	Quechua	Mal'ta1	Chimp.REF	0.0353	0.004771	7.393	44324	41304	756218	South Asian
Burusho	Zapotec	DCP1 (deam)	Chimp.REF	0.0381	0.006651	5.734	8122	7526	140624	South Asian
Burusho	Piapoco	DCP1 (deam)	Chimp.REF	0.0389	0.006751	5.769	8116	7508	140614	South Asian
Burusho	Mayan	DCP1 (deam)	Chimp.REF	0.0398	0.00673	5.914	8154	7530	140615	South Asian
Burusho	Mixe	DCP1 (all)	Chimp.REF	0.0445	0.005588	7.965	19048	17424	326153	South Asian
Burusho	Karitiana	DCP1 (all)	Chimp.REF	0.0463	0.005858	7.902	19106	17416	326148	South Asian
Burusho	Piapoco	AG3	Chimp.REF	0.0619	0.005547	11.161	14386	12709	250213	South Asian
Burusho	Pima	AG3	Chimp.REF	0.0535	0.005423	9.863	14297	12846	250225	South Asian
Burusho	Karitiana	DCP1 (deam)	Chimp.REF	0.0376	0.006981	5.382	8134	7545	140630	South Asian
Burusho	Mayan	DCP1 (all)	Chimp.REF	0.0478	0.005783	8.266	19170	17421	326124	South Asian
Burusho	Pima	DCP1 (all)	Chimp.REF	0.0455	0.005542	8.217	19102	17438	326115	South Asian
Burusho	Zapotec	AG3	Chimp.REF	0.0506	0.005641	8.971	14180	12814	250235	South Asian
Burusho	Zapotec	Mal'ta1	Chimp.REF	0.0312	0.004727	6.604	44073	41404	756215	South Asian
Burusho	Karitiana	AG3	Chimp.REF	0.0566	0.005751	9.847	14317	12783	250239	South Asian
Burusho	Mixe	AG3	Chimp.REF	0.0546	0.005389	10.136	14235	12760	250238	South Asian
Burusho	Mixtec	AG3	Chimp.REF	0.0434	0.00541	8.016	14096	12924	250217	South Asian
Burusho	Piapoco	Mal'ta1	Chimp.REF	0.0341	0.004719	7.237	44281	41357	756159	South Asian
Burusho	Mixe	Mal'ta1	Chimp.REF	0.0373	0.004605	8.094	44436	41242	756244	South Asian
Burusho	Pima	DCP1 (deam)	Chimp.REF	0.0442	0.006541	6.761	8152	7462	140613	South Asian
Burusho	Surui	Mal'ta1	Chimp.REF	0.0397	0.00511	7.768	44484	41087	756159	South Asian
Burusho	Piapoco	DCP1 (all)	Chimp.REF	0.0435	0.005706	7.621	19023	17438	326110	South Asian
Burusho	Mayan	AG3	Chimp.REF	0.058	0.005393	10.748	14315	12747	250217	South Asian
Burusho	Quechua	DCP1 (deam)	Chimp.REF	0.0454	0.006643	6.836	8187	7476	140630	South Asian
Burusho	Mayan	Mal'ta1	Chimp.REF	0.0336	0.004754	7.064	44233	41358	756172	South Asian
Burusho	Zapotec	DCP1 (all)	Chimp.REF	0.0411	0.005752	7.152	18994	17493	326139	South Asian
Burusho	Mixtec	DCP1 (deam)	Chimp.REF	0.0301	0.006352	4.735	8062	7591	140625	South Asian
Burusho	Quechua	AG3	Chimp.REF	0.0597	0.005723	10.428	14305	12694	250235	South Asian
Burusho	Quechua	DCP1 (all)	Chimp.REF	0.0485	0.005758	8.425	19137	17366	326145	South Asian
Burusho	Surui	AG3	Chimp.REF	0.0597	0.006068	9.842	14306	12694	250217	South Asian
Burusho	Karitiana	Mal'ta1	Chimp.REF	0.0418	0.005007	8.348	44645	41063	756237	South Asian
Burusho	Mixtec	DCP1 (all)	Chimp.REF	0.0323	0.005173	6.241	18839	17661	326142	South Asian
Burusho	Surui	DCP1 (all)	Chimp.REF	0.0488	0.006128	7.957	19132	17353	326123	South Asian
Burusho	Surui	DCP1 (deam)	Chimp.REF	0.0451	0.007218	6.246	8168	7463	140618	South Asian
Burusho	Mixtec	Mal'ta1	Chimp.REF	0.0194	0.004641	4.181	43622	41962	756188	South Asian
Burusho	Pima	Mal'ta1	Chimp.REF	0.0355	0.004875	7.28	44389	41346	756182	South Asian
Cambodian	Piapoco	Mal'ta1	Chimp.REF	0.0703	0.004719	14.885	43796	38047	756196	East Asian
Cambodian	Surui	DCP1 (deam)	Chimp.REF	0.091	0.006958	13.076	8092	6743	140627	East Asian
Cambodian	Surui	Mal'ta1	Chimp.REF	0.0763	0.00508	15.018	43924	37698	756192	East Asian
Cambodian	Surui	AG3	Chimp.REF	0.1071	0.00615	17.421	14306	11538	250222	East Asian
Cambodian	Mayan	AG3	Chimp.REF	0.1052	0.005283	19.91	14316	11592	250225	East Asian
Cambodian	Mixe	AG3	Chimp.REF	0.1015	0.005527	18.361	14286	11654	250244	East Asian
Cambodian	Piapoco	AG3	Chimp.REF	0.1091	0.005497	19.851	14405	11571	250220	East Asian
Cambodian	Mixtec	DCP1 (deam)	Chimp.REF	0.0738	0.0062	11.901	8128	7011	140635	East Asian
Cambodian	Pima	AG3	Chimp.REF	0.1008	0.005625	17.925	14238	11630	250235	East Asian
Cambodian	Zapotec	AG3	Chimp.REF	0.0972	0.005489	17.712	14239	11715	250240	East Asian
Cambodian	Mayan	Mal'ta1	Chimp.REF	0.0698	0.004481	15.575	43650	37954	756208	East Asian
Cambodian	Pima	DCP1 (deam)	Chimp.REF	0.0905	0.006592	13.729	8058	6720	140622	East Asian
Cambodian	Mixtec	DCP1 (all)	Chimp.REF	0.0687	0.005	13.748	18901	16470	326165	East Asian
Cambodian	Zapotec	Mal'ta1	Chimp.REF	0.0671	0.004458	15.057	43693	38197	756252	East Asian
Cambodian	Mixe	DCP1 (all)	Chimp.REF	0.0826	0.005297	15.589	18843	15969	326173	East Asian
Cambodian	Zapotec	DCP1 (deam)	Chimp.REF	0.0835	0.006302	13.255	8061	6818	140632	East Asian
Cambodian	Karitiana	AG3	Chimp.REF	0.1037	0.005709	18.17	14314	11623	250245	East Asian
Cambodian	Zapotec	DCP1 (all)	Chimp.REF	0.079	0.005153	15.329	18807	16054	326161	East Asian
Cambodian	Mixe	Mal'ta1	Chimp.REF	0.0735	0.004476	16.415	43960	37943	756281	East Asian
Cambodian	Pima	DCP1 (all)	Chimp.REF	0.0843	0.005453	15.451	18782	15863	326137	East Asian
Cambodian	Karitiana	DCP1 (deam)	Chimp.REF	0.0829	0.006836	12.129	8063	6828	140639	East Asian
Cambodian	Quechua	DCP1 (deam)	Chimp.REF	0.091	0.006352	14.321	8136	6779	140637	East Asian
Cambodian	Quechua	DCP1 (all)	Chimp.REF	0.0865	0.005455	15.865	18984	15960	326165	East Asian
Cambodian	Mixtec	Mal'ta1	Chimp.REF	0.054	0.004565	11.823	43791	39307	756226	East Asian
Cambodian	Pima	Mal'ta1	Chimp.REF	0.0719	0.004763	15.096	43741	37873	756222	East Asian
Cambodian	Mayan	DCP1 (deam)	Chimp.REF	0.0851	0.006399	13.3	8092	6823	140623	East Asian
Cambodian	Piapoco	DCP1 (deam)	Chimp.REF	0.0842	0.006509	12.932	8073	6820	140623	East Asian
Cambodian	Quechua	Mal'ta1	Chimp.REF	0.0713	0.004782	14.915	43921	38074	756257	East Asian
Cambodian	Quechua	AG3	Chimp.REF	0.1064	0.005537	19.214	14396	11627	250242	East Asian
Cambodian	Karitiana	Mal'ta1	Chimp.REF	0.0783	0.004823	16.23	44134	37727	756274	East Asian
Cambodian	Mixe	DCP1 (deam)	Chimp.REF	0.088	0.006255	14.076	8087	6778	140638	East Asian
Cambodian	Surui	DCP1 (all)	Chimp.REF	0.0871	0.005906	14.742	18925	15893	326144	East Asian
Cambodian	Mixtec	AG3	Chimp.REF	0.0884	0.005542	15.946	14322	11996	250224	East Asian
Cambodian	Mayan	DCP1 (all)	Chimp.REF	0.086	0.005394	15.943	18936	15937	326145	East Asian
Cambodian	Piapoco	DCP1 (all)	Chimp.REF	0.0813	0.005456	14.896	18852	16018	326131	East Asian
Cambodian	Karitiana	DCP1 (all)	Chimp.REF	0.0844	0.005707	14.787	18914	15971	326169	East Asian
Chechen	Surui	AG3	Chimp.REF	0.0553	0.0072	7.68	14456	12941	249767	West Eurasian
Chechen	Mayan	AG3	Chimp.REF	0.0538	0.00629	8.558	14385	12915	249769	West Eurasian
Chechen	Zapotec	Mal'ta1	Chimp.REF	0.0324	0.00565	5.731	44576	41780	754711	West Eurasian
Chechen	Mixe	DCP1 (deam)	Chimp.REF	0.0417	0.007604	5.478	8186	7531	140406	West Eurasian
Chechen	Mixtec	DCP1 (all)	Chimp.REF	0.0298	0.006379	4.667	18899	17807	325580	West Eurasian
Chechen	Mayan	Mal'ta1	Chimp.REF	0.0347	0.005692	6.104	44529	41539	754674	West Eurasian
Chechen	Mixtec	Mal'ta1	Chimp.REF	0.0206	0.005583	3.688	44032	42255	754689	West Eurasian
Chechen	Mixtec	AG3	Chimp.REF	0.0393	0.006399	6.141	14163	13092	249768	West Eurasian
Chechen	Karitiana	DCP1 (deam)	Chimp.REF	0.0371	0.008177	4.54	8180	7595	140406	West Eurasian
Chechen	Mixe	DCP1 (all)	Chimp.REF	0.0417	0.006599	6.32	19094	17565	325588	West Eurasian
Chechen	Zapotec	DCP1 (all)	Chimp.REF	0.0383	0.006708	5.717	19094	17683	325579	West Eurasian
Chechen	Karitiana	DCP1 (all)	Chimp.REF	0.0436	0.006835	6.378	19199	17595	325584	West Eurasian
Chechen	Quechua	DCP1 (deam)	Chimp.REF	0.0449	0.007783	5.771	8224	7517	140406	West Eurasian
Chechen	Surui	DCP1 (deam)	Chimp.REF	0.044	0.008175	5.387	8245	7550	140398	West Eurasian
Chechen	Mixtec	DCP1 (deam)	Chimp.REF	0.0298	0.007709	3.861	8083	7616	140403	West Eurasian
Chechen	Quechua	AG3	Chimp.REF	0.0554	0.006613	8.37	14424	12911	249788	West Eurasian
Chechen	Pima	DCP1 (deam)	Chimp.REF	0.0438	0.007782	5.627	8177	7491	140390	West Eurasian
Chechen	Zapotec	AG3	Chimp.REF	0.0465	0.006576	7.065	14289	13020	249785	West Eurasian
Chechen	Zapotec	DCP1 (deam)	Chimp.REF	0.0376	0.007655	4.908	8151	7560	140402	West Eurasian
Chechen	Karitiana	Mal'ta1	Chimp.REF	0.0428	0.005884	7.277	45052	41352	754727	West Eurasian
Chechen	Surui	DCP1 (all)	Chimp.REF	0.0457	0.006834	6.685	19279	17594	325566	West Eurasian
Chechen	Pima	AG3	Chimp.REF	0.0495	0.006356	7.793	14330	12977	249776	West Eurasian
Chechen	Surui	Mal'ta1	Chimp.REF	0.0408	0.005986	6.809	44849	41336	754657	West Eurasian
Chechen	Mixe	AG3	Chimp.REF	0.0507	0.006405	7.913	14298	12919	249788	West Eurasian
Chechen	Quechua	DCP1 (all)	Chimp.REF	0.046	0.006752	6.807	19235	17545	325581	West Eurasian
Chechen	Pima	Mal'ta1	Chimp.REF	0.0368	0.005622	6.541	44729	41556	754676	West Eurasian
Chechen	Karitiana	AG3	Chimp.REF	0.0525	0.006448	8.138	14372	12939	249788	West Eurasian
Chechen	Piapoco	AG3	Chimp.REF	0.0576	0.006739	8.552	14492	12913	249765	West Eurasian
Chechen	Mixe	Mal'ta1	Chimp.REF	0.0385	0.00547	7.039	44675	41362	754740	West Eurasian
Chechen	Piapoco	Mal'ta1	Chimp.REF	0.035	0.005755	6.09	44824	41789	754658	West Eurasian
Chechen	Piapoco	DCP1 (deam)	Chimp.REF	0.0384	0.007828	4.907	8198	7592	140390	West Eurasian
Chechen	Quechua	Mal'ta1	Chimp.REF	0.0364	0.005743	6.335	44716	41576	754716	West Eurasian
Chechen	Mayan	DCP1 (all)	Chimp.REF	0.045	0.00661	6.814	19196	17541	325564	West Eurasian
Chechen	Mayan	DCP1 (deam)	Chimp.REF	0.0392	0.007846	4.999	8178	7561	140392	West Eurasian
Chechen	Piapoco	DCP1 (all)	Chimp.REF	0.0408	0.006667	6.116	19190	17686	325548	West Eurasian
Chechen	Pima	DCP1 (all)	Chimp.REF	0.0431	0.00666	6.468	19135	17554	325553	West Eurasian
Chukchi	Zapotec	AG3	Chimp.REF	0.0309	0.006245	4.953	13277	12480	250011	Central Asian Siberians
Chukchi	Zapotec	DCP1 (deam)	Chimp.REF	0.0198	0.007206	2.753	7523	7231	140534	Central Asian Siberians
Chukchi	Karitiana	AG3	Chimp.REF	0.0373	0.006501	5.735	13422	12457	250018	Central Asian Siberians
Chukchi	Quechua	DCP1 (deam)	Chimp.REF	0.0277	0.00747	3.702	7575	7167	140539	Central Asian Siberians
Chukchi	Zapotec	DCP1 (all)	Chimp.REF	0.0206	0.005979	3.451	17618	16906	325888	Central Asian Siberians
Chukchi	Quechua	DCP1 (all)	Chimp.REF	0.0286	0.006092	4.687	17752	16766	325892	Central Asian Siberians
Chukchi	Karitiana	Mal'ta1	Chimp.REF	0.0276	0.005589	4.938	41851	39603	755535	Central Asian Siberians
Chukchi	Karitiana	DCP1 (deam)	Chimp.REF	0.0191	0.007812	2.446	7586	7301	140540	Central Asian Siberians
Chukchi	Quechua	Mal'ta1	Chimp.REF	0.0207	0.005357	3.861	41612	39926	755525	Central Asian Siberians
Chukchi	Mixe	Mal'ta1	Chimp.REF	0.0228	0.005047	4.525	41657	39797	755544	Central Asian Siberians
Chukchi	Zapotec	Mal'ta1	Chimp.REF	0.0165	0.005162	3.187	41437	40096	755519	Central Asian Siberians
Chukchi	Surui	DCP1 (deam)	Chimp.REF	0.0271	0.00796	3.406	7558	7159	140529	Central Asian Siberians
Chukchi	Mixtec	Mal'ta1	Chimp.REF	0.0041	0.005124	0.797	41317	40981	755489	Central Asian Siberians
Chukchi	Surui	AG3	Chimp.REF	0.0407	0.006901	5.898	13372	12326	249995	Central Asian Siberians
Chukchi	Quechua	AG3	Chimp.REF	0.0403	0.006522	6.185	13431	12390	250018	Central Asian Siberians
Chukchi	Pima	AG3	Chimp.REF	0.0339	0.006385	5.317	13428	12546	250004	Central Asian Siberians
Chukchi	Mixe	AG3	Chimp.REF	0.0351	0.006253	5.618	13337	12432	250017	Central Asian Siberians
Chukchi	Mixtec	AG3	Chimp.REF	0.0231	0.006229	3.715	13290	12689	249999	Central Asian Siberians
Chukchi	Piapoco	Mal'ta1	Chimp.REF	0.0195	0.005607	3.476	41551	39962	755471	Central Asian Siberians
Chukchi	Piapoco	DCP1 (deam)	Chimp.REF	0.0207	0.007537	2.744	7520	7216	140529	Central Asian Siberians
Chukchi	Pima	DCP1 (all)	Chimp.REF	0.0255	0.005855	4.35	17707	16828	325864	Central Asian Siberians
Chukchi	Surui	DCP1 (all)	Chimp.REF	0.0287	0.006439	4.463	17724	16734	325873	Central Asian Siberians
Chukchi	Mixe	DCP1 (all)	Chimp.REF	0.0242	0.005823	4.156	17662	16827	325901	Central Asian Siberians
Chukchi	Karitiana	DCP1 (all)	Chimp.REF	0.026	0.006184	4.21	17811	16908	325896	Central Asian Siberians
Chukchi	Mixtec	DCP1 (deam)	Chimp.REF	0.0113	0.007144	1.584	7550	7382	140536	Central Asian Siberians
Chukchi	Mixe	DCP1 (deam)	Chimp.REF	0.0244	0.007239	3.375	7523	7164	140541	Central Asian Siberians
Chukchi	Mayan	Mal'ta1	Chimp.REF	0.0189	0.005253	3.592	41472	39935	755478	Central Asian Siberians
Chukchi	Surui	Mal'ta1	Chimp.REF	0.0255	0.005744	4.436	41595	39528	755462	Central Asian Siberians
Chukchi	Pima	Mal'ta1	Chimp.REF	0.021	0.005444	3.855	41681	39967	755483	Central Asian Siberians
Chukchi	Mayan	AG3	Chimp.REF	0.0386	0.006255	6.17	13404	12408	249999	Central Asian Siberians
Chukchi	Piapoco	DCP1 (all)	Chimp.REF	0.023	0.006024	3.813	17658	16865	325864	Central Asian Siberians
Chukchi	Mixtec	DCP1 (all)	Chimp.REF	0.0113	0.005749	1.967	17624	17230	325891	Central Asian Siberians
Chukchi	Pima	DCP1 (deam)	Chimp.REF	0.0264	0.007232	3.651	7537	7149	140524	Central Asian Siberians
Chukchi	Piapoco	AG3	Chimp.REF	0.043	0.00639	6.722	13437	12330	249991	Central Asian Siberians
Chukchi	Mayan	DCP1 (all)	Chimp.REF	0.0277	0.006014	4.598	17781	16824	325879	Central Asian Siberians
Chukchi	Mayan	DCP1 (deam)	Chimp.REF	0.0216	0.007317	2.953	7546	7226	140529	Central Asian Siberians
Crete	Mayan	DCP1 (deam)	Chimp.REF	0.0485	0.006982	6.946	8385	7610	140600	West Eurasian
Crete	Quechua	DCP1 (all)	Chimp.REF	0.0529	0.00562	9.42	19566	17599	326118	West Eurasian
Crete	Karitiana	AG3	Chimp.REF	0.0715	0.005714	12.521	14781	12807	250144	West Eurasian
Crete	Quechua	DCP1 (deam)	Chimp.REF	0.0542	0.006879	7.875	8397	7534	140613	West Eurasian
Crete	Mixtec	DCP1 (deam)	Chimp.REF	0.0392	0.006534	6.007	8242	7619	140610	West Eurasian
Crete	Mixtec	Mal'ta1	Chimp.REF	0.0303	0.004733	6.408	44733	42100	756059	West Eurasian
Crete	Surui	Mal'ta1	Chimp.REF	0.05	0.005417	9.235	45826	41460	756023	West Eurasian
Crete	Zapotec	DCP1 (all)	Chimp.REF	0.0455	0.005768	7.891	19470	17775	326114	West Eurasian
Crete	Quechua	Mal'ta1	Chimp.REF	0.0457	0.005002	9.139	45682	41689	756087	West Eurasian
Crete	Zapotec	DCP1 (deam)	Chimp.REF	0.0469	0.006879	6.818	8352	7603	140608	West Eurasian
Crete	Karitiana	DCP1 (deam)	Chimp.REF	0.0462	0.007088	6.521	8368	7629	140615	West Eurasian
Crete	Pima	AG3	Chimp.REF	0.0685	0.005694	12.031	14766	12872	250130	West Eurasian
Crete	Zapotec	Mal'ta1	Chimp.REF	0.0418	0.004839	8.644	45360	41717	756088	West Eurasian
Crete	Surui	DCP1 (all)	Chimp.REF	0.0527	0.0061	8.643	19683	17711	326097	West Eurasian
Crete	Quechua	AG3	Chimp.REF	0.0745	0.005817	12.81	14809	12756	250138	West Eurasian
Crete	Zapotec	AG3	Chimp.REF	0.0656	0.005844	11.229	14666	12859	250140	West Eurasian
Crete	Surui	DCP1 (deam)	Chimp.REF	0.0534	0.007379	7.232	8432	7578	140603	West Eurasian
Crete	Mayan	AG3	Chimp.REF	0.0729	0.005538	13.16	14791	12781	250125	West Eurasian
Crete	Piapoco	AG3	Chimp.REF	0.0766	0.005772	13.268	14873	12757	250117	West Eurasian
Crete	Pima	DCP1 (deam)	Chimp.REF	0.0527	0.006839	7.711	8397	7555	140598	West Eurasian
Crete	Piapoco	DCP1 (deam)	Chimp.REF	0.0475	0.006908	6.876	8374	7615	140599	West Eurasian
Crete	Mixe	DCP1 (all)	Chimp.REF	0.0487	0.005504	8.842	19570	17753	326127	West Eurasian
Crete	Piapoco	Mal'ta1	Chimp.REF	0.0445	0.004935	9.023	45654	41762	756028	West Eurasian
Crete	Karitiana	DCP1 (all)	Chimp.REF	0.0505	0.005906	8.554	19600	17715	326123	West Eurasian
Crete	Mayan	Mal'ta1	Chimp.REF	0.044	0.004964	8.865	45623	41777	756045	West Eurasian
Crete	Piapoco	DCP1 (all)	Chimp.REF	0.0476	0.005748	8.288	19530	17754	326084	West Eurasian
Crete	Mixe	AG3	Chimp.REF	0.0696	0.005669	12.272	14729	12813	250142	West Eurasian
Crete	Mixtec	AG3	Chimp.REF	0.0589	0.005597	10.526	14504	12890	250123	West Eurasian
Crete	Pima	DCP1 (all)	Chimp.REF	0.0499	0.005626	8.865	19592	17731	326090	West Eurasian
Crete	Mixe	Mal'ta1	Chimp.REF	0.0476	0.004726	10.063	45846	41684	756116	West Eurasian
Crete	Surui	AG3	Chimp.REF	0.0745	0.006247	11.931	14796	12743	250121	West Eurasian
Crete	Mixe	DCP1 (deam)	Chimp.REF	0.0509	0.006649	7.655	8398	7585	140614	West Eurasian
Crete	Pima	Mal'ta1	Chimp.REF	0.0459	0.005061	9.063	45766	41752	756049	West Eurasian
Crete	Mixtec	DCP1 (all)	Chimp.REF	0.037	0.005292	6.999	19212	17840	326117	West Eurasian
Crete	Mayan	DCP1 (all)	Chimp.REF	0.052	0.00572	9.09	19639	17698	326100	West Eurasian
Crete	Karitiana	Mal'ta1	Chimp.REF	0.0521	0.005107	10.21	45946	41392	756105	West Eurasian
Czech	Mayan	AG3	Chimp.REF	0.0444	0.006513	6.824	14243	13031	249824	West Eurasian
Czech	Quechua	DCP1 (all)	Chimp.REF	0.0334	0.006461	5.162	19097	17864	325697	West Eurasian
Czech	Piapoco	AG3	Chimp.REF	0.048	0.006738	7.121	14384	13068	249822	West Eurasian
Czech	Mixtec	Mal'ta1	Chimp.REF	0.0082	0.005317	1.541	43379	42674	754957	West Eurasian
Czech	Surui	DCP1 (all)	Chimp.REF	0.0335	0.006961	4.81	19172	17930	325674	West Eurasian
Czech	Karitiana	DCP1 (all)	Chimp.REF	0.0312	0.006708	4.65	19052	17899	325698	West Eurasian
Czech	Karitiana	Mal'ta1	Chimp.REF	0.0304	0.005839	5.2	44523	41899	754996	West Eurasian
Czech	Quechua	Mal'ta1	Chimp.REF	0.0238	0.005653	4.214	44252	42192	754982	West Eurasian
Czech	Mayan	DCP1 (all)	Chimp.REF	0.0326	0.006633	4.91	19094	17890	325677	West Eurasian
Czech	Quechua	AG3	Chimp.REF	0.046	0.006791	6.77	14260	13006	249841	West Eurasian
Czech	Pima	AG3	Chimp.REF	0.04	0.006607	6.051	14258	13162	249831	West Eurasian
Czech	Mixtec	DCP1 (all)	Chimp.REF	0.0175	0.006186	2.836	18686	18042	325697	West Eurasian
Czech	Mixe	DCP1 (deam)	Chimp.REF	0.0354	0.007598	4.665	8219	7657	140453	West Eurasian
Czech	Zapotec	Mal'ta1	Chimp.REF	0.0198	0.005568	3.565	44002	42289	754988	West Eurasian
Czech	Pima	Mal'ta1	Chimp.REF	0.0242	0.005693	4.251	44374	42278	754950	West Eurasian
Czech	Piapoco	DCP1 (all)	Chimp.REF	0.0282	0.00666	4.234	19053	18008	325662	West Eurasian
Czech	Quechua	DCP1 (deam)	Chimp.REF	0.0385	0.007758	4.966	8225	7615	140452	West Eurasian
Czech	Surui	Mal'ta1	Chimp.REF	0.0282	0.005946	4.749	44384	41946	754922	West Eurasian
Czech	Pima	DCP1 (deam)	Chimp.REF	0.0376	0.007767	4.841	8178	7585	140436	West Eurasian
Czech	Karitiana	AG3	Chimp.REF	0.0432	0.00673	6.418	14264	13083	249843	West Eurasian
Czech	Pima	DCP1 (all)	Chimp.REF	0.0305	0.006528	4.667	19076	17948	325667	West Eurasian
Czech	Piapoco	Mal'ta1	Chimp.REF	0.0227	0.005644	4.016	44226	42265	754931	West Eurasian
Czech	Mayan	DCP1 (deam)	Chimp.REF	0.0331	0.007912	4.184	8168	7645	140439	West Eurasian
Czech	Zapotec	AG3	Chimp.REF	0.0369	0.006748	5.461	14164	13158	249844	West Eurasian
Czech	Mixtec	AG3	Chimp.REF	0.0299	0.006578	4.547	14053	13237	249827	West Eurasian
Czech	Zapotec	DCP1 (deam)	Chimp.REF	0.0315	0.007781	4.053	8132	7635	140448	West Eurasian
Czech	Zapotec	DCP1 (all)	Chimp.REF	0.0261	0.006615	3.94	18931	17969	325692	West Eurasian
Czech	Surui	AG3	Chimp.REF	0.046	0.007108	6.465	14302	13046	249821	West Eurasian
Czech	Karitiana	DCP1 (deam)	Chimp.REF	0.0309	0.007909	3.909	8161	7671	140453	West Eurasian
Czech	Mixe	DCP1 (all)	Chimp.REF	0.0293	0.006371	4.606	19068	17981	325703	West Eurasian
Czech	Piapoco	DCP1 (deam)	Chimp.REF	0.032	0.007887	4.062	8190	7682	140438	West Eurasian
Czech	Surui	DCP1 (deam)	Chimp.REF	0.0382	0.008285	4.61	8231	7626	140441	West Eurasian
Czech	Mixtec	DCP1 (deam)	Chimp.REF	0.0238	0.007376	3.227	8055	7680	140451	West Eurasian
Czech	Mixe	Mal'ta1	Chimp.REF	0.0258	0.005404	4.779	44416	42180	755005	West Eurasian
Czech	Mayan	Mal'ta1	Chimp.REF	0.0222	0.005528	4.012	44091	42178	754936	West Eurasian
Czech	Mixe	AG3	Chimp.REF	0.041	0.006514	6.291	14239	13118	249843	West Eurasian
Dai	Mixtec	DCP1 (deam)	Chimp.REF	0.071	0.005823	12.197	8019	6955	140639	East Asian
Dai	Karitiana	DCP1 (all)	Chimp.REF	0.0839	0.005254	15.963	18599	15720	326177	East Asian
Dai	Piapoco	Mal'ta1	Chimp.REF	0.0654	0.004488	14.572	43004	37725	756248	East Asian
Dai	Piapoco	DCP1 (deam)	Chimp.REF	0.0819	0.006223	13.156	7931	6731	140628	East Asian
Dai	Mixtec	Mal'ta1	Chimp.REF	0.049	0.004332	11.3	43051	39032	756274	East Asian
Dai	Mixtec	AG3	Chimp.REF	0.0822	0.005247	15.666	14059	11923	250243	East Asian
Dai	Mayan	DCP1 (all)	Chimp.REF	0.0856	0.005033	17.006	18611	15676	326153	East Asian
Dai	Quechua	AG3	Chimp.REF	0.1006	0.005099	19.73	14093	11517	250260	East Asian
Dai	Mixtec	DCP1 (all)	Chimp.REF	0.0678	0.004763	14.229	18634	16269	326172	East Asian
Dai	Surui	AG3	Chimp.REF	0.1014	0.005778	17.544	14007	11429	250242	East Asian
Dai	Karitiana	DCP1 (deam)	Chimp.REF	0.0803	0.006364	12.621	7947	6765	140644	East Asian
Dai	Piapoco	DCP1 (all)	Chimp.REF	0.0809	0.005099	15.869	18511	15740	326139	East Asian
Dai	Zapotec	DCP1 (deam)	Chimp.REF	0.0807	0.006176	13.071	7962	6772	140638	East Asian
Dai	Mixe	AG3	Chimp.REF	0.0959	0.005098	18.806	13951	11510	250264	East Asian
Dai	Mixe	Mal'ta1	Chimp.REF	0.0689	0.004233	16.282	43039	37490	756333	East Asian
Dai	Pima	Mal'ta1	Chimp.REF	0.0671	0.00457	14.673	42947	37549	756269	East Asian
Dai	Mayan	Mal'ta1	Chimp.REF	0.065	0.004292	15.148	42837	37606	756256	East Asian
Dai	Mixe	DCP1 (all)	Chimp.REF	0.0821	0.00506	16.231	18515	15704	326182	East Asian
Dai	Quechua	Mal'ta1	Chimp.REF	0.0666	0.004431	15.033	43051	37673	756304	East Asian
Dai	Zapotec	AG3	Chimp.REF	0.0911	0.005281	17.251	13965	11633	250259	East Asian
Dai	Karitiana	Mal'ta1	Chimp.REF	0.0738	0.004454	16.57	43216	37276	756323	East Asian
Dai	Pima	AG3	Chimp.REF	0.0947	0.005332	17.758	13974	11557	250252	East Asian
Dai	Mayan	AG3	Chimp.REF	0.0992	0.004948	20.037	14039	11506	250243	East Asian
Dai	Pima	DCP1 (deam)	Chimp.REF	0.0878	0.006226	14.101	7952	6669	140627	East Asian
Dai	Karitiana	AG3	Chimp.REF	0.098	0.005302	18.478	14009	11509	250265	East Asian
Dai	Quechua	DCP1 (all)	Chimp.REF	0.0864	0.005135	16.816	18617	15657	326174	East Asian
Dai	Mixe	DCP1 (deam)	Chimp.REF	0.0855	0.005873	14.552	7971	6716	140644	East Asian
Dai	Zapotec	Mal'ta1	Chimp.REF	0.0623	0.004315	14.427	42911	37882	756299	East Asian
Dai	Piapoco	AG3	Chimp.REF	0.1032	0.0051	20.233	14124	11482	250239	East Asian
Dai	Surui	DCP1 (all)	Chimp.REF	0.0865	0.005824	14.86	18618	15652	326152	East Asian
Dai	Surui	DCP1 (deam)	Chimp.REF	0.0884	0.006835	12.94	7979	6682	140632	East Asian
Dai	Surui	Mal'ta1	Chimp.REF	0.0715	0.004806	14.884	43109	37354	756243	East Asian
Dai	Zapotec	DCP1 (all)	Chimp.REF	0.0782	0.005106	15.308	18536	15849	326169	East Asian
Dai	Mayan	DCP1 (deam)	Chimp.REF	0.0827	0.005858	14.113	7966	6750	140629	East Asian
Dai	Quechua	DCP1 (deam)	Chimp.REF	0.0889	0.006007	14.792	7992	6688	140643	East Asian
Dai	Pima	DCP1 (all)	Chimp.REF	0.0835	0.005212	16.025	18509	15656	326144	East Asian
Daur	Karitiana	AG3	Chimp.REF	0.0964	0.006481	14.868	13877	11438	249727	East Asian
Daur	Pima	Mal'ta1	Chimp.REF	0.0589	0.005587	10.536	42334	37628	754490	East Asian
Daur	Mayan	Mal'ta1	Chimp.REF	0.0566	0.005426	10.438	42298	37764	754476	East Asian
Daur	Surui	Mal'ta1	Chimp.REF	0.0635	0.005801	10.945	42350	37293	754462	East Asian
Daur	Pima	DCP1 (all)	Chimp.REF	0.0771	0.00631	12.224	18247	15634	325493	East Asian
Daur	Surui	AG3	Chimp.REF	0.0997	0.007113	14.011	13877	11362	249701	East Asian
Daur	Piapoco	DCP1 (deam)	Chimp.REF	0.0697	0.007682	9.08	7792	6776	140351	East Asian
Daur	Piapoco	AG3	Chimp.REF	0.1022	0.006399	15.975	13896	11318	249701	East Asian
Daur	Karitiana	DCP1 (all)	Chimp.REF	0.0771	0.006285	12.272	18438	15797	325520	East Asian
Daur	Mixtec	AG3	Chimp.REF	0.0807	0.006485	12.44	13894	11820	249710	East Asian
Daur	Quechua	AG3	Chimp.REF	0.0992	0.006357	15.598	13920	11408	249722	East Asian
Daur	Zapotec	Mal'ta1	Chimp.REF	0.0541	0.005344	10.123	42285	37946	754514	East Asian
Daur	Piapoco	DCP1 (all)	Chimp.REF	0.0745	0.006178	12.053	18245	15716	325488	East Asian
Daur	Zapotec	DCP1 (all)	Chimp.REF	0.0717	0.00607	11.818	18275	15829	325512	East Asian
Daur	Quechua	Mal'ta1	Chimp.REF	0.0582	0.005556	10.484	42476	37800	754524	East Asian
Daur	Mayan	DCP1 (deam)	Chimp.REF	0.0705	0.007816	9.015	7835	6804	140351	East Asian
Daur	Mixe	AG3	Chimp.REF	0.0948	0.006425	14.751	13770	11386	249725	East Asian
Daur	Zapotec	DCP1 (deam)	Chimp.REF	0.0685	0.007488	9.143	7819	6817	140359	East Asian
Daur	Pima	AG3	Chimp.REF	0.0931	0.006453	14.433	13840	11481	249713	East Asian
Daur	Quechua	DCP1 (deam)	Chimp.REF	0.0761	0.007677	9.907	7925	6805	140365	East Asian
Daur	Karitiana	Mal'ta1	Chimp.REF	0.0656	0.005718	11.475	42637	37387	754538	East Asian
Daur	Piapoco	Mal'ta1	Chimp.REF	0.0573	0.005567	10.288	42276	37697	754468	East Asian
Daur	Mayan	DCP1 (all)	Chimp.REF	0.0789	0.006323	12.484	18417	15722	325499	East Asian
Daur	Karitiana	DCP1 (deam)	Chimp.REF	0.068	0.007859	8.652	7845	6847	140365	East Asian
Daur	Mayan	AG3	Chimp.REF	0.0976	0.006355	15.356	13883	11414	249706	East Asian
Daur	Mixtec	DCP1 (deam)	Chimp.REF	0.059	0.007321	8.064	7897	7017	140361	East Asian
Daur	Mixtec	Mal'ta1	Chimp.REF	0.0409	0.005379	7.606	42464	39126	754500	East Asian
Daur	Zapotec	AG3	Chimp.REF	0.0897	0.006381	14.052	13812	11539	249719	East Asian
Daur	Quechua	DCP1 (all)	Chimp.REF	0.0792	0.006363	12.451	18485	15771	325518	East Asian
Daur	Mixe	DCP1 (deam)	Chimp.REF	0.0732	0.007339	9.97	7816	6751	140364	East Asian
Daur	Mixe	DCP1 (all)	Chimp.REF	0.0755	0.00613	12.319	18280	15713	325523	East Asian
Daur	Pima	DCP1 (deam)	Chimp.REF	0.0761	0.007687	9.897	7780	6680	140351	East Asian
Daur	Mixtec	DCP1 (all)	Chimp.REF	0.0612	0.005851	10.468	18400	16276	325515	East Asian
Daur	Surui	DCP1 (all)	Chimp.REF	0.0802	0.006598	12.158	18366	15638	325497	East Asian
Daur	Surui	DCP1 (deam)	Chimp.REF	0.0757	0.008331	9.086	7876	6767	140353	East Asian
Daur	Mixe	Mal'ta1	Chimp.REF	0.0609	0.005409	11.266	42363	37497	754542	East Asian
Druze	Piapoco	AG3	Chimp.REF	0.0843	0.005762	14.624	15119	12769	250221	West Eurasian
Druze	Piapoco	DCP1 (deam)	Chimp.REF	0.0611	0.006899	8.852	8534	7552	140618	West Eurasian
Druze	Quechua	Mal'ta1	Chimp.REF	0.0635	0.00497	12.774	46704	41127	756235	West Eurasian
Druze	Surui	DCP1 (all)	Chimp.REF	0.0695	0.006254	11.115	20120	17504	326131	West Eurasian
Druze	Surui	DCP1 (deam)	Chimp.REF	0.067	0.007422	9.03	8574	7497	140622	West Eurasian
Druze	Quechua	DCP1 (all)	Chimp.REF	0.0696	0.005768	12.068	20049	17440	326152	West Eurasian
Druze	Karitiana	DCP1 (deam)	Chimp.REF	0.0599	0.00704	8.512	8508	7546	140634	West Eurasian
Druze	Piapoco	DCP1 (all)	Chimp.REF	0.0643	0.005772	11.147	20015	17595	326118	West Eurasian
Druze	Quechua	DCP1 (deam)	Chimp.REF	0.0676	0.006892	9.815	8558	7473	140632	West Eurasian
Druze	Quechua	AG3	Chimp.REF	0.0822	0.005841	14.073	15037	12753	250240	West Eurasian
Druze	Mixtec	AG3	Chimp.REF	0.0666	0.005557	11.983	14758	12915	250223	West Eurasian
Druze	Mixe	Mal'ta1	Chimp.REF	0.0654	0.004865	13.439	46835	41087	756262	West Eurasian
Druze	Zapotec	DCP1 (deam)	Chimp.REF	0.0604	0.006866	8.791	8518	7548	140627	West Eurasian
Druze	Mixe	DCP1 (deam)	Chimp.REF	0.0645	0.006651	9.698	8553	7517	140633	West Eurasian
Druze	Zapotec	DCP1 (all)	Chimp.REF	0.0622	0.005848	10.645	19943	17606	326148	West Eurasian
Druze	Surui	AG3	Chimp.REF	0.082	0.006125	13.395	15063	12778	250223	West Eurasian
Druze	Zapotec	Mal'ta1	Chimp.REF	0.0596	0.004869	12.236	46478	41251	756233	West Eurasian
Druze	Mixtec	DCP1 (deam)	Chimp.REF	0.053	0.006655	7.959	8399	7554	140630	West Eurasian
Druze	Mayan	Mal'ta1	Chimp.REF	0.0618	0.004958	12.472	46609	41180	756186	West Eurasian
Druze	Pima	AG3	Chimp.REF	0.076	0.005779	13.152	15025	12902	250232	West Eurasian
Druze	Pima	Mal'ta1	Chimp.REF	0.0635	0.005078	12.499	46896	41299	756202	West Eurasian
Druze	Mixe	AG3	Chimp.REF	0.0775	0.005646	13.72	14939	12791	250243	West Eurasian
Druze	Zapotec	AG3	Chimp.REF	0.0735	0.005793	12.693	14884	12845	250239	West Eurasian
Druze	Karitiana	DCP1 (all)	Chimp.REF	0.0673	0.006034	11.153	20047	17519	326156	West Eurasian
Druze	Mixe	DCP1 (all)	Chimp.REF	0.0655	0.005737	11.411	20023	17563	326160	West Eurasian
Druze	Mayan	AG3	Chimp.REF	0.0808	0.005531	14.603	14989	12749	250222	West Eurasian
Druze	Surui	Mal'ta1	Chimp.REF	0.0676	0.005331	12.685	46998	41044	756176	West Eurasian
Druze	Mayan	DCP1 (all)	Chimp.REF	0.0687	0.005803	11.847	20093	17508	326134	West Eurasian
Druze	Mixtec	DCP1 (all)	Chimp.REF	0.054	0.0054	10.009	19670	17653	326152	West Eurasian
Druze	Karitiana	Mal'ta1	Chimp.REF	0.0696	0.005175	13.457	47153	41014	756253	West Eurasian
Druze	Mayan	DCP1 (deam)	Chimp.REF	0.0622	0.006891	9.028	8520	7522	140620	West Eurasian
Druze	Piapoco	Mal'ta1	Chimp.REF	0.0621	0.004887	12.716	46825	41346	756180	West Eurasian
Druze	Karitiana	AG3	Chimp.REF	0.0792	0.005783	13.695	15040	12832	250243	West Eurasian
Druze	Mixtec	Mal'ta1	Chimp.REF	0.0482	0.004777	10.091	45859	41641	756206	West Eurasian
Druze	Pima	DCP1 (all)	Chimp.REF	0.0665	0.005872	11.33	20060	17557	326124	West Eurasian
Druze	Pima	DCP1 (deam)	Chimp.REF	0.0662	0.006911	9.578	8571	7507	140617	West Eurasian
Dusun	Surui	Mal'ta1	Chimp.REF	0.0831	0.005286	15.721	43662	36963	756151	Oceanians
Dusun	Quechua	DCP1 (deam)	Chimp.REF	0.0901	0.006809	13.239	8076	6740	140629	Oceanians
Dusun	Piapoco	AG3	Chimp.REF	0.111	0.005678	19.556	14299	11441	250212	Oceanians
Dusun	Mixe	Mal'ta1	Chimp.REF	0.08	0.004859	16.468	43848	37350	756239	Oceanians
Dusun	Quechua	AG3	Chimp.REF	0.1087	0.00571	19.046	14258	11461	250234	Oceanians
Dusun	Quechua	Mal'ta1	Chimp.REF	0.0779	0.004968	15.671	43792	37466	756216	Oceanians
Dusun	Surui	DCP1 (deam)	Chimp.REF	0.0901	0.00753	11.963	8034	6706	140619	Oceanians
Dusun	Mixtec	DCP1 (deam)	Chimp.REF	0.073	0.006635	10.997	8056	6961	140626	Oceanians
Dusun	Mixtec	DCP1 (all)	Chimp.REF	0.07	0.005383	12.994	18790	16333	326147	Oceanians
Dusun	Piapoco	Mal'ta1	Chimp.REF	0.0767	0.005007	15.312	43685	37464	756155	Oceanians
Dusun	Karitiana	DCP1 (deam)	Chimp.REF	0.082	0.007179	11.42	8004	6791	140630	Oceanians
Dusun	Quechua	DCP1 (all)	Chimp.REF	0.088	0.005783	15.226	18849	15798	326148	Oceanians
Dusun	Mixe	DCP1 (all)	Chimp.REF	0.0839	0.005604	14.978	18730	15829	326156	Oceanians
Dusun	Pima	DCP1 (deam)	Chimp.REF	0.0895	0.006858	13.052	8002	6687	140614	Oceanians
Dusun	Mixtec	Mal'ta1	Chimp.REF	0.0602	0.004895	12.305	43715	38749	756190	Oceanians
Dusun	Mayan	DCP1 (deam)	Chimp.REF	0.0842	0.006876	12.247	8033	6785	140617	Oceanians
Dusun	Karitiana	DCP1 (all)	Chimp.REF	0.0859	0.005884	14.59	18783	15812	326152	Oceanians
Dusun	Surui	DCP1 (all)	Chimp.REF	0.0888	0.006233	14.245	18744	15687	326128	Oceanians
Dusun	Karitiana	Mal'ta1	Chimp.REF	0.0851	0.005144	16.549	43907	37019	756239	Oceanians
Dusun	Surui	AG3	Chimp.REF	0.1095	0.006455	16.962	14168	11372	250217	Oceanians
Dusun	Mixe	DCP1 (deam)	Chimp.REF	0.087	0.006612	13.155	8040	6753	140630	Oceanians
Dusun	Mayan	Mal'ta1	Chimp.REF	0.0764	0.004848	15.75	43558	37378	756167	Oceanians
Dusun	Pima	Mal'ta1	Chimp.REF	0.0783	0.005183	15.105	43700	37354	756174	Oceanians
Dusun	Pima	DCP1 (all)	Chimp.REF	0.0854	0.005682	15.034	18705	15761	326121	Oceanians
Dusun	Karitiana	AG3	Chimp.REF	0.1059	0.005952	17.785	14202	11483	250242	Oceanians
Dusun	Mixe	AG3	Chimp.REF	0.1035	0.005755	17.985	14183	11522	250237	Oceanians
Dusun	Zapotec	DCP1 (all)	Chimp.REF	0.0802	0.005522	14.528	18712	15933	326145	Oceanians
Dusun	Mayan	AG3	Chimp.REF	0.1074	0.005623	19.101	14194	11441	250216	Oceanians
Dusun	Mixtec	AG3	Chimp.REF	0.0901	0.005905	15.265	14240	11885	250222	Oceanians
Dusun	Zapotec	Mal'ta1	Chimp.REF	0.0736	0.004827	15.257	43564	37587	756210	Oceanians
Dusun	Zapotec	AG3	Chimp.REF	0.0995	0.005852	16.995	14114	11560	250233	Oceanians
Dusun	Zapotec	DCP1 (deam)	Chimp.REF	0.0824	0.00674	12.232	8019	6798	140624	Oceanians
Dusun	Piapoco	DCP1 (all)	Chimp.REF	0.083	0.005767	14.384	18682	15820	326114	Oceanians
Dusun	Pima	AG3	Chimp.REF	0.1026	0.006039	16.985	14163	11528	250225	Oceanians
Dusun	Mayan	DCP1 (all)	Chimp.REF	0.0873	0.005704	15.304	18840	15815	326133	Oceanians
Dusun	Piapoco	DCP1 (deam)	Chimp.REF	0.0835	0.007004	11.918	7991	6760	140614	Oceanians
English	Quechua	AG3	Chimp.REF	0.0502	0.00589	8.525	14436	13055	250249	West Eurasian
English	Mayan	Mal'ta1	Chimp.REF	0.0213	0.005075	4.188	44499	42646	756202	West Eurasian
English	Piapoco	DCP1 (all)	Chimp.REF	0.0285	0.005701	5.003	19144	18082	326128	West Eurasian
English	Pima	DCP1 (deam)	Chimp.REF	0.0328	0.006985	4.692	8204	7683	140622	West Eurasian
English	Mayan	DCP1 (all)	Chimp.REF	0.0329	0.005908	5.573	19249	18022	326142	West Eurasian
English	Pima	AG3	Chimp.REF	0.0442	0.005874	7.518	14415	13196	250239	West Eurasian
English	Pima	DCP1 (all)	Chimp.REF	0.0308	0.005734	5.378	19149	18003	326132	West Eurasian
English	Surui	DCP1 (all)	Chimp.REF	0.0337	0.006198	5.443	19268	18010	326141	West Eurasian
English	Karitiana	DCP1 (all)	Chimp.REF	0.0314	0.005931	5.286	19246	18076	326165	West Eurasian
English	Surui	Mal'ta1	Chimp.REF	0.0273	0.005392	5.063	44764	42384	756193	West Eurasian
English	Piapoco	DCP1 (deam)	Chimp.REF	0.0274	0.006965	3.939	8205	7767	140623	West Eurasian
English	Zapotec	DCP1 (deam)	Chimp.REF	0.0268	0.007008	3.825	8162	7736	140633	West Eurasian
English	Quechua	DCP1 (all)	Chimp.REF	0.0337	0.005706	5.9	19222	17970	326162	West Eurasian
English	Pima	Mal'ta1	Chimp.REF	0.0232	0.005136	4.52	44604	42580	756216	West Eurasian
English	Karitiana	DCP1 (deam)	Chimp.REF	0.0262	0.007198	3.64	8212	7792	140639	West Eurasian
English	Karitiana	Mal'ta1	Chimp.REF	0.0294	0.00525	5.592	44931	42368	756270	West Eurasian
English	Zapotec	DCP1 (all)	Chimp.REF	0.0264	0.005763	4.579	19049	18069	326157	West Eurasian
English	Mixe	DCP1 (all)	Chimp.REF	0.0297	0.005672	5.229	19154	18050	326170	West Eurasian
English	Mixtec	DCP1 (deam)	Chimp.REF	0.0191	0.006729	2.836	8043	7742	140634	West Eurasian
English	Piapoco	Mal'ta1	Chimp.REF	0.0218	0.005089	4.283	44628	42724	756199	West Eurasian
English	Karitiana	AG3	Chimp.REF	0.0472	0.005872	8.041	14465	13161	250254	West Eurasian
English	Zapotec	Mal'ta1	Chimp.REF	0.019	0.004828	3.928	44274	42626	756249	West Eurasian
English	Mixtec	DCP1 (all)	Chimp.REF	0.0178	0.005445	3.273	18763	18106	326160	West Eurasian
English	Piapoco	AG3	Chimp.REF	0.0524	0.005941	8.816	14531	13085	250228	West Eurasian
English	Surui	AG3	Chimp.REF	0.0502	0.006262	8.019	14458	13075	250231	West Eurasian
English	Mixe	AG3	Chimp.REF	0.0452	0.005827	7.759	14391	13146	250252	West Eurasian
English	Mixtec	AG3	Chimp.REF	0.0343	0.005805	5.917	14144	13205	250232	West Eurasian
English	Surui	DCP1 (deam)	Chimp.REF	0.0334	0.007558	4.416	8267	7733	140627	West Eurasian
English	Mayan	DCP1 (deam)	Chimp.REF	0.0284	0.007166	3.957	8227	7773	140624	West Eurasian
English	Quechua	Mal'ta1	Chimp.REF	0.0229	0.005103	4.492	44593	42594	756255	West Eurasian
English	Zapotec	AG3	Chimp.REF	0.0414	0.005801	7.135	14286	13151	250249	West Eurasian
English	Mixe	DCP1 (deam)	Chimp.REF	0.0309	0.006882	4.496	8217	7724	140639	West Eurasian
English	Quechua	DCP1 (deam)	Chimp.REF	0.034	0.007041	4.825	8247	7705	140638	West Eurasian
English	Mixe	Mal'ta1	Chimp.REF	0.0249	0.004948	5.033	44701	42529	756278	West Eurasian
English	Mayan	AG3	Chimp.REF	0.0486	0.005726	8.489	14431	13093	250231	West Eurasian
English	Mixtec	Mal'ta1	Chimp.REF	0.0074	0.004942	1.498	43546	42906	756221	West Eurasian
Chaplin	Mixtec	DCP1 (all)	Chimp.REF	0.0142	0.006181	2.301	16970	16495	325891	Central Asian Siberians
Chaplin	Quechua	AG3	Chimp.REF	0.0401	0.006966	5.762	12556	11587	250000	Central Asian Siberians
Chaplin	Mixtec	Mal'ta1	Chimp.REF	0.0046	0.00576	0.796	39288	38930	755537	Central Asian Siberians
Chaplin	Zapotec	DCP1 (deam)	Chimp.REF	0.0243	0.008049	3.025	7143	6803	140520	Central Asian Siberians
Chaplin	Mixtec	AG3	Chimp.REF	0.021	0.006593	3.187	12647	12126	249982	Central Asian Siberians
Chaplin	Mayan	Mal'ta1	Chimp.REF	0.0207	0.005604	3.702	38786	37210	755519	Central Asian Siberians
Chaplin	Mayan	DCP1 (deam)	Chimp.REF	0.0263	0.007652	3.433	7150	6784	140513	Central Asian Siberians
Chaplin	Piapoco	DCP1 (deam)	Chimp.REF	0.0249	0.007911	3.153	7120	6774	140512	Central Asian Siberians
Chaplin	Karitiana	DCP1 (all)	Chimp.REF	0.0303	0.006609	4.586	16783	15795	325899	Central Asian Siberians
Chaplin	Mayan	AG3	Chimp.REF	0.0382	0.006731	5.668	12555	11632	249980	Central Asian Siberians
Chaplin	Mixe	Mal'ta1	Chimp.REF	0.025	0.00568	4.402	38749	36859	755589	Central Asian Siberians
Chaplin	Piapoco	AG3	Chimp.REF	0.0428	0.006823	6.273	12561	11530	249978	Central Asian Siberians
Chaplin	Surui	Mal'ta1	Chimp.REF	0.0277	0.006042	4.588	38752	36662	755510	Central Asian Siberians
Chaplin	Mayan	DCP1 (all)	Chimp.REF	0.0321	0.00614	5.222	16828	15783	325877	Central Asian Siberians
Chaplin	Mixe	DCP1 (all)	Chimp.REF	0.0285	0.006387	4.456	16631	15711	325902	Central Asian Siberians
Chaplin	Karitiana	DCP1 (deam)	Chimp.REF	0.0235	0.008147	2.88	7157	6829	140527	Central Asian Siberians
Chaplin	Karitiana	Mal'ta1	Chimp.REF	0.0302	0.005977	5.047	38956	36675	755586	Central Asian Siberians
Chaplin	Mixe	DCP1 (deam)	Chimp.REF	0.0291	0.00782	3.722	7129	6726	140526	Central Asian Siberians
Chaplin	Pima	DCP1 (all)	Chimp.REF	0.0298	0.006344	4.702	16629	15666	325867	Central Asian Siberians
Chaplin	Karitiana	AG3	Chimp.REF	0.037	0.006968	5.312	12451	11562	249999	Central Asian Siberians
Chaplin	Quechua	DCP1 (all)	Chimp.REF	0.0328	0.006333	5.179	16810	15742	325895	Central Asian Siberians
Chaplin	Pima	AG3	Chimp.REF	0.0333	0.006999	4.764	12446	11643	249990	Central Asian Siberians
Chaplin	Piapoco	DCP1 (all)	Chimp.REF	0.0271	0.006437	4.215	16664	15784	325861	Central Asian Siberians
Chaplin	Pima	Mal'ta1	Chimp.REF	0.023	0.006253	3.679	38670	36930	755535	Central Asian Siberians
Chaplin	Quechua	DCP1 (deam)	Chimp.REF	0.0325	0.00782	4.153	7178	6726	140525	Central Asian Siberians
Chaplin	Surui	DCP1 (all)	Chimp.REF	0.0332	0.00692	4.791	16742	15668	325875	Central Asian Siberians
Chaplin	Pima	DCP1 (deam)	Chimp.REF	0.0313	0.008037	3.898	7125	6692	140511	Central Asian Siberians
Chaplin	Surui	DCP1 (deam)	Chimp.REF	0.0322	0.0086	3.742	7150	6704	140516	Central Asian Siberians
Chaplin	Surui	AG3	Chimp.REF	0.0407	0.007197	5.651	12417	11447	249976	Central Asian Siberians
Chaplin	Piapoco	Mal'ta1	Chimp.REF	0.0214	0.005804	3.694	38688	37064	755516	Central Asian Siberians
Chaplin	Quechua	Mal'ta1	Chimp.REF	0.0227	0.005866	3.862	38916	37192	755573	Central Asian Siberians
Chaplin	Mixe	AG3	Chimp.REF	0.0347	0.006834	5.072	12407	11576	250001	Central Asian Siberians
Chaplin	Zapotec	DCP1 (all)	Chimp.REF	0.0244	0.006377	3.827	16784	15985	325889	Central Asian Siberians
Chaplin	Zapotec	AG3	Chimp.REF	0.0297	0.006956	4.265	12517	11796	249995	Central Asian Siberians
Chaplin	Mixtec	DCP1 (deam)	Chimp.REF	0.0146	0.007826	1.87	7281	7071	140521	Central Asian Siberians
Chaplin	Zapotec	Mal'ta1	Chimp.REF	0.018	0.005757	3.124	38921	37546	755562	Central Asian Siberians
Naukan	Mayan	Mal'ta1	Chimp.REF	0.0195	0.00479	4.073	38595	37118	756218	Central Asian Siberians
Naukan	Mayan	DCP1 (deam)	Chimp.REF	0.0257	0.00665	3.864	7101	6746	140626	Central Asian Siberians
Naukan	Pima	DCP1 (all)	Chimp.REF	0.0276	0.005392	5.125	16506	15618	326138	Central Asian Siberians
Naukan	Pima	DCP1 (deam)	Chimp.REF	0.0309	0.006617	4.667	7052	6629	140625	Central Asian Siberians
Naukan	Mayan	AG3	Chimp.REF	0.0315	0.005535	5.697	12390	11633	250233	Central Asian Siberians
Naukan	Mixe	DCP1 (all)	Chimp.REF	0.0261	0.005147	5.079	16548	15705	326175	Central Asian Siberians
Naukan	Mixe	DCP1 (deam)	Chimp.REF	0.0285	0.006282	4.539	7102	6708	140641	Central Asian Siberians
Naukan	Surui	DCP1 (all)	Chimp.REF	0.031	0.00597	5.188	16633	15633	326145	Central Asian Siberians
Naukan	Mayan	DCP1 (all)	Chimp.REF	0.0299	0.005434	5.5	16695	15726	326147	Central Asian Siberians
Naukan	Mixe	Mal'ta1	Chimp.REF	0.0237	0.004562	5.203	38658	36865	756294	Central Asian Siberians
Naukan	Mixe	AG3	Chimp.REF	0.0277	0.005671	4.891	12305	11641	250255	Central Asian Siberians
Naukan	Pima	Mal'ta1	Chimp.REF	0.0217	0.004969	4.369	38520	36883	756229	Central Asian Siberians
Naukan	Karitiana	DCP1 (deam)	Chimp.REF	0.0231	0.007116	3.247	7085	6765	140642	Central Asian Siberians
Naukan	Mixtec	DCP1 (all)	Chimp.REF	0.012	0.00523	2.299	16809	16410	326164	Central Asian Siberians
Naukan	Mixtec	Mal'ta1	Chimp.REF	0.0034	0.004731	0.71	39095	38833	756237	Central Asian Siberians
Naukan	Mixtec	AG3	Chimp.REF	0.0146	0.00569	2.571	12527	12166	250233	Central Asian Siberians
Naukan	Pima	AG3	Chimp.REF	0.0266	0.005595	4.76	12301	11663	250240	Central Asian Siberians
Naukan	Karitiana	AG3	Chimp.REF	0.0303	0.005845	5.18	12334	11609	250256	Central Asian Siberians
Naukan	Karitiana	DCP1 (all)	Chimp.REF	0.0282	0.005691	4.954	16633	15721	326171	Central Asian Siberians
Naukan	Piapoco	AG3	Chimp.REF	0.0362	0.005816	6.23	12406	11538	250228	Central Asian Siberians
Naukan	Zapotec	DCP1 (deam)	Chimp.REF	0.0235	0.006904	3.404	7126	6799	140635	Central Asian Siberians
Naukan	Karitiana	Mal'ta1	Chimp.REF	0.0289	0.005114	5.654	38840	36657	756288	Central Asian Siberians
Naukan	Surui	DCP1 (deam)	Chimp.REF	0.0316	0.007348	4.301	7109	6673	140630	Central Asian Siberians
Naukan	Mixtec	DCP1 (deam)	Chimp.REF	0.0142	0.00665	2.132	7208	7007	140636	Central Asian Siberians
Naukan	Piapoco	DCP1 (all)	Chimp.REF	0.0249	0.005527	4.514	16482	15680	326133	Central Asian Siberians
Naukan	Surui	Mal'ta1	Chimp.REF	0.0265	0.005258	5.04	38674	36677	756203	Central Asian Siberians
Naukan	Piapoco	Mal'ta1	Chimp.REF	0.0202	0.004874	4.135	38484	36963	756210	Central Asian Siberians
Naukan	Zapotec	DCP1 (all)	Chimp.REF	0.0221	0.005445	4.067	16634	15913	326162	Central Asian Siberians
Naukan	Zapotec	Mal'ta1	Chimp.REF	0.0167	0.004834	3.459	38571	37302	756264	Central Asian Siberians
Naukan	Zapotec	AG3	Chimp.REF	0.0231	0.005863	3.944	12305	11748	250251	Central Asian Siberians
Naukan	Surui	AG3	Chimp.REF	0.0337	0.006297	5.357	12297	11495	250231	Central Asian Siberians
Naukan	Quechua	DCP1 (deam)	Chimp.REF	0.0321	0.006587	4.877	7108	6666	140640	Central Asian Siberians
Naukan	Quechua	DCP1 (all)	Chimp.REF	0.0308	0.005452	5.644	16643	15649	326166	Central Asian Siberians
Naukan	Quechua	Mal'ta1	Chimp.REF	0.0214	0.004845	4.421	38630	37010	756268	Central Asian Siberians
Naukan	Piapoco	DCP1 (deam)	Chimp.REF	0.0247	0.006672	3.697	7047	6707	140626	Central Asian Siberians
Naukan	Quechua	AG3	Chimp.REF	0.0335	0.005579	5.998	12370	11569	250249	Central Asian Siberians
Sireniki	Mayan	AG3	Chimp.REF	0.0356	0.005462	6.509	12504	11646	250230	Central Asian Siberians
Sireniki	Pima	Mal'ta1	Chimp.REF	0.0228	0.004998	4.571	38727	36997	756244	Central Asian Siberians
Sireniki	Pima	AG3	Chimp.REF	0.0308	0.005656	5.438	12419	11678	250237	Central Asian Siberians
Sireniki	Mixe	DCP1 (all)	Chimp.REF	0.0307	0.005309	5.792	16683	15687	326169	Central Asian Siberians
Sireniki	Mixe	AG3	Chimp.REF	0.0318	0.005352	5.935	12427	11662	250252	Central Asian Siberians
Sireniki	Mixtec	AG3	Chimp.REF	0.0185	0.005315	3.485	12662	12202	250230	Central Asian Siberians
Sireniki	Piapoco	Mal'ta1	Chimp.REF	0.0211	0.00483	4.362	38950	37343	756222	Central Asian Siberians
Sireniki	Karitiana	DCP1 (all)	Chimp.REF	0.0326	0.005726	5.693	16833	15770	326165	Central Asian Siberians
Sireniki	Mixe	Mal'ta1	Chimp.REF	0.0248	0.004382	5.656	38909	37027	756304	Central Asian Siberians
Sireniki	Mixe	DCP1 (deam)	Chimp.REF	0.0323	0.006418	5.033	7139	6693	140638	Central Asian Siberians
Sireniki	Piapoco	DCP1 (all)	Chimp.REF	0.0293	0.005667	5.165	16738	15786	326127	Central Asian Siberians
Sireniki	Karitiana	DCP1 (deam)	Chimp.REF	0.0267	0.007274	3.669	7175	6802	140639	Central Asian Siberians
Sireniki	Karitiana	Mal'ta1	Chimp.REF	0.0298	0.005058	5.895	39228	36956	756297	Central Asian Siberians
Sireniki	Karitiana	AG3	Chimp.REF	0.0341	0.005751	5.929	12505	11681	250251	Central Asian Siberians
Sireniki	Mixtec	Mal'ta1	Chimp.REF	0.0044	0.004676	0.951	39424	39075	756249	Central Asian Siberians
Sireniki	Quechua	AG3	Chimp.REF	0.0374	0.005509	6.78	12519	11617	250249	Central Asian Siberians
Sireniki	Quechua	DCP1 (deam)	Chimp.REF	0.0357	0.006634	5.375	7206	6710	140638	Central Asian Siberians
Sireniki	Surui	DCP1 (deam)	Chimp.REF	0.0349	0.007524	4.641	7225	6737	140627	Central Asian Siberians
Sireniki	Surui	DCP1 (all)	Chimp.REF	0.0353	0.006064	5.825	16847	15697	326141	Central Asian Siberians
Sireniki	Mayan	DCP1 (all)	Chimp.REF	0.0345	0.005511	6.254	16815	15695	326141	Central Asian Siberians
Sireniki	Piapoco	DCP1 (deam)	Chimp.REF	0.0282	0.006817	4.13	7158	6766	140624	Central Asian Siberians
Sireniki	Pima	DCP1 (all)	Chimp.REF	0.0321	0.005496	5.848	16657	15620	326131	Central Asian Siberians
Sireniki	Mixtec	DCP1 (all)	Chimp.REF	0.0164	0.005226	3.143	17036	16486	326158	Central Asian Siberians
Sireniki	Zapotec	DCP1 (deam)	Chimp.REF	0.0272	0.006812	3.992	7190	6809	140632	Central Asian Siberians
Sireniki	Zapotec	DCP1 (all)	Chimp.REF	0.0266	0.00538	4.952	16810	15937	326155	Central Asian Siberians
Sireniki	Quechua	DCP1 (all)	Chimp.REF	0.0352	0.005519	6.374	16842	15697	326163	Central Asian Siberians
Sireniki	Mixtec	DCP1 (deam)	Chimp.REF	0.0178	0.006537	2.716	7295	7041	140633	Central Asian Siberians
Sireniki	Quechua	Mal'ta1	Chimp.REF	0.0224	0.004718	4.758	38950	37240	756281	Central Asian Siberians
Sireniki	Zapotec	Mal'ta1	Chimp.REF	0.0178	0.004722	3.768	38894	37535	756277	Central Asian Siberians
Sireniki	Zapotec	AG3	Chimp.REF	0.0272	0.005367	5.059	12414	11757	250247	Central Asian Siberians
Sireniki	Mayan	DCP1 (deam)	Chimp.REF	0.0294	0.006821	4.304	7162	6754	140624	Central Asian Siberians
Sireniki	Surui	Mal'ta1	Chimp.REF	0.0274	0.0052	5.272	39082	36997	756217	Central Asian Siberians
Sireniki	Surui	AG3	Chimp.REF	0.0375	0.006237	6.011	12505	11601	250227	Central Asian Siberians
Sireniki	Pima	DCP1 (deam)	Chimp.REF	0.0344	0.006641	5.185	7138	6663	140622	Central Asian Siberians
Sireniki	Mayan	Mal'ta1	Chimp.REF	0.0206	0.004623	4.455	38806	37240	756232	Central Asian Siberians
Sireniki	Piapoco	AG3	Chimp.REF	0.04	0.005603	7.144	12575	11608	250225	Central Asian Siberians
Estonian	Mixtec	Mal'ta1	Chimp.REF	0.0019	0.004873	0.394	43153	42988	756243	West Eurasian
Estonian	Karitiana	Mal'ta1	Chimp.REF	0.0241	0.005363	4.485	44392	42307	756288	West Eurasian
Estonian	Mixe	AG3	Chimp.REF	0.0357	0.005744	6.219	14158	13181	250254	West Eurasian
Estonian	Piapoco	DCP1 (all)	Chimp.REF	0.0214	0.005937	3.61	18832	18042	326128	West Eurasian
Estonian	Zapotec	AG3	Chimp.REF	0.0318	0.005769	5.515	14068	13200	250250	West Eurasian
Estonian	Mixtec	DCP1 (deam)	Chimp.REF	0.0095	0.006622	1.431	7939	7790	140636	West Eurasian
Estonian	Piapoco	Mal'ta1	Chimp.REF	0.0165	0.005252	3.139	44034	42605	756216	West Eurasian
Estonian	Mixtec	DCP1 (all)	Chimp.REF	0.0105	0.005478	1.916	18557	18172	326160	West Eurasian
Estonian	Zapotec	Mal'ta1	Chimp.REF	0.0136	0.004996	2.722	43686	42514	756269	West Eurasian
Estonian	Zapotec	DCP1 (all)	Chimp.REF	0.0192	0.006089	3.156	18746	18039	326157	West Eurasian
Estonian	Pima	DCP1 (all)	Chimp.REF	0.0236	0.005907	3.996	18941	18067	326133	West Eurasian
Estonian	Karitiana	AG3	Chimp.REF	0.0378	0.005947	6.349	14246	13210	250254	West Eurasian
Estonian	Piapoco	DCP1 (deam)	Chimp.REF	0.0181	0.006919	2.621	8027	7741	140625	West Eurasian
Estonian	Zapotec	DCP1 (deam)	Chimp.REF	0.0174	0.00694	2.509	7990	7716	140634	West Eurasian
Estonian	Quechua	Mal'ta1	Chimp.REF	0.0176	0.005159	3.414	43997	42474	756271	West Eurasian
Estonian	Mayan	DCP1 (deam)	Chimp.REF	0.019	0.00703	2.708	8063	7761	140626	West Eurasian
Estonian	Quechua	AG3	Chimp.REF	0.0407	0.005896	6.897	14234	13121	250249	West Eurasian
Estonian	Piapoco	AG3	Chimp.REF	0.043	0.005958	7.214	14309	13130	250230	West Eurasian
Estonian	Karitiana	DCP1 (deam)	Chimp.REF	0.0169	0.007151	2.357	8026	7760	140641	West Eurasian
Estonian	Mixe	DCP1 (all)	Chimp.REF	0.0225	0.005846	3.843	18861	18032	326170	West Eurasian
Estonian	Pima	DCP1 (deam)	Chimp.REF	0.0234	0.006958	3.36	8075	7706	140624	West Eurasian
Estonian	Surui	Mal'ta1	Chimp.REF	0.0219	0.005405	4.058	44225	42326	756211	West Eurasian
Estonian	Surui	DCP1 (all)	Chimp.REF	0.0267	0.00623	4.279	18971	17986	326141	West Eurasian
Estonian	Mixe	DCP1 (deam)	Chimp.REF	0.0215	0.00665	3.235	8064	7724	140640	West Eurasian
Estonian	Surui	AG3	Chimp.REF	0.0407	0.006147	6.615	14249	13135	250232	West Eurasian
Estonian	Mixtec	AG3	Chimp.REF	0.0247	0.005661	4.356	13965	13293	250234	West Eurasian
Estonian	Pima	Mal'ta1	Chimp.REF	0.0178	0.005232	3.398	44173	42630	756235	West Eurasian
Estonian	Karitiana	DCP1 (all)	Chimp.REF	0.0243	0.006154	3.948	18931	18033	326166	West Eurasian
Estonian	Quechua	DCP1 (all)	Chimp.REF	0.0266	0.006001	4.437	18889	17909	326161	West Eurasian
Estonian	Quechua	DCP1 (deam)	Chimp.REF	0.0248	0.006852	3.615	8056	7666	140639	West Eurasian
Estonian	Surui	DCP1 (deam)	Chimp.REF	0.0241	0.007305	3.299	8106	7724	140629	West Eurasian
Estonian	Pima	AG3	Chimp.REF	0.0346	0.005799	5.973	14214	13262	250242	West Eurasian
Estonian	Mayan	Mal'ta1	Chimp.REF	0.0159	0.005004	3.18	43953	42576	756224	West Eurasian
Estonian	Mayan	AG3	Chimp.REF	0.0391	0.005563	7.025	14222	13152	250232	West Eurasian
Estonian	Mayan	DCP1 (all)	Chimp.REF	0.0258	0.006043	4.276	18948	17993	326143	West Eurasian
Estonian	Mixe	Mal'ta1	Chimp.REF	0.0196	0.00495	3.957	44128	42433	756300	West Eurasian
Even	Quechua	Mal'ta1	Chimp.REF	0.0473	0.004567	10.362	41808	38030	756297	Central Asian Siberians
Even	Piapoco	DCP1 (all)	Chimp.REF	0.0553	0.005287	10.452	17927	16049	326135	Central Asian Siberians
Even	Piapoco	AG3	Chimp.REF	0.0792	0.005111	15.5	13648	11644	250237	Central Asian Siberians
Even	Zapotec	Mal'ta1	Chimp.REF	0.043	0.004436	9.695	41564	38136	756293	Central Asian Siberians
Even	Quechua	DCP1 (all)	Chimp.REF	0.0607	0.005372	11.298	18064	15997	326168	Central Asian Siberians
Even	Piapoco	DCP1 (deam)	Chimp.REF	0.0561	0.006462	8.675	7675	6860	140627	Central Asian Siberians
Even	Piapoco	Mal'ta1	Chimp.REF	0.0461	0.004621	9.984	41696	38019	756241	Central Asian Siberians
Even	Zapotec	DCP1 (all)	Chimp.REF	0.0527	0.00512	10.296	17931	16135	326164	Central Asian Siberians
Even	Quechua	DCP1 (deam)	Chimp.REF	0.0631	0.006505	9.699	7739	6820	140641	Central Asian Siberians
Even	Karitiana	DCP1 (deam)	Chimp.REF	0.0546	0.006665	8.187	7692	6896	140644	Central Asian Siberians
Even	Zapotec	AG3	Chimp.REF	0.0671	0.005137	13.064	13461	11768	250256	Central Asian Siberians
Even	Zapotec	DCP1 (deam)	Chimp.REF	0.0552	0.006162	8.961	7680	6877	140636	Central Asian Siberians
Even	Mixtec	AG3	Chimp.REF	0.0585	0.005183	11.285	13566	12067	250240	Central Asian Siberians
Even	Mixtec	DCP1 (deam)	Chimp.REF	0.0457	0.006159	7.419	7752	7074	140638	Central Asian Siberians
Even	Mayan	DCP1 (deam)	Chimp.REF	0.0571	0.00616	9.265	7697	6866	140628	Central Asian Siberians
Even	Karitiana	DCP1 (all)	Chimp.REF	0.0583	0.005546	10.511	18029	16043	326174	Central Asian Siberians
Even	Karitiana	AG3	Chimp.REF	0.0736	0.005373	13.699	13574	11713	250263	Central Asian Siberians
Even	Karitiana	Mal'ta1	Chimp.REF	0.0545	0.004881	11.163	42001	37661	756317	Central Asian Siberians
Even	Surui	Mal'ta1	Chimp.REF	0.0524	0.004882	10.742	41677	37524	756235	Central Asian Siberians
Even	Quechua	AG3	Chimp.REF	0.0766	0.00506	15.139	13615	11678	250257	Central Asian Siberians
Even	Surui	DCP1 (all)	Chimp.REF	0.0613	0.005814	10.536	17961	15888	326147	Central Asian Siberians
Even	Surui	AG3	Chimp.REF	0.0774	0.005793	13.353	13506	11566	250240	Central Asian Siberians
Even	Mayan	AG3	Chimp.REF	0.075	0.005023	14.935	13567	11674	250240	Central Asian Siberians
Even	Pima	AG3	Chimp.REF	0.0704	0.005175	13.614	13494	11718	250248	Central Asian Siberians
Even	Mixe	Mal'ta1	Chimp.REF	0.0496	0.004327	11.473	41765	37814	756325	Central Asian Siberians
Even	Surui	DCP1 (deam)	Chimp.REF	0.0629	0.006952	9.053	7694	6783	140631	Central Asian Siberians
Even	Mayan	Mal'ta1	Chimp.REF	0.0457	0.004457	10.242	41596	37964	756248	Central Asian Siberians
Even	Mixe	AG3	Chimp.REF	0.0715	0.005038	14.19	13507	11705	250261	Central Asian Siberians
Even	Mixe	DCP1 (deam)	Chimp.REF	0.0599	0.006091	9.833	7696	6826	140642	Central Asian Siberians
Even	Mixtec	Mal'ta1	Chimp.REF	0.0298	0.004455	6.697	41752	39333	756267	Central Asian Siberians
Even	Mayan	DCP1 (all)	Chimp.REF	0.06	0.005128	11.694	18048	16006	326150	Central Asian Siberians
Even	Mixtec	DCP1 (all)	Chimp.REF	0.0426	0.004957	8.588	18040	16567	326167	Central Asian Siberians
Even	Pima	DCP1 (all)	Chimp.REF	0.0579	0.005277	10.963	17934	15972	326140	Central Asian Siberians
Even	Pima	DCP1 (deam)	Chimp.REF	0.0621	0.006457	9.622	7679	6781	140626	Central Asian Siberians
Even	Pima	Mal'ta1	Chimp.REF	0.0477	0.004759	10.024	41724	37925	756261	Central Asian Siberians
Even	Mixe	DCP1 (all)	Chimp.REF	0.0565	0.005087	11.107	17926	16009	326177	Central Asian Siberians
Finnish	Quechua	DCP1 (all)	Chimp.REF	0.0269	0.005352	5.023	18839	17852	326172	West Eurasian
Finnish	Surui	AG3	Chimp.REF	0.0395	0.006123	6.456	14154	13078	250239	West Eurasian
Finnish	Mayan	DCP1 (all)	Chimp.REF	0.0261	0.005446	4.797	18885	17924	326154	West Eurasian
Finnish	Mixe	DCP1 (all)	Chimp.REF	0.0228	0.00531	4.292	18796	17958	326181	West Eurasian
Finnish	Mayan	AG3	Chimp.REF	0.0378	0.005527	6.845	14166	13133	250237	West Eurasian
Finnish	Mayan	Mal'ta1	Chimp.REF	0.0164	0.004939	3.317	43889	42475	756246	West Eurasian
Finnish	Mayan	DCP1 (deam)	Chimp.REF	0.0235	0.006549	3.591	8062	7692	140629	West Eurasian
Finnish	Mixtec	AG3	Chimp.REF	0.0233	0.005387	4.333	13896	13262	250238	West Eurasian
Finnish	Mixtec	DCP1 (all)	Chimp.REF	0.0107	0.005063	2.118	18493	18101	326171	West Eurasian
Finnish	Karitiana	AG3	Chimp.REF	0.0366	0.005682	6.439	14150	13151	250260	West Eurasian
Finnish	Mixtec	Mal'ta1	Chimp.REF	0.0023	0.004743	0.489	43089	42890	756265	West Eurasian
Finnish	Pima	AG3	Chimp.REF	0.0335	0.005524	6.066	14117	13201	250246	West Eurasian
Finnish	Karitiana	DCP1 (all)	Chimp.REF	0.0247	0.005647	4.368	18807	17902	326178	West Eurasian
Finnish	Karitiana	Mal'ta1	Chimp.REF	0.0246	0.005087	4.831	44221	42100	756315	West Eurasian
Finnish	Piapoco	AG3	Chimp.REF	0.0417	0.005672	7.361	14228	13087	250234	West Eurasian
Finnish	Zapotec	DCP1 (deam)	Chimp.REF	0.0219	0.006355	3.441	8003	7660	140637	West Eurasian
Finnish	Quechua	DCP1 (deam)	Chimp.REF	0.0292	0.006506	4.486	8068	7610	140642	West Eurasian
Finnish	Quechua	Mal'ta1	Chimp.REF	0.0181	0.004934	3.658	43973	42414	756295	West Eurasian
Finnish	Pima	DCP1 (deam)	Chimp.REF	0.0278	0.006651	4.186	8066	7629	140627	West Eurasian
Finnish	Pima	DCP1 (all)	Chimp.REF	0.0239	0.005425	4.412	18832	17951	326143	West Eurasian
Finnish	Zapotec	AG3	Chimp.REF	0.0306	0.00549	5.568	13981	13152	250257	West Eurasian
Finnish	Quechua	AG3	Chimp.REF	0.0394	0.005747	6.852	14172	13099	250255	West Eurasian
Finnish	Karitiana	DCP1 (deam)	Chimp.REF	0.0213	0.006697	3.186	8025	7689	140645	West Eurasian
Finnish	Piapoco	DCP1 (all)	Chimp.REF	0.0217	0.005378	4.033	18774	17977	326138	West Eurasian
Finnish	Piapoco	Mal'ta1	Chimp.REF	0.0169	0.005001	3.374	44028	42567	756238	West Eurasian
Finnish	Mixe	Mal'ta1	Chimp.REF	0.02	0.004837	4.141	44094	42362	756325	West Eurasian
Finnish	Mixtec	DCP1 (deam)	Chimp.REF	0.0139	0.00622	2.236	7929	7712	140639	West Eurasian
Finnish	Zapotec	DCP1 (all)	Chimp.REF	0.0195	0.005391	3.616	18681	17966	326167	West Eurasian
Finnish	Zapotec	Mal'ta1	Chimp.REF	0.014	0.004748	2.957	43615	42407	756291	West Eurasian
Finnish	Mixe	DCP1 (deam)	Chimp.REF	0.026	0.006198	4.203	8055	7646	140643	West Eurasian
Finnish	Mixe	AG3	Chimp.REF	0.0345	0.00543	6.351	14081	13143	250259	West Eurasian
Finnish	Pima	Mal'ta1	Chimp.REF	0.0183	0.005011	3.645	44062	42481	756257	West Eurasian
Finnish	Surui	DCP1 (deam)	Chimp.REF	0.0286	0.006981	4.095	8089	7639	140632	West Eurasian
Finnish	Piapoco	DCP1 (deam)	Chimp.REF	0.0225	0.006456	3.492	8046	7691	140628	West Eurasian
Finnish	Surui	DCP1 (all)	Chimp.REF	0.027	0.0059	4.576	18873	17881	326152	West Eurasian
Finnish	Surui	Mal'ta1	Chimp.REF	0.0225	0.005317	4.23	44093	42153	756233	West Eurasian
French	Mayan	AG3	Chimp.REF	0.0544	0.005347	10.182	14492	12996	250242	West Eurasian
French	Quechua	DCP1 (all)	Chimp.REF	0.0365	0.005464	6.672	19198	17847	326172	West Eurasian
French	Mayan	DCP1 (deam)	Chimp.REF	0.0342	0.00641	5.329	8224	7680	140630	West Eurasian
French	Mayan	Mal'ta1	Chimp.REF	0.0284	0.004775	5.94	44660	42196	756250	West Eurasian
French	Mixe	DCP1 (all)	Chimp.REF	0.0324	0.005331	6.084	19125	17923	326181	West Eurasian
French	Pima	DCP1 (deam)	Chimp.REF	0.0384	0.006458	5.944	8252	7642	140627	West Eurasian
French	Mayan	DCP1 (all)	Chimp.REF	0.0357	0.005495	6.503	19212	17886	326154	West Eurasian
French	Mixe	DCP1 (deam)	Chimp.REF	0.0367	0.006121	5.997	8215	7633	140643	West Eurasian
French	Piapoco	DCP1 (deam)	Chimp.REF	0.0331	0.006439	5.146	8227	7700	140628	West Eurasian
French	Pima	Mal'ta1	Chimp.REF	0.0302	0.004846	6.239	44859	42226	756261	West Eurasian
French	Piapoco	DCP1 (all)	Chimp.REF	0.0312	0.005388	5.792	19190	18029	326139	West Eurasian
French	Quechua	Mal'ta1	Chimp.REF	0.03	0.004824	6.226	44772	42161	756300	West Eurasian
French	Karitiana	AG3	Chimp.REF	0.0533	0.005528	9.637	14463	13000	250265	West Eurasian
French	Pima	DCP1 (all)	Chimp.REF	0.0334	0.005421	6.169	19233	17988	326143	West Eurasian
French	Piapoco	AG3	Chimp.REF	0.0581	0.005512	10.544	14608	13003	250240	West Eurasian
French	Pima	AG3	Chimp.REF	0.05	0.005474	9.137	14472	13094	250251	West Eurasian
French	Quechua	AG3	Chimp.REF	0.056	0.00564	9.929	14508	12970	250259	West Eurasian
French	Karitiana	Mal'ta1	Chimp.REF	0.0366	0.004985	7.339	44955	41781	756319	West Eurasian
French	Mixe	AG3	Chimp.REF	0.0512	0.00534	9.591	14401	12998	250263	West Eurasian
French	Zapotec	DCP1 (deam)	Chimp.REF	0.0325	0.006253	5.194	8188	7673	140637	West Eurasian
French	Zapotec	AG3	Chimp.REF	0.0472	0.005602	8.424	14347	13054	250261	West Eurasian
French	Mixe	Mal'ta1	Chimp.REF	0.032	0.004659	6.879	44804	42021	756327	West Eurasian
French	Piapoco	Mal'ta1	Chimp.REF	0.0288	0.004836	5.961	44887	42371	756244	West Eurasian
French	Karitiana	DCP1 (deam)	Chimp.REF	0.032	0.006704	4.767	8201	7693	140644	West Eurasian
French	Mixtec	Mal'ta1	Chimp.REF	0.0145	0.004609	3.14	43835	42584	756268	West Eurasian
French	Surui	DCP1 (deam)	Chimp.REF	0.0391	0.006893	5.679	8266	7644	140632	West Eurasian
French	Zapotec	Mal'ta1	Chimp.REF	0.0261	0.004682	5.567	44451	42192	756297	West Eurasian
French	Quechua	DCP1 (deam)	Chimp.REF	0.0398	0.006402	6.218	8233	7603	140642	West Eurasian
French	Surui	AG3	Chimp.REF	0.056	0.005958	9.405	14520	12979	250243	West Eurasian
French	Mixtec	AG3	Chimp.REF	0.0402	0.005408	7.433	14210	13112	250243	West Eurasian
French	Zapotec	DCP1 (all)	Chimp.REF	0.0291	0.005465	5.32	19077	17999	326167	West Eurasian
French	Karitiana	DCP1 (all)	Chimp.REF	0.0342	0.005682	6.019	19190	17921	326177	West Eurasian
French	Mixtec	DCP1 (all)	Chimp.REF	0.0205	0.005007	4.098	18822	18065	326171	West Eurasian
French	Surui	DCP1 (all)	Chimp.REF	0.0365	0.005794	6.299	19262	17905	326152	West Eurasian
French	Surui	Mal'ta1	Chimp.REF	0.0344	0.005204	6.612	44934	41945	756238	West Eurasian
French	Mixtec	DCP1 (deam)	Chimp.REF	0.0247	0.006042	4.087	8089	7699	140639	West Eurasian
Georgian	Zapotec	DCP1 (deam)	Chimp.REF	0.0512	0.006653	7.691	8323	7513	140637	West Eurasian
Georgian	Zapotec	DCP1 (all)	Chimp.REF	0.0518	0.005714	9.065	19525	17602	326167	West Eurasian
Georgian	Mayan	DCP1 (all)	Chimp.REF	0.0582	0.005675	10.252	19727	17558	326152	West Eurasian
Georgian	Mixtec	Mal'ta1	Chimp.REF	0.0328	0.004906	6.683	44981	42125	756243	West Eurasian
Georgian	Mixe	DCP1 (all)	Chimp.REF	0.0552	0.005634	9.805	19547	17501	326180	West Eurasian
Georgian	Mixtec	AG3	Chimp.REF	0.0591	0.005862	10.076	14628	12996	250240	West Eurasian
Georgian	Mixtec	DCP1 (deam)	Chimp.REF	0.0432	0.006504	6.644	8257	7573	140638	West Eurasian
Georgian	Mixtec	DCP1 (all)	Chimp.REF	0.0432	0.005443	7.945	19309	17709	326170	West Eurasian
Georgian	Zapotec	AG3	Chimp.REF	0.0662	0.005805	11.395	14726	12898	250257	West Eurasian
Georgian	Surui	DCP1 (deam)	Chimp.REF	0.0578	0.00722	8.004	8393	7476	140631	West Eurasian
Georgian	Mixe	Mal'ta1	Chimp.REF	0.0503	0.004747	10.595	45817	41429	756301	West Eurasian
Georgian	Zapotec	Mal'ta1	Chimp.REF	0.0443	0.004891	9.053	45539	41678	756271	West Eurasian
Georgian	Surui	DCP1 (all)	Chimp.REF	0.0593	0.006174	9.607	19651	17450	326150	West Eurasian
Georgian	Quechua	DCP1 (all)	Chimp.REF	0.0591	0.005828	10.146	19651	17457	326173	West Eurasian
Georgian	Mayan	AG3	Chimp.REF	0.0732	0.005602	13.068	14872	12843	250241	West Eurasian
Georgian	Surui	Mal'ta1	Chimp.REF	0.0527	0.005346	9.861	45864	41270	756211	West Eurasian
Georgian	Quechua	DCP1 (deam)	Chimp.REF	0.0583	0.006741	8.643	8396	7472	140642	West Eurasian
Georgian	Mayan	DCP1 (deam)	Chimp.REF	0.0525	0.00674	7.795	8384	7547	140628	West Eurasian
Georgian	Mayan	Mal'ta1	Chimp.REF	0.0465	0.004919	9.454	45789	41720	756225	West Eurasian
Georgian	Surui	AG3	Chimp.REF	0.0751	0.006214	12.089	14828	12756	250238	West Eurasian
Georgian	Mixe	DCP1 (deam)	Chimp.REF	0.0553	0.006572	8.417	8358	7482	140643	West Eurasian
Georgian	Karitiana	DCP1 (deam)	Chimp.REF	0.0504	0.006884	7.325	8359	7556	140643	West Eurasian
Georgian	Karitiana	DCP1 (all)	Chimp.REF	0.0568	0.005849	9.716	19650	17537	326175	West Eurasian
Georgian	Piapoco	AG3	Chimp.REF	0.0768	0.005859	13.114	14993	12853	250236	West Eurasian
Georgian	Piapoco	Mal'ta1	Chimp.REF	0.0469	0.004896	9.588	45919	41801	756217	West Eurasian
Georgian	Mixe	AG3	Chimp.REF	0.0702	0.005816	12.078	14757	12820	250261	West Eurasian
Georgian	Quechua	AG3	Chimp.REF	0.0749	0.005959	12.569	14871	12798	250259	West Eurasian
Georgian	Quechua	Mal'ta1	Chimp.REF	0.0482	0.005042	9.562	45839	41623	756275	West Eurasian
Georgian	Pima	Mal'ta1	Chimp.REF	0.0482	0.005118	9.426	46046	41808	756239	West Eurasian
Georgian	Pima	AG3	Chimp.REF	0.0687	0.005903	11.629	14880	12969	250248	West Eurasian
Georgian	Pima	DCP1 (deam)	Chimp.REF	0.0568	0.006847	8.297	8411	7507	140626	West Eurasian
Georgian	Pima	DCP1 (all)	Chimp.REF	0.056	0.005814	9.63	19693	17605	326142	West Eurasian
Georgian	Piapoco	DCP1 (deam)	Chimp.REF	0.0516	0.006623	7.787	8378	7556	140627	West Eurasian
Georgian	Piapoco	DCP1 (all)	Chimp.REF	0.0539	0.00565	9.536	19633	17625	326137	West Eurasian
Georgian	Karitiana	Mal'ta1	Chimp.REF	0.0547	0.005142	10.635	46082	41303	756291	West Eurasian
Georgian	Karitiana	AG3	Chimp.REF	0.072	0.005807	12.403	14862	12865	250262	West Eurasian
Greek	Surui	DCP1 (all)	Chimp.REF	0.0477	0.005958	8.011	19589	17804	326134	West Eurasian
Greek	Quechua	DCP1 (deam)	Chimp.REF	0.0505	0.006667	7.576	8373	7568	140637	West Eurasian
Greek	Mayan	DCP1 (all)	Chimp.REF	0.0469	0.005697	8.232	19567	17814	326138	West Eurasian
Greek	Mixtec	AG3	Chimp.REF	0.0463	0.005599	8.277	14386	13112	250221	West Eurasian
Greek	Surui	Mal'ta1	Chimp.REF	0.0447	0.005214	8.573	45646	41739	756172	West Eurasian
Greek	Quechua	DCP1 (all)	Chimp.REF	0.0478	0.005556	8.607	19492	17713	326155	West Eurasian
Greek	Zapotec	DCP1 (deam)	Chimp.REF	0.0432	0.006589	6.554	8331	7641	140632	West Eurasian
Greek	Surui	DCP1 (deam)	Chimp.REF	0.0497	0.007271	6.837	8417	7620	140627	West Eurasian
Greek	Zapotec	AG3	Chimp.REF	0.0532	0.005617	9.478	14543	13073	250236	West Eurasian
Greek	Zapotec	Mal'ta1	Chimp.REF	0.0364	0.004793	7.593	45174	42002	756232	West Eurasian
Greek	Mayan	AG3	Chimp.REF	0.0606	0.005354	11.313	14655	12981	250218	West Eurasian
Greek	Mixe	DCP1 (deam)	Chimp.REF	0.0473	0.006499	7.275	8376	7620	140638	West Eurasian
Greek	Quechua	AG3	Chimp.REF	0.0621	0.005635	11.018	14670	12955	250236	West Eurasian
Greek	Mixe	DCP1 (all)	Chimp.REF	0.0436	0.005523	7.898	19498	17868	326164	West Eurasian
Greek	Surui	AG3	Chimp.REF	0.0622	0.005972	10.411	14678	12960	250219	West Eurasian
Greek	Mixe	Mal'ta1	Chimp.REF	0.0423	0.004722	8.953	45613	41913	756267	West Eurasian
Greek	Zapotec	DCP1 (all)	Chimp.REF	0.0404	0.005602	7.218	19370	17864	326150	West Eurasian
Greek	Pima	DCP1 (deam)	Chimp.REF	0.0492	0.006816	7.225	8357	7573	140622	West Eurasian
Greek	Mixe	AG3	Chimp.REF	0.0572	0.005498	10.403	14598	13018	250242	West Eurasian
Greek	Pima	DCP1 (all)	Chimp.REF	0.0448	0.005629	7.958	19502	17829	326126	West Eurasian
Greek	Pima	AG3	Chimp.REF	0.0562	0.005518	10.19	14629	13072	250227	West Eurasian
Greek	Mayan	Mal'ta1	Chimp.REF	0.0387	0.004892	7.911	45360	41980	756190	West Eurasian
Greek	Karitiana	AG3	Chimp.REF	0.0592	0.005569	10.628	14672	13032	250241	West Eurasian
Greek	Karitiana	Mal'ta1	Chimp.REF	0.0468	0.00506	9.24	45761	41674	756252	West Eurasian
Greek	Piapoco	AG3	Chimp.REF	0.0642	0.005633	11.392	14775	12994	250214	West Eurasian
Greek	Quechua	Mal'ta1	Chimp.REF	0.0404	0.004937	8.176	45440	41914	756231	West Eurasian
Greek	Karitiana	DCP1 (deam)	Chimp.REF	0.0426	0.007001	6.083	8356	7673	140639	West Eurasian
Greek	Mixtec	DCP1 (all)	Chimp.REF	0.032	0.005449	5.867	19125	17940	326154	West Eurasian
Greek	Piapoco	DCP1 (deam)	Chimp.REF	0.0438	0.00662	6.623	8354	7652	140624	West Eurasian
Greek	Pima	Mal'ta1	Chimp.REF	0.0405	0.00504	8.042	45582	42031	756199	West Eurasian
Greek	Karitiana	DCP1 (all)	Chimp.REF	0.0455	0.005786	7.855	19524	17826	326160	West Eurasian
Greek	Piapoco	DCP1 (all)	Chimp.REF	0.0426	0.005478	7.775	19441	17853	326122	West Eurasian
Greek	Piapoco	Mal'ta1	Chimp.REF	0.0391	0.004959	7.888	45529	42101	756176	West Eurasian
Greek	Mixtec	DCP1 (deam)	Chimp.REF	0.0355	0.006614	5.373	8221	7657	140634	West Eurasian
Greek	Mixtec	Mal'ta1	Chimp.REF	0.025	0.004778	5.228	44509	42340	756207	West Eurasian
Greek	Mayan	DCP1 (deam)	Chimp.REF	0.0448	0.00669	6.703	8353	7636	140626	West Eurasian
Han	Karitiana	DCP1 (deam)	Chimp.REF	0.0774	0.00671	11.532	7886	6754	140643	East Asian
Han	Quechua	Mal'ta1	Chimp.REF	0.0709	0.004523	15.68	42895	37214	756292	East Asian
Han	Quechua	DCP1 (all)	Chimp.REF	0.0844	0.005342	15.794	18496	15618	326169	East Asian
Han	Pima	Mal'ta1	Chimp.REF	0.0713	0.0048	14.853	42844	37141	756254	East Asian
Han	Karitiana	DCP1 (all)	Chimp.REF	0.0818	0.005493	14.897	18496	15698	326174	East Asian
Han	Pima	DCP1 (all)	Chimp.REF	0.0818	0.005399	15.147	18338	15566	326141	East Asian
Han	Zapotec	Mal'ta1	Chimp.REF	0.0664	0.0044	15.09	42813	37482	756286	East Asian
Han	Quechua	AG3	Chimp.REF	0.1003	0.005458	18.386	13985	11435	250255	East Asian
Han	Mixe	DCP1 (all)	Chimp.REF	0.0804	0.005084	15.806	18345	15615	326177	East Asian
Han	Pima	DCP1 (deam)	Chimp.REF	0.0854	0.006386	13.376	7844	6610	140626	East Asian
Han	Mixe	AG3	Chimp.REF	0.0955	0.005419	17.618	13857	11441	250258	East Asian
Han	Karitiana	Mal'ta1	Chimp.REF	0.0779	0.004718	16.51	43198	36955	756309	East Asian
Han	Zapotec	DCP1 (all)	Chimp.REF	0.0764	0.0053	14.41	18377	15769	326164	East Asian
Han	Pima	AG3	Chimp.REF	0.0945	0.005613	16.828	13851	11460	250246	East Asian
Han	Piapoco	DCP1 (all)	Chimp.REF	0.0791	0.00518	15.268	18337	15649	326135	East Asian
Han	Mayan	Mal'ta1	Chimp.REF	0.0691	0.004398	15.724	42778	37245	756245	East Asian
Han	Mixtec	Mal'ta1	Chimp.REF	0.0529	0.00442	11.968	42993	38673	756259	East Asian
Han	Mixe	Mal'ta1	Chimp.REF	0.0732	0.004282	17.098	42889	37038	756319	East Asian
Han	Mixtec	DCP1 (all)	Chimp.REF	0.0659	0.004842	13.611	18478	16193	326170	East Asian
Han	Surui	AG3	Chimp.REF	0.1013	0.006029	16.806	13869	11317	250236	East Asian
Han	Quechua	DCP1 (deam)	Chimp.REF	0.0861	0.006259	13.762	7914	6659	140640	East Asian
Han	Karitiana	AG3	Chimp.REF	0.0975	0.005611	17.386	13917	11443	250259	East Asian
Han	Piapoco	DCP1 (deam)	Chimp.REF	0.0792	0.006382	12.403	7852	6700	140626	East Asian
Han	Surui	DCP1 (deam)	Chimp.REF	0.0859	0.006878	12.49	7885	6638	140631	East Asian
Han	Zapotec	DCP1 (deam)	Chimp.REF	0.0782	0.00626	12.497	7863	6722	140635	East Asian
Han	Zapotec	AG3	Chimp.REF	0.0906	0.005586	16.218	13885	11578	250252	East Asian
Han	Surui	DCP1 (all)	Chimp.REF	0.085	0.005765	14.737	18421	15536	326149	East Asian
Han	Mayan	DCP1 (all)	Chimp.REF	0.0837	0.005189	16.125	18477	15624	326149	East Asian
Han	Mayan	DCP1 (deam)	Chimp.REF	0.0802	0.006169	12.999	7867	6699	140627	East Asian
Han	Mixtec	DCP1 (deam)	Chimp.REF	0.0683	0.005961	11.466	7931	6916	140638	East Asian
Han	Piapoco	AG3	Chimp.REF	0.1032	0.005356	19.273	13990	11372	250231	East Asian
Han	Mayan	AG3	Chimp.REF	0.0988	0.005253	18.813	13937	11430	250237	East Asian
Han	Piapoco	Mal'ta1	Chimp.REF	0.0697	0.00462	15.096	42831	37246	756232	East Asian
Han	Mixtec	AG3	Chimp.REF	0.0818	0.005355	15.282	13946	11837	250239	East Asian
Han	Surui	Mal'ta1	Chimp.REF	0.0759	0.004821	15.75	42918	36860	756228	East Asian
Han	Mixe	DCP1 (deam)	Chimp.REF	0.083	0.005924	14.007	7873	6667	140641	East Asian
Hawaiian	Quechua	AG3	Chimp.REF	0.1128	0.006387	17.664	14329	11424	249529	Oceanians
Hawaiian	Karitiana	AG3	Chimp.REF	0.1096	0.006471	16.932	14318	11491	249531	Oceanians
Hawaiian	Piapoco	DCP1 (deam)	Chimp.REF	0.0931	0.007682	12.124	8044	6673	140293	Oceanians
Hawaiian	Pima	DCP1 (all)	Chimp.REF	0.0919	0.006491	14.16	18846	15673	325291	Oceanians
Hawaiian	Zapotec	AG3	Chimp.REF	0.1035	0.006419	16.127	14200	11536	249526	Oceanians
Hawaiian	Pima	DCP1 (deam)	Chimp.REF	0.0982	0.007575	12.959	8103	6654	140292	Oceanians
Hawaiian	Quechua	Mal'ta1	Chimp.REF	0.0786	0.005577	14.093	43904	37505	753938	Oceanians
Hawaiian	Zapotec	DCP1 (all)	Chimp.REF	0.0872	0.006354	13.727	18805	15788	325309	Oceanians
Hawaiian	Pima	Mal'ta1	Chimp.REF	0.0791	0.005703	13.875	43809	37384	753901	Oceanians
Hawaiian	Piapoco	DCP1 (all)	Chimp.REF	0.0898	0.006541	13.727	18802	15704	325289	Oceanians
Hawaiian	Zapotec	DCP1 (deam)	Chimp.REF	0.0918	0.007648	12.005	8082	6723	140300	Oceanians
Hawaiian	Surui	DCP1 (all)	Chimp.REF	0.0953	0.006865	13.888	18894	15605	325296	Oceanians
Hawaiian	Piapoco	Mal'ta1	Chimp.REF	0.0773	0.005624	13.747	43913	37610	753887	Oceanians
Hawaiian	Quechua	DCP1 (deam)	Chimp.REF	0.0998	0.00763	13.086	8123	6648	140303	Oceanians
Hawaiian	Pima	AG3	Chimp.REF	0.1064	0.006572	16.193	14268	11524	249519	Oceanians
Hawaiian	Karitiana	DCP1 (all)	Chimp.REF	0.0925	0.006659	13.893	18926	15721	325318	Oceanians
Hawaiian	Karitiana	Mal'ta1	Chimp.REF	0.0856	0.005639	15.176	44112	37158	753950	Oceanians
Hawaiian	Surui	DCP1 (deam)	Chimp.REF	0.0993	0.008128	12.219	8110	6644	140295	Oceanians
Hawaiian	Piapoco	AG3	Chimp.REF	0.1152	0.006435	17.896	14384	11413	249510	Oceanians
Hawaiian	Mixtec	DCP1 (deam)	Chimp.REF	0.0818	0.00743	11.01	8154	6920	140303	Oceanians
Hawaiian	Mixe	Mal'ta1	Chimp.REF	0.0808	0.005503	14.676	43945	37377	753955	Oceanians
Hawaiian	Karitiana	DCP1 (deam)	Chimp.REF	0.0913	0.007916	11.527	8083	6731	140306	Oceanians
Hawaiian	Mayan	DCP1 (deam)	Chimp.REF	0.0932	0.007421	12.561	8101	6719	140290	Oceanians
Hawaiian	Mayan	DCP1 (all)	Chimp.REF	0.0941	0.006353	14.807	18938	15681	325294	Oceanians
Hawaiian	Quechua	DCP1 (all)	Chimp.REF	0.0949	0.006445	14.723	18936	15654	325314	Oceanians
Hawaiian	Mixtec	DCP1 (all)	Chimp.REF	0.0765	0.006188	12.355	18961	16267	325314	Oceanians
Hawaiian	Zapotec	Mal'ta1	Chimp.REF	0.0742	0.00546	13.598	43744	37698	753929	Oceanians
Hawaiian	Mixtec	Mal'ta1	Chimp.REF	0.0608	0.005522	11.008	43990	38948	753905	Oceanians
Hawaiian	Mixe	DCP1 (all)	Chimp.REF	0.0906	0.00645	14.05	18860	15726	325321	Oceanians
Hawaiian	Mixe	AG3	Chimp.REF	0.1077	0.006209	17.353	14240	11470	249530	Oceanians
Hawaiian	Mixtec	AG3	Chimp.REF	0.0942	0.006307	14.931	14339	11871	249514	Oceanians
Hawaiian	Mayan	AG3	Chimp.REF	0.1112	0.006168	18.035	14284	11424	249509	Oceanians
Hawaiian	Mixe	DCP1 (deam)	Chimp.REF	0.096	0.007467	12.854	8119	6697	140304	Oceanians
Hawaiian	Mayan	Mal'ta1	Chimp.REF	0.0769	0.005445	14.125	43718	37473	753886	Oceanians
Hawaiian	Surui	Mal'ta1	Chimp.REF	0.0835	0.005858	14.262	43899	37130	753874	Oceanians
Hawaiian	Surui	AG3	Chimp.REF	0.1134	0.006858	16.538	14257	11352	249511	Oceanians
Hazara	Pima	DCP1 (all)	Chimp.REF	0.0492	0.005618	8.764	18584	16840	326126	South Asian
Hazara	Mayan	DCP1 (all)	Chimp.REF	0.0515	0.005458	9.439	18644	16817	326138	South Asian
Hazara	Surui	Mal'ta1	Chimp.REF	0.048	0.00501	9.581	43595	39602	756165	South Asian
Hazara	Mixtec	DCP1 (deam)	Chimp.REF	0.0357	0.006428	5.547	7943	7396	140635	South Asian
Hazara	Zapotec	AG3	Chimp.REF	0.0618	0.005653	10.932	14007	12376	250233	South Asian
Hazara	Quechua	Mal'ta1	Chimp.REF	0.0435	0.004644	9.371	43399	39779	756228	South Asian
Hazara	Piapoco	AG3	Chimp.REF	0.0736	0.005529	13.317	14162	12220	250213	South Asian
Hazara	Mayan	DCP1 (deam)	Chimp.REF	0.0461	0.006557	7.037	7937	7237	140627	South Asian
Hazara	Mayan	Mal'ta1	Chimp.REF	0.0418	0.004712	8.876	43215	39745	756184	South Asian
Hazara	Quechua	DCP1 (deam)	Chimp.REF	0.0517	0.006838	7.564	8004	7217	140638	South Asian
Hazara	Pima	Mal'ta1	Chimp.REF	0.0437	0.004761	9.175	43450	39813	756189	South Asian
Hazara	Mixtec	DCP1 (all)	Chimp.REF	0.0351	0.005184	6.764	18538	17282	326152	South Asian
Hazara	Zapotec	DCP1 (all)	Chimp.REF	0.0445	0.005488	8.101	18545	16966	326149	South Asian
Hazara	Mixe	DCP1 (deam)	Chimp.REF	0.0485	0.006555	7.403	7974	7236	140639	South Asian
Hazara	Surui	DCP1 (deam)	Chimp.REF	0.0512	0.007372	6.946	7991	7213	140629	South Asian
Hazara	Pima	AG3	Chimp.REF	0.065	0.005647	11.507	14066	12350	250223	South Asian
Hazara	Mixtec	AG3	Chimp.REF	0.0539	0.005712	9.443	14019	12584	250215	South Asian
Hazara	Zapotec	DCP1 (deam)	Chimp.REF	0.0443	0.006566	6.741	7930	7258	140633	South Asian
Hazara	Quechua	AG3	Chimp.REF	0.071	0.005592	12.699	14152	12276	250232	South Asian
Hazara	Mixtec	Mal'ta1	Chimp.REF	0.0269	0.004635	5.798	43137	40879	756196	South Asian
Hazara	Surui	DCP1 (all)	Chimp.REF	0.0521	0.006032	8.643	18721	16866	326135	South Asian
Hazara	Surui	AG3	Chimp.REF	0.0713	0.0062	11.498	14097	12221	250216	South Asian
Hazara	Mayan	AG3	Chimp.REF	0.0696	0.005511	12.626	14074	12243	250218	South Asian
Hazara	Quechua	DCP1 (all)	Chimp.REF	0.0521	0.005656	9.211	18690	16839	326154	South Asian
Hazara	Piapoco	Mal'ta1	Chimp.REF	0.0423	0.004671	9.047	43423	39902	756176	South Asian
Hazara	Mixe	AG3	Chimp.REF	0.066	0.005633	11.722	14047	12307	250236	South Asian
Hazara	Zapotec	Mal'ta1	Chimp.REF	0.0392	0.004694	8.345	43319	40053	756225	South Asian
Hazara	Karitiana	DCP1 (deam)	Chimp.REF	0.0435	0.007135	6.096	7968	7304	140640	South Asian
Hazara	Piapoco	DCP1 (all)	Chimp.REF	0.0467	0.005596	8.35	18586	16927	326126	South Asian
Hazara	Pima	DCP1 (deam)	Chimp.REF	0.0506	0.006636	7.627	7950	7184	140624	South Asian
Hazara	Piapoco	DCP1 (deam)	Chimp.REF	0.0449	0.006814	6.584	7962	7278	140625	South Asian
Hazara	Mixe	Mal'ta1	Chimp.REF	0.0455	0.004522	10.067	43511	39722	756251	South Asian
Hazara	Mixe	DCP1 (all)	Chimp.REF	0.048	0.005462	8.78	18589	16887	326161	South Asian
Hazara	Karitiana	Mal'ta1	Chimp.REF	0.0501	0.005023	9.979	43792	39612	756243	South Asian
Hazara	Karitiana	DCP1 (all)	Chimp.REF	0.0498	0.005748	8.658	18667	16898	326157	South Asian
Hazara	Karitiana	AG3	Chimp.REF	0.0681	0.005652	12.044	14119	12319	250237	South Asian
Hezhen	Mixtec	Mal'ta1	Chimp.REF	0.0477	0.00464	10.272	42507	38640	756237	East Asian
Hezhen	Mayan	DCP1 (deam)	Chimp.REF	0.0704	0.006509	10.811	7752	6733	140626	East Asian
Hezhen	Surui	AG3	Chimp.REF	0.0954	0.006287	15.178	13688	11304	250232	East Asian
Hezhen	Mixe	DCP1 (all)	Chimp.REF	0.0733	0.005487	13.352	18174	15693	326173	East Asian
Hezhen	Mixe	Mal'ta1	Chimp.REF	0.0679	0.004589	14.802	42419	37023	756297	East Asian
Hezhen	Mixe	DCP1 (deam)	Chimp.REF	0.0729	0.006415	11.368	7775	6718	140640	East Asian
Hezhen	Piapoco	Mal'ta1	Chimp.REF	0.0644	0.004887	13.177	42367	37241	756216	East Asian
Hezhen	Surui	Mal'ta1	Chimp.REF	0.071	0.005039	14.092	42259	36655	756211	East Asian
Hezhen	Mixtec	AG3	Chimp.REF	0.0758	0.005639	13.433	13793	11851	250232	East Asian
Hezhen	Mixtec	DCP1 (all)	Chimp.REF	0.059	0.005191	11.364	18298	16260	326164	East Asian
Hezhen	Karitiana	Mal'ta1	Chimp.REF	0.0729	0.005001	14.588	42578	36788	756290	East Asian
Hezhen	Piapoco	AG3	Chimp.REF	0.0971	0.005681	17.1	13833	11383	250230	East Asian
Hezhen	Zapotec	AG3	Chimp.REF	0.0849	0.005544	15.314	13673	11533	250249	East Asian
Hezhen	Zapotec	Mal'ta1	Chimp.REF	0.0612	0.004534	13.503	42248	37374	756265	East Asian
Hezhen	Mixtec	DCP1 (deam)	Chimp.REF	0.0585	0.00649	9.007	7836	6971	140636	East Asian
Hezhen	Surui	DCP1 (all)	Chimp.REF	0.0781	0.005943	13.145	18193	15556	326145	East Asian
Hezhen	Mayan	DCP1 (all)	Chimp.REF	0.0771	0.005477	14.08	18206	15599	326146	East Asian
Hezhen	Karitiana	DCP1 (deam)	Chimp.REF	0.0676	0.006984	9.675	7766	6783	140641	East Asian
Hezhen	Mayan	Mal'ta1	Chimp.REF	0.0642	0.004686	13.7	42126	37044	756226	East Asian
Hezhen	Quechua	Mal'ta1	Chimp.REF	0.0657	0.004843	13.566	42391	37165	756275	East Asian
Hezhen	Surui	DCP1 (deam)	Chimp.REF	0.0759	0.007219	10.509	7790	6692	140630	East Asian
Hezhen	Pima	Mal'ta1	Chimp.REF	0.0663	0.004955	13.372	42232	36984	756235	East Asian
Hezhen	Pima	DCP1 (all)	Chimp.REF	0.0751	0.00556	13.507	18080	15554	326138	East Asian
Hezhen	Mixe	AG3	Chimp.REF	0.0894	0.00558	16.024	13696	11448	250253	East Asian
Hezhen	Quechua	DCP1 (deam)	Chimp.REF	0.0762	0.00662	11.504	7816	6710	140640	East Asian
Hezhen	Mayan	AG3	Chimp.REF	0.0933	0.005427	17.193	13720	11379	250234	East Asian
Hezhen	Karitiana	AG3	Chimp.REF	0.0917	0.005806	15.793	13731	11424	250254	East Asian
Hezhen	Quechua	DCP1 (all)	Chimp.REF	0.0776	0.005574	13.918	18269	15639	326167	East Asian
Hezhen	Quechua	AG3	Chimp.REF	0.0945	0.005427	17.412	13806	11423	250253	East Asian
Hezhen	Pima	DCP1 (deam)	Chimp.REF	0.0755	0.006535	11.547	7736	6651	140625	East Asian
Hezhen	Zapotec	DCP1 (all)	Chimp.REF	0.0696	0.005309	13.116	18122	15763	326161	East Asian
Hezhen	Piapoco	DCP1 (deam)	Chimp.REF	0.0692	0.006946	9.969	7741	6738	140627	East Asian
Hezhen	Pima	AG3	Chimp.REF	0.0884	0.00566	15.623	13688	11464	250241	East Asian
Hezhen	Karitiana	DCP1 (all)	Chimp.REF	0.0751	0.005718	13.14	18241	15692	326169	East Asian
Hezhen	Zapotec	DCP1 (deam)	Chimp.REF	0.0684	0.006439	10.623	7744	6753	140634	East Asian
Hezhen	Piapoco	DCP1 (all)	Chimp.REF	0.0721	0.005646	12.776	18141	15700	326134	East Asian
Hungarian	Mixe	Mal'ta1	Chimp.REF	0.0336	0.004851	6.928	45041	42112	756250	West Eurasian
Hungarian	Zapotec	DCP1 (all)	Chimp.REF	0.0342	0.00553	6.183	19163	17896	326153	West Eurasian
Hungarian	Piapoco	Mal'ta1	Chimp.REF	0.0305	0.005074	6.015	44896	42236	756168	West Eurasian
Hungarian	Surui	Mal'ta1	Chimp.REF	0.0361	0.005335	6.758	45049	41914	756165	West Eurasian
Hungarian	Piapoco	DCP1 (deam)	Chimp.REF	0.039	0.006686	5.834	8270	7649	140625	West Eurasian
Hungarian	Surui	DCP1 (deam)	Chimp.REF	0.0451	0.007147	6.305	8311	7594	140628	West Eurasian
Hungarian	Mixe	DCP1 (all)	Chimp.REF	0.0374	0.005567	6.711	19293	17903	326166	West Eurasian
Hungarian	Piapoco	DCP1 (all)	Chimp.REF	0.0364	0.005535	6.574	19239	17888	326126	West Eurasian
Hungarian	Mixe	AG3	Chimp.REF	0.0484	0.005923	8.176	14435	13101	250236	West Eurasian
Hungarian	Zapotec	DCP1 (deam)	Chimp.REF	0.0384	0.006503	5.905	8224	7616	140633	West Eurasian
Hungarian	Karitiana	DCP1 (all)	Chimp.REF	0.0393	0.005781	6.79	19316	17857	326162	West Eurasian
Hungarian	Quechua	Mal'ta1	Chimp.REF	0.0317	0.005093	6.229	44840	42083	756223	West Eurasian
Hungarian	Zapotec	AG3	Chimp.REF	0.0445	0.005845	7.62	14353	13129	250233	West Eurasian
Hungarian	Mixtec	Mal'ta1	Chimp.REF	0.0162	0.004818	3.352	43988	42590	756195	West Eurasian
Hungarian	Quechua	DCP1 (all)	Chimp.REF	0.0416	0.005521	7.532	19299	17758	326157	West Eurasian
Hungarian	Mixtec	DCP1 (all)	Chimp.REF	0.0256	0.005293	4.842	18939	17993	326158	West Eurasian
Hungarian	Karitiana	DCP1 (deam)	Chimp.REF	0.0378	0.006994	5.408	8249	7648	140640	West Eurasian
Hungarian	Piapoco	AG3	Chimp.REF	0.0555	0.006046	9.181	14582	13049	250214	West Eurasian
Hungarian	Quechua	DCP1 (deam)	Chimp.REF	0.0457	0.006722	6.793	8280	7557	140638	West Eurasian
Hungarian	Mixtec	AG3	Chimp.REF	0.0376	0.005917	6.347	14217	13188	250217	West Eurasian
Hungarian	Pima	DCP1 (deam)	Chimp.REF	0.0443	0.006929	6.393	8299	7595	140624	West Eurasian
Hungarian	Karitiana	Mal'ta1	Chimp.REF	0.0382	0.00515	7.415	45144	41823	756240	West Eurasian
Hungarian	Surui	DCP1 (all)	Chimp.REF	0.0416	0.005992	6.945	19356	17809	326136	West Eurasian
Hungarian	Mayan	DCP1 (deam)	Chimp.REF	0.04	0.006776	5.9	8278	7641	140626	West Eurasian
Hungarian	Surui	AG3	Chimp.REF	0.0534	0.006506	8.214	14483	13014	250216	West Eurasian
Hungarian	Mayan	Mal'ta1	Chimp.REF	0.03	0.005043	5.957	44771	42160	756179	West Eurasian
Hungarian	Zapotec	Mal'ta1	Chimp.REF	0.0277	0.00497	5.57	44637	42232	756221	West Eurasian
Hungarian	Karitiana	AG3	Chimp.REF	0.0504	0.006114	8.244	14511	13119	250238	West Eurasian
Hungarian	Mixe	DCP1 (deam)	Chimp.REF	0.0425	0.006702	6.341	8279	7604	140639	West Eurasian
Hungarian	Pima	Mal'ta1	Chimp.REF	0.0319	0.005092	6.267	45002	42219	756189	West Eurasian
Hungarian	Quechua	AG3	Chimp.REF	0.0533	0.006083	8.766	14510	13041	250234	West Eurasian
Hungarian	Mayan	DCP1 (all)	Chimp.REF	0.0408	0.005644	7.228	19337	17821	326140	West Eurasian
Hungarian	Pima	DCP1 (all)	Chimp.REF	0.0386	0.005702	6.768	19327	17891	326131	West Eurasian
Hungarian	Mayan	AG3	Chimp.REF	0.0518	0.00591	8.762	14481	13056	250215	West Eurasian
Hungarian	Mixtec	DCP1 (deam)	Chimp.REF	0.0306	0.006553	4.672	8133	7650	140636	West Eurasian
Hungarian	Pima	AG3	Chimp.REF	0.0473	0.005866	8.068	14476	13167	250225	West Eurasian
Icelandic	Zapotec	AG3	Chimp.REF	0.0306	0.005691	5.385	14114	13274	250249	West Eurasian
Icelandic	Mayan	DCP1 (all)	Chimp.REF	0.0217	0.005843	3.707	18898	18096	326142	West Eurasian
Icelandic	Zapotec	Mal'ta1	Chimp.REF	0.015	0.004912	3.058	44005	42703	756262	West Eurasian
Icelandic	Piapoco	DCP1 (all)	Chimp.REF	0.0171	0.005915	2.896	18825	18191	326128	West Eurasian
Icelandic	Piapoco	Mal'ta1	Chimp.REF	0.0179	0.005116	3.507	44218	42659	756211	West Eurasian
Icelandic	Surui	Mal'ta1	Chimp.REF	0.0235	0.005382	4.363	44306	42273	756209	West Eurasian
Icelandic	Pima	DCP1 (deam)	Chimp.REF	0.0208	0.007078	2.945	8020	7693	140624	West Eurasian
Icelandic	Zapotec	DCP1 (all)	Chimp.REF	0.0149	0.005822	2.561	18763	18212	326157	West Eurasian
Icelandic	Piapoco	AG3	Chimp.REF	0.0418	0.005791	7.215	14310	13162	250230	West Eurasian
Icelandic	Surui	AG3	Chimp.REF	0.0398	0.006153	6.467	14202	13115	250234	West Eurasian
Icelandic	Karitiana	DCP1 (deam)	Chimp.REF	0.0144	0.00733	1.958	8004	7777	140640	West Eurasian
Icelandic	Mayan	Mal'ta1	Chimp.REF	0.0174	0.004984	3.491	44062	42555	756220	West Eurasian
Icelandic	Quechua	AG3	Chimp.REF	0.0397	0.005828	6.808	14199	13115	250251	West Eurasian
Icelandic	Quechua	DCP1 (all)	Chimp.REF	0.0223	0.005866	3.807	18859	18035	326162	West Eurasian
Icelandic	Mixe	DCP1 (all)	Chimp.REF	0.0183	0.005853	3.124	18791	18116	326170	West Eurasian
Icelandic	Mixe	AG3	Chimp.REF	0.0346	0.005693	6.083	14144	13197	250255	West Eurasian
Icelandic	Mixe	DCP1 (deam)	Chimp.REF	0.019	0.006911	2.755	8034	7734	140640	West Eurasian
Icelandic	Quechua	Mal'ta1	Chimp.REF	0.0191	0.005166	3.698	44186	42529	756267	West Eurasian
Icelandic	Quechua	DCP1 (deam)	Chimp.REF	0.0221	0.007083	3.124	8043	7694	140639	West Eurasian
Icelandic	Pima	Mal'ta1	Chimp.REF	0.0193	0.005202	3.718	44255	42576	756231	West Eurasian
Icelandic	Mayan	DCP1 (deam)	Chimp.REF	0.0166	0.007064	2.353	8018	7756	140626	West Eurasian
Icelandic	Karitiana	Mal'ta1	Chimp.REF	0.0256	0.005225	4.89	44488	42271	756282	West Eurasian
Icelandic	Piapoco	DCP1 (deam)	Chimp.REF	0.0155	0.007141	2.166	8034	7790	140624	West Eurasian
Icelandic	Zapotec	DCP1 (deam)	Chimp.REF	0.0148	0.006893	2.145	8004	7771	140634	West Eurasian
Icelandic	Karitiana	DCP1 (all)	Chimp.REF	0.0201	0.00617	3.258	18851	18108	326165	West Eurasian
Icelandic	Surui	DCP1 (deam)	Chimp.REF	0.0216	0.007492	2.887	8065	7724	140629	West Eurasian
Icelandic	Karitiana	AG3	Chimp.REF	0.0367	0.005684	6.465	14205	13198	250256	West Eurasian
Icelandic	Pima	DCP1 (all)	Chimp.REF	0.0195	0.005794	3.364	18826	18106	326133	West Eurasian
Icelandic	Pima	AG3	Chimp.REF	0.0337	0.005636	5.98	14182	13257	250244	West Eurasian
Icelandic	Mixtec	DCP1 (all)	Chimp.REF	0.0062	0.005618	1.109	18475	18247	326162	West Eurasian
Icelandic	Mayan	AG3	Chimp.REF	0.0381	0.005445	6.995	14194	13152	250234	West Eurasian
Icelandic	Mixtec	AG3	Chimp.REF	0.0237	0.005716	4.139	13916	13273	250235	West Eurasian
Icelandic	Mixtec	Mal'ta1	Chimp.REF	0.0034	0.004771	0.72	43235	42939	756238	West Eurasian
Icelandic	Surui	DCP1 (all)	Chimp.REF	0.0224	0.006258	3.578	18929	18100	326142	West Eurasian
Icelandic	Mixe	Mal'ta1	Chimp.REF	0.021	0.004928	4.269	44307	42481	756294	West Eurasian
Icelandic	Mixtec	DCP1 (deam)	Chimp.REF	0.0069	0.006877	1.004	7914	7806	140636	West Eurasian
Igorot	Mayan	DCP1 (all)	Chimp.REF	0.0811	0.005827	13.92	18528	15748	326135	Oceanians
Igorot	Karitiana	DCP1 (all)	Chimp.REF	0.0797	0.005979	13.325	18454	15731	326158	Oceanians
Igorot	Surui	DCP1 (all)	Chimp.REF	0.0822	0.006546	12.552	18520	15708	326134	Oceanians
Igorot	Surui	Mal'ta1	Chimp.REF	0.0798	0.005497	14.519	43379	36967	756165	Oceanians
Igorot	Pima	AG3	Chimp.REF	0.0962	0.006121	15.722	13989	11533	250227	Oceanians
Igorot	Quechua	DCP1 (deam)	Chimp.REF	0.0831	0.007101	11.706	7958	6737	140631	Oceanians
Igorot	Mixe	DCP1 (deam)	Chimp.REF	0.08	0.006929	11.547	7918	6745	140633	Oceanians
Igorot	Quechua	Mal'ta1	Chimp.REF	0.0748	0.005061	14.779	43378	37341	756226	Oceanians
Igorot	Mixtec	Mal'ta1	Chimp.REF	0.0571	0.004827	11.819	43309	38634	756205	Oceanians
Igorot	Mixtec	AG3	Chimp.REF	0.0841	0.005881	14.301	14015	11840	250223	Oceanians
Igorot	Mixe	DCP1 (all)	Chimp.REF	0.0776	0.005778	13.433	18439	15783	326163	Oceanians
Igorot	Mayan	Mal'ta1	Chimp.REF	0.0731	0.004858	15.055	43201	37312	756179	Oceanians
Igorot	Pima	Mal'ta1	Chimp.REF	0.0751	0.00519	14.465	43370	37313	756189	Oceanians
Igorot	Mixe	AG3	Chimp.REF	0.0973	0.006024	16.154	13977	11498	250240	Oceanians
Igorot	Piapoco	Mal'ta1	Chimp.REF	0.0734	0.00506	14.504	43393	37460	756172	Oceanians
Igorot	Karitiana	DCP1 (deam)	Chimp.REF	0.0753	0.007321	10.279	7858	6758	140632	Oceanians
Igorot	Karitiana	AG3	Chimp.REF	0.0996	0.005952	16.738	14004	11466	250245	Oceanians
Igorot	Mixtec	DCP1 (deam)	Chimp.REF	0.0658	0.006724	9.781	7953	6971	140628	Oceanians
Igorot	Quechua	AG3	Chimp.REF	0.1023	0.005927	17.261	14091	11475	250234	Oceanians
Igorot	Pima	DCP1 (deam)	Chimp.REF	0.0822	0.007112	11.552	7919	6716	140616	Oceanians
Igorot	Mayan	AG3	Chimp.REF	0.1007	0.005797	17.37	14051	11480	250218	Oceanians
Igorot	Mixe	Mal'ta1	Chimp.REF	0.0769	0.004801	16.024	43439	37233	756253	Oceanians
Igorot	Quechua	DCP1 (all)	Chimp.REF	0.0815	0.005967	13.663	18606	15800	326155	Oceanians
Igorot	Piapoco	DCP1 (deam)	Chimp.REF	0.0764	0.007296	10.471	7880	6762	140616	Oceanians
Igorot	Mayan	DCP1 (deam)	Chimp.REF	0.0774	0.006988	11.076	7898	6764	140618	Oceanians
Igorot	Piapoco	DCP1 (all)	Chimp.REF	0.0764	0.006031	12.663	18439	15823	326120	Oceanians
Igorot	Surui	DCP1 (deam)	Chimp.REF	0.083	0.007803	10.639	7928	6713	140621	Oceanians
Igorot	Pima	DCP1 (all)	Chimp.REF	0.0789	0.00576	13.701	18456	15756	326126	Oceanians
Igorot	Zapotec	AG3	Chimp.REF	0.0928	0.006085	15.249	13972	11599	250235	Oceanians
Igorot	Karitiana	Mal'ta1	Chimp.REF	0.0822	0.005069	16.215	43430	36833	756250	Oceanians
Igorot	Zapotec	DCP1 (all)	Chimp.REF	0.0738	0.005635	13.094	18435	15901	326149	Oceanians
Igorot	Zapotec	DCP1 (deam)	Chimp.REF	0.0754	0.006934	10.875	7907	6798	140626	Oceanians
Igorot	Mixtec	DCP1 (all)	Chimp.REF	0.0634	0.005495	11.544	18543	16331	326154	Oceanians
Igorot	Piapoco	AG3	Chimp.REF	0.1049	0.00599	17.509	14112	11433	250215	Oceanians
Igorot	Zapotec	Mal'ta1	Chimp.REF	0.0705	0.004666	15.101	43191	37505	756222	Oceanians
Igorot	Surui	AG3	Chimp.REF	0.1028	0.006678	15.392	14036	11419	250218	Oceanians
Iranian	Zapotec	DCP1 (deam)	Chimp.REF	0.0524	0.006683	7.846	8339	7508	140635	West Eurasian
Iranian	Quechua	Mal'ta1	Chimp.REF	0.0469	0.004975	9.424	45564	41483	756279	West Eurasian
Iranian	Karitiana	DCP1 (deam)	Chimp.REF	0.0518	0.006877	7.534	8357	7533	140641	West Eurasian
Iranian	Mixe	DCP1 (deam)	Chimp.REF	0.0564	0.00651	8.666	8397	7500	140641	West Eurasian
Iranian	Karitiana	DCP1 (all)	Chimp.REF	0.0579	0.005823	9.94	19636	17488	326170	West Eurasian
Iranian	Mixtec	DCP1 (all)	Chimp.REF	0.0442	0.005271	8.392	19310	17674	326167	West Eurasian
Iranian	Mayan	DCP1 (all)	Chimp.REF	0.0594	0.005574	10.652	19667	17463	326146	West Eurasian
Iranian	Surui	Mal'ta1	Chimp.REF	0.0513	0.005293	9.689	45726	41265	756216	West Eurasian
Iranian	Mixe	DCP1 (all)	Chimp.REF	0.0561	0.00566	9.91	19593	17512	326175	West Eurasian
Iranian	Pima	AG3	Chimp.REF	0.069	0.005818	11.861	14762	12856	250245	West Eurasian
Iranian	Zapotec	Mal'ta1	Chimp.REF	0.043	0.004854	8.85	45288	41558	756275	West Eurasian
Iranian	Zapotec	AG3	Chimp.REF	0.0665	0.005899	11.276	14607	12785	250253	West Eurasian
Iranian	Mixtec	Mal'ta1	Chimp.REF	0.0313	0.004681	6.695	44801	42078	756248	West Eurasian
Iranian	Mixtec	AG3	Chimp.REF	0.0593	0.005729	10.355	14533	12906	250237	West Eurasian
Iranian	Mixe	AG3	Chimp.REF	0.0704	0.005647	12.459	14686	12756	250256	West Eurasian
Iranian	Mixtec	DCP1 (deam)	Chimp.REF	0.0446	0.006392	6.971	8267	7562	140638	West Eurasian
Iranian	Piapoco	DCP1 (all)	Chimp.REF	0.055	0.005773	9.527	19580	17539	326132	West Eurasian
Iranian	Surui	DCP1 (deam)	Chimp.REF	0.0589	0.007204	8.17	8440	7501	140630	West Eurasian
Iranian	Pima	DCP1 (all)	Chimp.REF	0.0572	0.005702	10.039	19618	17494	326138	West Eurasian
Iranian	Mixe	Mal'ta1	Chimp.REF	0.0489	0.004634	10.545	45635	41383	756305	West Eurasian
Iranian	Surui	AG3	Chimp.REF	0.0752	0.006272	11.982	14786	12719	250236	West Eurasian
Iranian	Mayan	AG3	Chimp.REF	0.0738	0.005608	13.156	14719	12697	250235	West Eurasian
Iranian	Karitiana	Mal'ta1	Chimp.REF	0.0534	0.005043	10.591	45798	41154	756297	West Eurasian
Iranian	Piapoco	Mal'ta1	Chimp.REF	0.0457	0.004857	9.405	45558	41577	756221	West Eurasian
Iranian	Zapotec	DCP1 (all)	Chimp.REF	0.0529	0.005701	9.283	19480	17522	326162	West Eurasian
Iranian	Quechua	DCP1 (deam)	Chimp.REF	0.0596	0.006748	8.829	8410	7464	140640	West Eurasian
Iranian	Surui	DCP1 (all)	Chimp.REF	0.0603	0.006095	9.889	19675	17438	326146	West Eurasian
Iranian	Pima	DCP1 (deam)	Chimp.REF	0.0584	0.00676	8.635	8393	7467	140625	West Eurasian
Iranian	Pima	Mal'ta1	Chimp.REF	0.047	0.005018	9.362	45719	41616	756241	West Eurasian
Iranian	Karitiana	AG3	Chimp.REF	0.0723	0.005869	12.317	14764	12773	250258	West Eurasian
Iranian	Piapoco	DCP1 (deam)	Chimp.REF	0.053	0.006777	7.818	8372	7530	140625	West Eurasian
Iranian	Quechua	DCP1 (all)	Chimp.REF	0.0602	0.00577	10.44	19629	17399	326167	West Eurasian
Iranian	Quechua	AG3	Chimp.REF	0.0751	0.006027	12.46	14792	12726	250252	West Eurasian
Iranian	Piapoco	AG3	Chimp.REF	0.0774	0.005745	13.465	14839	12708	250232	West Eurasian
Iranian	Mayan	Mal'ta1	Chimp.REF	0.0452	0.0048	9.423	45427	41495	756228	West Eurasian
Iranian	Mayan	DCP1 (deam)	Chimp.REF	0.054	0.006635	8.134	8379	7521	140626	West Eurasian
Iraqi_Jew	Karitiana	DCP1 (all)	Chimp.REF	0.06	0.006732	8.915	19792	17551	325685	West Eurasian
Iraqi_Jew	Zapotec	AG3	Chimp.REF	0.071	0.006633	10.706	14797	12835	249860	West Eurasian
Iraqi_Jew	Mayan	AG3	Chimp.REF	0.0781	0.006362	12.278	14905	12746	249848	West Eurasian
Iraqi_Jew	Karitiana	DCP1 (deam)	Chimp.REF	0.0548	0.00797	6.878	8437	7560	140429	West Eurasian
Iraqi_Jew	Piapoco	Mal'ta1	Chimp.REF	0.0581	0.005729	10.139	46442	41344	754940	West Eurasian
Iraqi_Jew	Karitiana	AG3	Chimp.REF	0.0768	0.006653	11.536	14937	12808	249865	West Eurasian
Iraqi_Jew	Pima	DCP1 (deam)	Chimp.REF	0.0613	0.007883	7.777	8490	7510	140416	West Eurasian
Iraqi_Jew	Zapotec	DCP1 (deam)	Chimp.REF	0.0556	0.00765	7.266	8421	7534	140422	West Eurasian
Iraqi_Jew	Quechua	AG3	Chimp.REF	0.0798	0.006709	11.899	14935	12727	249860	West Eurasian
Iraqi_Jew	Zapotec	DCP1 (all)	Chimp.REF	0.0551	0.006386	8.636	19641	17588	325676	West Eurasian
Iraqi_Jew	Mixtec	DCP1 (all)	Chimp.REF	0.0466	0.00631	7.387	19450	17717	325681	West Eurasian
Iraqi_Jew	Mayan	Mal'ta1	Chimp.REF	0.0579	0.005731	10.1	46155	41104	754945	West Eurasian
Iraqi_Jew	Mixtec	AG3	Chimp.REF	0.0639	0.006495	9.84	14714	12946	249845	West Eurasian
Iraqi_Jew	Surui	DCP1 (all)	Chimp.REF	0.0623	0.00675	9.232	19870	17538	325662	West Eurasian
Iraqi_Jew	Zapotec	Mal'ta1	Chimp.REF	0.0555	0.005584	9.936	46094	41248	754987	West Eurasian
Iraqi_Jew	Mixtec	Mal'ta1	Chimp.REF	0.044	0.005537	7.947	45630	41784	754958	West Eurasian
Iraqi_Jew	Mayan	DCP1 (all)	Chimp.REF	0.0614	0.006476	9.48	19836	17541	325664	West Eurasian
Iraqi_Jew	Mixtec	DCP1 (deam)	Chimp.REF	0.048	0.007738	6.209	8319	7557	140424	West Eurasian
Iraqi_Jew	Mixe	DCP1 (deam)	Chimp.REF	0.0597	0.00768	7.775	8458	7505	140428	West Eurasian
Iraqi_Jew	Surui	AG3	Chimp.REF	0.0797	0.006994	11.402	14974	12763	249844	West Eurasian
Iraqi_Jew	Mayan	DCP1 (deam)	Chimp.REF	0.0572	0.00792	7.227	8441	7527	140416	West Eurasian
Iraqi_Jew	Surui	DCP1 (deam)	Chimp.REF	0.0621	0.008307	7.472	8489	7496	140418	West Eurasian
Iraqi_Jew	Piapoco	DCP1 (deam)	Chimp.REF	0.056	0.007674	7.303	8442	7546	140415	West Eurasian
Iraqi_Jew	Surui	Mal'ta1	Chimp.REF	0.0637	0.005891	10.818	46503	40931	754934	West Eurasian
Iraqi_Jew	Mixe	DCP1 (all)	Chimp.REF	0.0583	0.006398	9.108	19752	17577	325688	West Eurasian
Iraqi_Jew	Quechua	DCP1 (all)	Chimp.REF	0.0625	0.006352	9.845	19753	17428	325681	West Eurasian
Iraqi_Jew	Karitiana	Mal'ta1	Chimp.REF	0.0657	0.005846	11.232	46740	40980	755005	West Eurasian
Iraqi_Jew	Pima	DCP1 (all)	Chimp.REF	0.0592	0.006443	9.187	19798	17585	325657	West Eurasian
Iraqi_Jew	Piapoco	DCP1 (all)	Chimp.REF	0.0571	0.006342	9.004	19745	17612	325651	West Eurasian
Iraqi_Jew	Quechua	DCP1 (deam)	Chimp.REF	0.0629	0.00779	8.075	8461	7460	140427	West Eurasian
Iraqi_Jew	Quechua	Mal'ta1	Chimp.REF	0.0595	0.005791	10.274	46341	41137	754987	West Eurasian
Iraqi_Jew	Piapoco	AG3	Chimp.REF	0.0819	0.006547	12.508	15005	12734	249843	West Eurasian
Iraqi_Jew	Mixe	Mal'ta1	Chimp.REF	0.0613	0.0056	10.948	46506	41133	755010	West Eurasian
Iraqi_Jew	Pima	Mal'ta1	Chimp.REF	0.0596	0.005817	10.241	46467	41242	754961	West Eurasian
Iraqi_Jew	Pima	AG3	Chimp.REF	0.0736	0.006451	11.41	14942	12893	249850	West Eurasian
Iraqi_Jew	Mixe	AG3	Chimp.REF	0.0749	0.006506	11.506	14871	12799	249863	West Eurasian
Irula	Piapoco	DCP1 (all)	Chimp.REF	0.0629	0.005758	10.927	19372	17079	326126	South Asian
Irula	Mayan	Mal'ta1	Chimp.REF	0.0585	0.004769	12.265	45185	40191	756210	South Asian
Irula	Zapotec	AG3	Chimp.REF	0.081	0.005723	14.158	14670	12472	250238	South Asian
Irula	Mixtec	DCP1 (deam)	Chimp.REF	0.0493	0.006397	7.706	8213	7442	140632	South Asian
Irula	Mixe	AG3	Chimp.REF	0.0852	0.005821	14.637	14701	12393	250243	South Asian
Irula	Pima	DCP1 (deam)	Chimp.REF	0.0638	0.006424	9.933	8261	7270	140621	South Asian
Irula	Quechua	DCP1 (all)	Chimp.REF	0.0681	0.00577	11.806	19469	16985	326159	South Asian
Irula	Mixtec	DCP1 (all)	Chimp.REF	0.0516	0.005348	9.658	19240	17350	326155	South Asian
Irula	Zapotec	DCP1 (deam)	Chimp.REF	0.0575	0.006673	8.61	8257	7360	140631	South Asian
Irula	Zapotec	Mal'ta1	Chimp.REF	0.056	0.004658	12.025	45153	40364	756256	South Asian
Irula	Surui	Mal'ta1	Chimp.REF	0.0647	0.005197	12.453	45402	39883	756199	South Asian
Irula	Quechua	Mal'ta1	Chimp.REF	0.0602	0.004796	12.547	45301	40158	756262	South Asian
Irula	Surui	DCP1 (deam)	Chimp.REF	0.0644	0.007241	8.89	8305	7300	140626	South Asian
Irula	Surui	DCP1 (all)	Chimp.REF	0.0683	0.006156	11.087	19484	16994	326138	South Asian
Irula	Quechua	DCP1 (deam)	Chimp.REF	0.0649	0.006579	9.859	8310	7297	140636	South Asian
Irula	Mixe	Mal'ta1	Chimp.REF	0.062	0.004686	13.239	45474	40161	756286	South Asian
Irula	Mixtec	AG3	Chimp.REF	0.0738	0.005618	13.13	14577	12574	250223	South Asian
Irula	Zapotec	DCP1 (all)	Chimp.REF	0.0605	0.005737	10.554	19364	17153	326152	South Asian
Irula	Karitiana	DCP1 (all)	Chimp.REF	0.0658	0.005903	11.154	19438	17036	326161	South Asian
Irula	Karitiana	Mal'ta1	Chimp.REF	0.0666	0.004927	13.525	45645	39941	756276	South Asian
Irula	Mayan	DCP1 (all)	Chimp.REF	0.0675	0.005623	12.005	19438	16980	326137	South Asian
Irula	Piapoco	Mal'ta1	Chimp.REF	0.0588	0.004818	12.214	45334	40295	756208	South Asian
Irula	Piapoco	AG3	Chimp.REF	0.0924	0.005735	16.107	14832	12324	250219	South Asian
Irula	Karitiana	AG3	Chimp.REF	0.0872	0.005706	15.283	14754	12388	250243	South Asian
Irula	Mayan	AG3	Chimp.REF	0.0887	0.005484	16.183	14716	12317	250222	South Asian
Irula	Karitiana	DCP1 (deam)	Chimp.REF	0.0569	0.006987	8.148	8254	7365	140637	South Asian
Irula	Mixtec	Mal'ta1	Chimp.REF	0.0441	0.004704	9.376	44765	40984	756228	South Asian
Irula	Mixe	DCP1 (all)	Chimp.REF	0.064	0.005646	11.337	19401	17067	326166	South Asian
Irula	Pima	DCP1 (all)	Chimp.REF	0.0653	0.005579	11.712	19368	16993	326128	South Asian
Irula	Mixe	DCP1 (deam)	Chimp.REF	0.0617	0.006439	9.588	8281	7318	140637	South Asian
Irula	Piapoco	DCP1 (deam)	Chimp.REF	0.0581	0.006808	8.536	8275	7366	140623	South Asian
Irula	Pima	AG3	Chimp.REF	0.0842	0.005601	15.025	14708	12424	250231	South Asian
Irula	Surui	AG3	Chimp.REF	0.0903	0.006344	14.23	14758	12314	250221	South Asian
Irula	Quechua	AG3	Chimp.REF	0.0901	0.005796	15.548	14780	12336	250240	South Asian
Irula	Mayan	DCP1 (deam)	Chimp.REF	0.0593	0.006461	9.175	8265	7340	140623	South Asian
Irula	Pima	Mal'ta1	Chimp.REF	0.0604	0.004919	12.27	45368	40204	756225	South Asian
Itelman	Pima	DCP1 (all)	Chimp.REF	0.0348	0.006514	5.343	17178	16022	325781	Central Asian Siberians
Itelman	Zapotec	DCP1 (deam)	Chimp.REF	0.027	0.007703	3.501	7373	6986	140472	Central Asian Siberians
Itelman	Karitiana	DCP1 (deam)	Chimp.REF	0.0264	0.00798	3.308	7362	6983	140478	Central Asian Siberians
Itelman	Mixe	DCP1 (all)	Chimp.REF	0.0335	0.006304	5.309	17182	16069	325811	Central Asian Siberians
Itelman	Zapotec	Mal'ta1	Chimp.REF	0.0186	0.005466	3.404	40077	38613	755283	Central Asian Siberians
Itelman	Piapoco	DCP1 (all)	Chimp.REF	0.0321	0.00655	4.902	17210	16140	325772	Central Asian Siberians
Itelman	Surui	DCP1 (all)	Chimp.REF	0.0382	0.006944	5.496	17251	15983	325785	Central Asian Siberians
Itelman	Zapotec	AG3	Chimp.REF	0.0395	0.006685	5.912	12942	11958	249953	Central Asian Siberians
Itelman	Surui	Mal'ta1	Chimp.REF	0.028	0.005978	4.687	40222	38030	755238	Central Asian Siberians
Itelman	Quechua	Mal'ta1	Chimp.REF	0.0231	0.005609	4.117	40249	38432	755302	Central Asian Siberians
Itelman	Mixe	DCP1 (deam)	Chimp.REF	0.0317	0.007358	4.308	7358	6906	140478	Central Asian Siberians
Itelman	Zapotec	DCP1 (all)	Chimp.REF	0.0296	0.006511	4.545	17252	16260	325798	Central Asian Siberians
Itelman	Quechua	DCP1 (deam)	Chimp.REF	0.0352	0.00779	4.515	7407	6904	140478	Central Asian Siberians
Itelman	Pima	Mal'ta1	Chimp.REF	0.0235	0.005825	4.031	40040	38202	755264	Central Asian Siberians
Itelman	Mayan	DCP1 (deam)	Chimp.REF	0.029	0.00762	3.802	7317	6905	140464	Central Asian Siberians
Itelman	Mixe	Mal'ta1	Chimp.REF	0.0254	0.005439	4.676	40096	38107	755316	Central Asian Siberians
Itelman	Mixe	AG3	Chimp.REF	0.0441	0.006456	6.831	12946	11852	249958	Central Asian Siberians
Itelman	Quechua	DCP1 (all)	Chimp.REF	0.0378	0.006627	5.703	17348	16084	325805	Central Asian Siberians
Itelman	Quechua	AG3	Chimp.REF	0.0495	0.006444	7.686	13038	11807	249960	Central Asian Siberians
Itelman	Surui	DCP1 (deam)	Chimp.REF	0.0347	0.008365	4.148	7351	6858	140468	Central Asian Siberians
Itelman	Karitiana	AG3	Chimp.REF	0.0463	0.006753	6.861	13040	11885	249958	Central Asian Siberians
Itelman	Surui	AG3	Chimp.REF	0.0497	0.007256	6.849	12996	11766	249937	Central Asian Siberians
Itelman	Pima	AG3	Chimp.REF	0.0431	0.006567	6.556	12962	11892	249947	Central Asian Siberians
Itelman	Mayan	Mal'ta1	Chimp.REF	0.0214	0.005611	3.806	39894	38226	755246	Central Asian Siberians
Itelman	Mayan	DCP1 (all)	Chimp.REF	0.0371	0.00647	5.742	17248	16013	325785	Central Asian Siberians
Itelman	Pima	DCP1 (deam)	Chimp.REF	0.0338	0.007689	4.397	7328	6848	140466	Central Asian Siberians
Itelman	Piapoco	DCP1 (deam)	Chimp.REF	0.0278	0.007884	3.53	7327	6930	140464	Central Asian Siberians
Itelman	Mayan	AG3	Chimp.REF	0.048	0.006372	7.54	12962	11774	249938	Central Asian Siberians
Itelman	Piapoco	Mal'ta1	Chimp.REF	0.0218	0.005688	3.84	40106	38392	755240	Central Asian Siberians
Itelman	Mixtec	DCP1 (deam)	Chimp.REF	0.0179	0.007289	2.456	7451	7189	140475	Central Asian Siberians
Itelman	Karitiana	Mal'ta1	Chimp.REF	0.0304	0.0059	5.146	40451	38067	755309	Central Asian Siberians
Itelman	Mixtec	AG3	Chimp.REF	0.0313	0.006442	4.856	13054	12262	249942	Central Asian Siberians
Itelman	Mixtec	DCP1 (all)	Chimp.REF	0.0196	0.006204	3.167	17413	16742	325803	Central Asian Siberians
Itelman	Mixtec	Mal'ta1	Chimp.REF	0.0058	0.005548	1.043	40256	39792	755272	Central Asian Siberians
Itelman	Piapoco	AG3	Chimp.REF	0.0521	0.006557	7.941	13089	11793	249937	Central Asian Siberians
Itelman	Karitiana	DCP1 (all)	Chimp.REF	0.0354	0.006806	5.208	17294	16110	325806	Central Asian Siberians
Japanese	Zapotec	AG3	Chimp.REF	0.0944	0.005517	17.104	13898	11501	250252	East Asian
Japanese	Quechua	AG3	Chimp.REF	0.1042	0.00544	19.157	13998	11356	250254	East Asian
Japanese	Pima	Mal'ta1	Chimp.REF	0.0698	0.004853	14.38	42654	37089	756256	East Asian
Japanese	Zapotec	Mal'ta1	Chimp.REF	0.0649	0.00438	14.811	42622	37428	756294	East Asian
Japanese	Piapoco	DCP1 (deam)	Chimp.REF	0.0805	0.006556	12.278	7840	6672	140627	East Asian
Japanese	Zapotec	DCP1 (deam)	Chimp.REF	0.0792	0.006347	12.479	7882	6725	140636	East Asian
Japanese	Pima	DCP1 (all)	Chimp.REF	0.082	0.005362	15.298	18281	15509	326141	East Asian
Japanese	Quechua	DCP1 (deam)	Chimp.REF	0.0873	0.006279	13.91	7913	6642	140641	East Asian
Japanese	Surui	DCP1 (all)	Chimp.REF	0.0851	0.005859	14.524	18383	15500	326148	East Asian
Japanese	Karitiana	Mal'ta1	Chimp.REF	0.0764	0.00475	16.087	43009	36903	756314	East Asian
Japanese	Zapotec	DCP1 (all)	Chimp.REF	0.0764	0.005253	14.548	18351	15745	326166	East Asian
Japanese	Piapoco	Mal'ta1	Chimp.REF	0.0681	0.004697	14.49	42740	37293	756239	East Asian
Japanese	Karitiana	DCP1 (deam)	Chimp.REF	0.0789	0.006507	12.122	7857	6708	140642	East Asian
Japanese	Pima	DCP1 (deam)	Chimp.REF	0.0866	0.006338	13.663	7850	6599	140625	East Asian
Japanese	Surui	AG3	Chimp.REF	0.1049	0.005999	17.483	13916	11274	250233	East Asian
Japanese	Surui	DCP1 (deam)	Chimp.REF	0.0872	0.006866	12.698	7882	6618	140630	East Asian
Japanese	Quechua	Mal'ta1	Chimp.REF	0.0692	0.004598	15.059	42789	37247	756296	East Asian
Japanese	Mixe	DCP1 (deam)	Chimp.REF	0.0843	0.005957	14.153	7863	6640	140642	East Asian
Japanese	Mixtec	Mal'ta1	Chimp.REF	0.0514	0.004425	11.61	42799	38616	756267	East Asian
Japanese	Quechua	DCP1 (all)	Chimp.REF	0.0846	0.005254	16.104	18442	15565	326171	East Asian
Japanese	Mixe	AG3	Chimp.REF	0.0992	0.005468	18.148	13876	11370	250256	East Asian
Japanese	Piapoco	DCP1 (all)	Chimp.REF	0.0793	0.005383	14.729	18297	15608	326136	East Asian
Japanese	Surui	Mal'ta1	Chimp.REF	0.0742	0.004874	15.229	42826	36907	756233	East Asian
Japanese	Karitiana	AG3	Chimp.REF	0.1012	0.005531	18.306	13944	11380	250258	East Asian
Japanese	Pima	AG3	Chimp.REF	0.0982	0.005572	17.62	13882	11400	250242	East Asian
Japanese	Mixe	Mal'ta1	Chimp.REF	0.0716	0.004331	16.534	42750	37037	756322	East Asian
Japanese	Mixe	DCP1 (all)	Chimp.REF	0.0806	0.005202	15.497	18280	15552	326178	East Asian
Japanese	Mayan	Mal'ta1	Chimp.REF	0.0676	0.004546	14.877	42602	37205	756249	East Asian
Japanese	Mixtec	AG3	Chimp.REF	0.0855	0.00545	15.682	13971	11771	250237	East Asian
Japanese	Mixtec	DCP1 (deam)	Chimp.REF	0.0697	0.006078	11.466	7916	6885	140637	East Asian
Japanese	Karitiana	DCP1 (all)	Chimp.REF	0.0822	0.005467	15.029	18414	15618	326173	East Asian
Japanese	Mayan	DCP1 (all)	Chimp.REF	0.084	0.005313	15.809	18407	15554	326151	East Asian
Japanese	Mayan	DCP1 (deam)	Chimp.REF	0.0814	0.006183	13.162	7865	6682	140627	East Asian
Japanese	Mayan	AG3	Chimp.REF	0.1026	0.005168	19.854	13955	11358	250235	East Asian
Japanese	Piapoco	AG3	Chimp.REF	0.1068	0.005462	19.561	14031	11323	250231	East Asian
Japanese	Mixtec	DCP1 (all)	Chimp.REF	0.0661	0.00503	13.148	18405	16121	326168	East Asian
Jordanian	Piapoco	Mal'ta1	Chimp.REF	0.0726	0.004658	15.578	47540	41107	756243	West Eurasian
Jordanian	Zapotec	Mal'ta1	Chimp.REF	0.0699	0.004591	15.237	47258	41079	756301	West Eurasian
Jordanian	Surui	DCP1 (all)	Chimp.REF	0.0833	0.005822	14.304	20418	17278	326152	West Eurasian
Jordanian	Surui	AG3	Chimp.REF	0.1033	0.005941	17.386	15450	12557	250244	West Eurasian
Jordanian	Mixtec	Mal'ta1	Chimp.REF	0.0588	0.004498	13.066	46592	41420	756269	West Eurasian
Jordanian	Karitiana	DCP1 (deam)	Chimp.REF	0.074	0.006799	10.889	8685	7488	140643	West Eurasian
Jordanian	Pima	DCP1 (deam)	Chimp.REF	0.0808	0.006668	12.118	8692	7392	140627	West Eurasian
Jordanian	Quechua	Mal'ta1	Chimp.REF	0.0737	0.004741	15.55	47569	41037	756304	West Eurasian
Jordanian	Piapoco	DCP1 (all)	Chimp.REF	0.078	0.005439	14.335	20351	17407	326138	West Eurasian
Jordanian	Piapoco	AG3	Chimp.REF	0.1053	0.005429	19.395	15533	12573	250239	West Eurasian
Jordanian	Quechua	DCP1 (all)	Chimp.REF	0.0834	0.005485	15.196	20360	17227	326172	West Eurasian
Jordanian	Mayan	Mal'ta1	Chimp.REF	0.0721	0.004678	15.421	47422	41040	756251	West Eurasian
Jordanian	Mayan	DCP1 (deam)	Chimp.REF	0.0764	0.0064	11.934	8687	7454	140628	West Eurasian
Jordanian	Zapotec	DCP1 (deam)	Chimp.REF	0.0747	0.006444	11.594	8662	7458	140636	West Eurasian
Jordanian	Karitiana	Mal'ta1	Chimp.REF	0.08	0.004954	16.144	47880	40789	756318	West Eurasian
Jordanian	Pima	AG3	Chimp.REF	0.0973	0.005318	18.304	15402	12670	250253	West Eurasian
Jordanian	Pima	Mal'ta1	Chimp.REF	0.0741	0.004761	15.562	47503	40950	756264	West Eurasian
Jordanian	Quechua	AG3	Chimp.REF	0.103	0.005586	18.444	15480	12588	250261	West Eurasian
Jordanian	Karitiana	DCP1 (all)	Chimp.REF	0.0808	0.00572	14.119	20417	17365	326176	West Eurasian
Jordanian	Pima	DCP1 (all)	Chimp.REF	0.0804	0.005532	14.524	20345	17319	326144	West Eurasian
Jordanian	Surui	Mal'ta1	Chimp.REF	0.0781	0.00507	15.401	47680	40774	756238	West Eurasian
Jordanian	Mayan	DCP1 (all)	Chimp.REF	0.0824	0.005396	15.271	20411	17303	326152	West Eurasian
Jordanian	Zapotec	DCP1 (all)	Chimp.REF	0.0759	0.005446	13.939	20269	17408	326167	West Eurasian
Jordanian	Surui	DCP1 (deam)	Chimp.REF	0.0814	0.006969	11.674	8723	7411	140632	West Eurasian
Jordanian	Zapotec	AG3	Chimp.REF	0.0945	0.005534	17.076	15329	12682	250261	West Eurasian
Jordanian	Mixtec	DCP1 (all)	Chimp.REF	0.0678	0.005072	13.376	19987	17447	326172	West Eurasian
Jordanian	Mayan	AG3	Chimp.REF	0.1016	0.005273	19.27	15447	12597	250243	West Eurasian
Jordanian	Mixe	Mal'ta1	Chimp.REF	0.0758	0.004588	16.518	47565	40864	756327	West Eurasian
Jordanian	Mixtec	DCP1 (deam)	Chimp.REF	0.0673	0.006361	10.585	8555	7476	140639	West Eurasian
Jordanian	Karitiana	AG3	Chimp.REF	0.1	0.005546	18.032	15484	12668	250266	West Eurasian
Jordanian	Piapoco	DCP1 (deam)	Chimp.REF	0.0753	0.006585	11.43	8694	7476	140627	West Eurasian
Jordanian	Mixe	DCP1 (all)	Chimp.REF	0.0792	0.005361	14.778	20327	17343	326180	West Eurasian
Jordanian	Mixe	DCP1 (deam)	Chimp.REF	0.0789	0.006396	12.338	8689	7418	140642	West Eurasian
Jordanian	Mixe	AG3	Chimp.REF	0.0985	0.005448	18.077	15373	12617	250264	West Eurasian
Jordanian	Mixtec	AG3	Chimp.REF	0.088	0.005304	16.586	15163	12711	250244	West Eurasian
Jordanian	Quechua	DCP1 (deam)	Chimp.REF	0.082	0.006689	12.266	8704	7384	140641	West Eurasian
Kalash	Quechua	DCP1 (deam)	Chimp.REF	0.0331	0.006946	4.771	8091	7572	140636	South Asian
Kalash	Zapotec	Mal'ta1	Chimp.REF	0.02	0.004691	4.258	43695	41983	756262	South Asian
Kalash	Mayan	DCP1 (deam)	Chimp.REF	0.0276	0.006924	3.985	8049	7616	140623	South Asian
Kalash	Piapoco	DCP1 (deam)	Chimp.REF	0.0265	0.007023	3.777	8055	7638	140621	South Asian
Kalash	Surui	DCP1 (deam)	Chimp.REF	0.0326	0.007514	4.334	8117	7605	140625	South Asian
Kalash	Surui	DCP1 (all)	Chimp.REF	0.0327	0.006214	5.258	19004	17801	326139	South Asian
Kalash	Pima	AG3	Chimp.REF	0.0415	0.005872	7.061	14273	13136	250235	South Asian
Kalash	Karitiana	DCP1 (deam)	Chimp.REF	0.0253	0.00713	3.546	8047	7650	140637	South Asian
Kalash	Mayan	Mal'ta1	Chimp.REF	0.0223	0.004957	4.502	43919	42001	756217	South Asian
Kalash	Surui	Mal'ta1	Chimp.REF	0.0284	0.00513	5.533	44244	41802	756202	South Asian
Kalash	Mixtec	DCP1 (all)	Chimp.REF	0.0165	0.005473	3.006	18631	18028	326158	South Asian
Kalash	Mixtec	DCP1 (deam)	Chimp.REF	0.0178	0.0068	2.611	7983	7705	140632	South Asian
Kalash	Quechua	DCP1 (all)	Chimp.REF	0.0326	0.005836	5.587	18929	17733	326161	South Asian
Kalash	Karitiana	DCP1 (all)	Chimp.REF	0.0304	0.005879	5.173	18886	17772	326163	South Asian
Kalash	Mixe	DCP1 (all)	Chimp.REF	0.0286	0.005743	4.974	18834	17788	326168	South Asian
Kalash	Zapotec	AG3	Chimp.REF	0.0387	0.005868	6.594	14111	13060	250243	South Asian
Kalash	Karitiana	Mal'ta1	Chimp.REF	0.0305	0.005067	6.024	44325	41699	756282	South Asian
Kalash	Pima	DCP1 (deam)	Chimp.REF	0.0319	0.006977	4.567	8080	7581	140620	South Asian
Kalash	Mixtec	Mal'ta1	Chimp.REF	0.0082	0.004777	1.708	43325	42624	756237	South Asian
Kalash	Piapoco	Mal'ta1	Chimp.REF	0.0227	0.004949	4.595	44086	42126	756208	South Asian
Kalash	Mixe	Mal'ta1	Chimp.REF	0.026	0.004758	5.467	44064	41830	756291	South Asian
Kalash	Mixe	AG3	Chimp.REF	0.0427	0.005919	7.208	14174	13014	250246	South Asian
Kalash	Zapotec	DCP1 (deam)	Chimp.REF	0.0258	0.006915	3.728	8034	7630	140631	South Asian
Kalash	Pima	Mal'ta1	Chimp.REF	0.0241	0.00509	4.745	44158	42075	756229	South Asian
Kalash	Mixe	DCP1 (deam)	Chimp.REF	0.0301	0.006814	4.411	8062	7591	140637	South Asian
Kalash	Piapoco	DCP1 (all)	Chimp.REF	0.0274	0.005903	4.649	18851	17844	326126	South Asian
Kalash	Quechua	Mal'ta1	Chimp.REF	0.024	0.005054	4.743	44037	41975	756269	South Asian
Kalash	Mixtec	AG3	Chimp.REF	0.0314	0.005869	5.354	14041	13185	250228	South Asian
Kalash	Surui	AG3	Chimp.REF	0.0476	0.00623	7.637	14271	12975	250226	South Asian
Kalash	Mayan	DCP1 (all)	Chimp.REF	0.0319	0.005864	5.437	18951	17780	326141	South Asian
Kalash	Piapoco	AG3	Chimp.REF	0.0499	0.005978	8.341	14322	12961	250224	South Asian
Kalash	Quechua	AG3	Chimp.REF	0.0476	0.006026	7.903	14254	12959	250244	South Asian
Kalash	Mayan	AG3	Chimp.REF	0.046	0.005551	8.29	14233	12981	250227	South Asian
Kalash	Karitiana	AG3	Chimp.REF	0.0447	0.006027	7.422	14240	13020	250248	South Asian
Kalash	Pima	DCP1 (all)	Chimp.REF	0.0297	0.005809	5.111	18893	17804	326130	South Asian
Kalash	Zapotec	DCP1 (all)	Chimp.REF	0.0252	0.005849	4.313	18784	17860	326155	South Asian
Kapu	Piapoco	Mal'ta1	Chimp.REF	0.0486	0.004658	10.438	44756	40606	756213	South Asian
Kapu	Quechua	AG3	Chimp.REF	0.083	0.005653	14.692	14658	12410	250245	South Asian
Kapu	Mixe	DCP1 (all)	Chimp.REF	0.0589	0.005328	11.057	19216	17078	326173	South Asian
Kapu	Mixe	AG3	Chimp.REF	0.0783	0.005414	14.453	14551	12439	250250	South Asian
Kapu	Pima	DCP1 (all)	Chimp.REF	0.0601	0.005481	10.964	19227	17048	326137	South Asian
Kapu	Piapoco	AG3	Chimp.REF	0.0854	0.005527	15.45	14700	12387	250225	South Asian
Kapu	Mayan	DCP1 (deam)	Chimp.REF	0.0617	0.006485	9.509	8249	7291	140622	South Asian
Kapu	Mixtec	Mal'ta1	Chimp.REF	0.0338	0.00457	7.389	44272	41380	756238	South Asian
Kapu	Mayan	DCP1 (all)	Chimp.REF	0.0623	0.005523	11.274	19293	17032	326145	South Asian
Kapu	Mixtec	AG3	Chimp.REF	0.0667	0.005383	12.391	14458	12650	250231	South Asian
Kapu	Mixe	Mal'ta1	Chimp.REF	0.0519	0.004477	11.602	44791	40368	756295	South Asian
Kapu	Zapotec	DCP1 (deam)	Chimp.REF	0.0599	0.006497	9.226	8234	7303	140630	South Asian
Kapu	Quechua	DCP1 (deam)	Chimp.REF	0.0674	0.006508	10.364	8279	7233	140635	South Asian
Kapu	Surui	Mal'ta1	Chimp.REF	0.0544	0.005	10.88	44863	40233	756203	South Asian
Kapu	Pima	AG3	Chimp.REF	0.0771	0.005362	14.385	14582	12494	250238	South Asian
Kapu	Pima	DCP1 (deam)	Chimp.REF	0.0661	0.006617	9.983	8269	7245	140621	South Asian
Kapu	Zapotec	DCP1 (all)	Chimp.REF	0.0554	0.00559	9.902	19213	17198	326159	South Asian
Kapu	Pima	Mal'ta1	Chimp.REF	0.0501	0.004796	10.453	44747	40475	756232	South Asian
Kapu	Surui	DCP1 (deam)	Chimp.REF	0.0666	0.007074	9.413	8316	7277	140626	South Asian
Kapu	Surui	AG3	Chimp.REF	0.0833	0.006064	13.73	14615	12368	250227	South Asian
Kapu	Karitiana	DCP1 (all)	Chimp.REF	0.0605	0.005711	10.595	19332	17125	326170	South Asian
Kapu	Karitiana	DCP1 (deam)	Chimp.REF	0.0592	0.00682	8.678	8265	7341	140637	South Asian
Kapu	Quechua	DCP1 (all)	Chimp.REF	0.063	0.005519	11.422	19287	16999	326164	South Asian
Kapu	Karitiana	Mal'ta1	Chimp.REF	0.0565	0.004943	11.423	45047	40231	756287	South Asian
Kapu	Mayan	AG3	Chimp.REF	0.0815	0.005328	15.291	14631	12427	250228	South Asian
Kapu	Mayan	Mal'ta1	Chimp.REF	0.0481	0.004691	10.263	44637	40536	756221	South Asian
Kapu	Zapotec	AG3	Chimp.REF	0.0741	0.005575	13.284	14528	12525	250246	South Asian
Kapu	Mixtec	DCP1 (all)	Chimp.REF	0.0463	0.005185	8.936	19119	17425	326163	South Asian
Kapu	Surui	DCP1 (all)	Chimp.REF	0.063	0.005946	10.603	19341	17047	326144	South Asian
Kapu	Mixtec	DCP1 (deam)	Chimp.REF	0.0515	0.006302	8.166	8224	7419	140632	South Asian
Kapu	Karitiana	AG3	Chimp.REF	0.0802	0.005628	14.248	14617	12446	250250	South Asian
Kapu	Zapotec	Mal'ta1	Chimp.REF	0.0457	0.004545	10.062	44600	40699	756266	South Asian
Kapu	Quechua	Mal'ta1	Chimp.REF	0.0499	0.004682	10.651	44763	40511	756266	South Asian
Kapu	Mixe	DCP1 (deam)	Chimp.REF	0.0643	0.006132	10.478	8259	7261	140636	South Asian
Kapu	Piapoco	DCP1 (deam)	Chimp.REF	0.0606	0.006496	9.328	8249	7306	140622	South Asian
Kapu	Piapoco	DCP1 (all)	Chimp.REF	0.0576	0.005525	10.432	19234	17138	326131	South Asian
Kinh	Pima	AG3	Chimp.REF	0.1007	0.005804	17.352	14094	11515	250223	East Asian
Kinh	Pima	Mal'ta1	Chimp.REF	0.0707	0.004955	14.266	43247	37537	756189	East Asian
Kinh	Zapotec	DCP1 (deam)	Chimp.REF	0.0881	0.006477	13.607	8006	6709	140632	East Asian
Kinh	Pima	DCP1 (all)	Chimp.REF	0.0905	0.005573	16.237	18705	15601	326130	East Asian
Kinh	Surui	AG3	Chimp.REF	0.1079	0.006109	17.654	14084	11342	250214	East Asian
Kinh	Zapotec	AG3	Chimp.REF	0.0974	0.005738	16.965	14065	11570	250230	East Asian
Kinh	Karitiana	DCP1 (all)	Chimp.REF	0.0908	0.005693	15.957	18798	15667	326163	East Asian
Kinh	Mayan	DCP1 (deam)	Chimp.REF	0.09	0.006405	14.052	8024	6699	140624	East Asian
Kinh	Zapotec	DCP1 (all)	Chimp.REF	0.0854	0.005472	15.612	18675	15736	326154	East Asian
Kinh	Mixtec	Mal'ta1	Chimp.REF	0.0526	0.004768	11.035	43295	38968	756194	East Asian
Kinh	Mixe	DCP1 (all)	Chimp.REF	0.0893	0.005423	16.463	18680	15618	326167	East Asian
Kinh	Pima	DCP1 (deam)	Chimp.REF	0.0948	0.006667	14.222	8034	6643	140622	East Asian
Kinh	Karitiana	Mal'ta1	Chimp.REF	0.0774	0.005044	15.354	43467	37219	756244	East Asian
Kinh	Mayan	DCP1 (all)	Chimp.REF	0.0926	0.005477	16.911	18795	15609	326139	East Asian
Kinh	Surui	Mal'ta1	Chimp.REF	0.0754	0.005227	14.424	43223	37162	756170	East Asian
Kinh	Karitiana	AG3	Chimp.REF	0.1041	0.005612	18.552	14121	11458	250235	East Asian
Kinh	Mayan	Mal'ta1	Chimp.REF	0.0687	0.004838	14.193	43094	37556	756177	East Asian
Kinh	Karitiana	DCP1 (deam)	Chimp.REF	0.0875	0.006835	12.802	8020	6730	140639	East Asian
Kinh	Mayan	AG3	Chimp.REF	0.1054	0.005277	19.974	14138	11442	250214	East Asian
Kinh	Piapoco	DCP1 (deam)	Chimp.REF	0.0889	0.006793	13.095	8012	6703	140623	East Asian
Kinh	Quechua	Mal'ta1	Chimp.REF	0.0702	0.004873	14.415	43322	37635	756224	East Asian
Kinh	Zapotec	Mal'ta1	Chimp.REF	0.066	0.004774	13.826	43102	37765	756220	East Asian
Kinh	Mixe	DCP1 (deam)	Chimp.REF	0.0928	0.006319	14.687	8025	6662	140638	East Asian
Kinh	Surui	DCP1 (deam)	Chimp.REF	0.0955	0.007172	13.313	8057	6652	140629	East Asian
Kinh	Quechua	DCP1 (deam)	Chimp.REF	0.0956	0.006573	14.544	8090	6678	140637	East Asian
Kinh	Quechua	AG3	Chimp.REF	0.1067	0.005615	18.993	14219	11478	250231	East Asian
Kinh	Mixtec	DCP1 (deam)	Chimp.REF	0.0781	0.00626	12.472	8090	6918	140634	East Asian
Kinh	Piapoco	DCP1 (all)	Chimp.REF	0.0881	0.005662	15.563	18668	15644	326126	East Asian
Kinh	Quechua	DCP1 (all)	Chimp.REF	0.0931	0.005686	16.377	18847	15636	326159	East Asian
Kinh	Mixtec	DCP1 (all)	Chimp.REF	0.0747	0.005099	14.657	18814	16197	326158	East Asian
Kinh	Piapoco	Mal'ta1	Chimp.REF	0.0692	0.004936	14.014	43187	37598	756170	East Asian
Kinh	Piapoco	AG3	Chimp.REF	0.1098	0.005517	19.911	14183	11376	250211	East Asian
Kinh	Mixe	Mal'ta1	Chimp.REF	0.0725	0.004716	15.379	43309	37453	756252	East Asian
Kinh	Surui	DCP1 (all)	Chimp.REF	0.0938	0.006158	15.227	18761	15544	326143	East Asian
Kinh	Mixe	AG3	Chimp.REF	0.1019	0.005484	18.585	14078	11474	250235	East Asian
Kinh	Mixtec	AG3	Chimp.REF	0.0884	0.005457	16.203	14154	11854	250214	East Asian
Korean	Karitiana	Mal'ta1	Chimp.REF	0.0737	0.004934	14.946	42887	36996	756293	East Asian
Korean	Pima	AG3	Chimp.REF	0.0978	0.005819	16.807	13896	11421	250240	East Asian
Korean	Mixtec	DCP1 (deam)	Chimp.REF	0.065	0.006414	10.128	7909	6944	140636	East Asian
Korean	Quechua	DCP1 (all)	Chimp.REF	0.0824	0.005608	14.691	18455	15646	326166	East Asian
Korean	Karitiana	DCP1 (all)	Chimp.REF	0.0799	0.00574	13.919	18436	15708	326171	East Asian
Korean	Piapoco	DCP1 (deam)	Chimp.REF	0.0761	0.006786	11.214	7789	6687	140625	East Asian
Korean	Quechua	DCP1 (deam)	Chimp.REF	0.0825	0.006588	12.53	7905	6700	140638	East Asian
Korean	Karitiana	DCP1 (deam)	Chimp.REF	0.0739	0.007059	10.472	7867	6784	140640	East Asian
Korean	Zapotec	Mal'ta1	Chimp.REF	0.0621	0.004625	13.422	42600	37621	756272	East Asian
Korean	Quechua	Mal'ta1	Chimp.REF	0.0666	0.004735	14.059	42698	37368	756278	East Asian
Korean	Piapoco	Mal'ta1	Chimp.REF	0.0656	0.004844	13.549	42471	37241	756220	East Asian
Korean	Karitiana	AG3	Chimp.REF	0.1011	0.005735	17.628	13925	11368	250253	East Asian
Korean	Surui	DCP1 (all)	Chimp.REF	0.0831	0.0061	13.623	18353	15537	326146	East Asian
Korean	Mixe	DCP1 (deam)	Chimp.REF	0.0794	0.00644	12.326	7863	6706	140639	East Asian
Korean	Piapoco	DCP1 (all)	Chimp.REF	0.0773	0.00558	13.847	18253	15635	326134	East Asian
Korean	Mixe	DCP1 (all)	Chimp.REF	0.0783	0.005443	14.379	18326	15666	326174	East Asian
Korean	Mixe	AG3	Chimp.REF	0.0989	0.005634	17.553	13881	11382	250252	East Asian
Korean	Mixe	Mal'ta1	Chimp.REF	0.0688	0.004542	15.147	42723	37223	756301	East Asian
Korean	Mayan	DCP1 (deam)	Chimp.REF	0.0769	0.006559	11.721	7829	6711	140626	East Asian
Korean	Mayan	Mal'ta1	Chimp.REF	0.0651	0.004734	13.749	42419	37234	756226	East Asian
Korean	Zapotec	DCP1 (all)	Chimp.REF	0.0742	0.005403	13.74	18367	15828	326162	East Asian
Korean	Zapotec	AG3	Chimp.REF	0.0942	0.005666	16.629	13881	11491	250247	East Asian
Korean	Piapoco	AG3	Chimp.REF	0.1069	0.005679	18.819	13985	11285	250227	East Asian
Korean	Mayan	AG3	Chimp.REF	0.1027	0.005371	19.113	13915	11324	250233	East Asian
Korean	Surui	Mal'ta1	Chimp.REF	0.0717	0.005107	14.042	42650	36943	756210	East Asian
Korean	Mixtec	DCP1 (all)	Chimp.REF	0.0639	0.005187	12.32	18436	16222	326166	East Asian
Korean	Surui	DCP1 (deam)	Chimp.REF	0.0825	0.007317	11.269	7868	6669	140628	East Asian
Korean	Mayan	DCP1 (all)	Chimp.REF	0.082	0.005458	15.017	18375	15591	326148	East Asian
Korean	Pima	Mal'ta1	Chimp.REF	0.067	0.004955	13.522	42616	37264	756238	East Asian
Korean	Mixtec	Mal'ta1	Chimp.REF	0.0488	0.004652	10.492	42651	38682	756246	East Asian
Korean	Quechua	AG3	Chimp.REF	0.1039	0.005652	18.385	13995	11361	250250	East Asian
Korean	Mixtec	AG3	Chimp.REF	0.0854	0.005564	15.345	13940	11747	250232	East Asian
Korean	Pima	DCP1 (deam)	Chimp.REF	0.082	0.006603	12.414	7819	6634	140623	East Asian
Korean	Pima	DCP1 (all)	Chimp.REF	0.0796	0.00555	14.348	18326	15622	326138	East Asian
Korean	Surui	AG3	Chimp.REF	0.1048	0.006095	17.191	13895	11259	250231	East Asian
Korean	Zapotec	DCP1 (deam)	Chimp.REF	0.0744	0.006577	11.315	7876	6785	140633	East Asian
Kusunda	Surui	DCP1 (deam)	Chimp.REF	0.0774	0.007449	10.388	8100	6937	140622	South Asian
Kusunda	Quechua	AG3	Chimp.REF	0.0922	0.005952	15.491	14323	11905	250233	South Asian
Kusunda	Pima	DCP1 (deam)	Chimp.REF	0.0769	0.006904	11.132	8063	6912	140617	South Asian
Kusunda	Karitiana	DCP1 (all)	Chimp.REF	0.0753	0.00583	12.918	18962	16306	326151	South Asian
Kusunda	Mixe	Mal'ta1	Chimp.REF	0.0642	0.004577	14.034	43911	38611	756231	South Asian
Kusunda	Mixe	DCP1 (all)	Chimp.REF	0.0735	0.005657	12.993	18896	16308	326155	South Asian
Kusunda	Surui	Mal'ta1	Chimp.REF	0.0669	0.005107	13.099	43932	38423	756143	South Asian
Kusunda	Pima	DCP1 (all)	Chimp.REF	0.0749	0.005751	13.017	18886	16255	326116	South Asian
Kusunda	Surui	AG3	Chimp.REF	0.093	0.006314	14.727	14223	11803	250216	South Asian
Kusunda	Karitiana	AG3	Chimp.REF	0.0896	0.005757	15.561	14238	11897	250238	South Asian
Kusunda	Quechua	Mal'ta1	Chimp.REF	0.062	0.004921	12.605	43922	38791	756202	South Asian
Kusunda	Mixtec	Mal'ta1	Chimp.REF	0.0452	0.004668	9.677	43597	39829	756175	South Asian
Kusunda	Karitiana	Mal'ta1	Chimp.REF	0.069	0.004925	14.001	44109	38418	756221	South Asian
Kusunda	Mixe	DCP1 (deam)	Chimp.REF	0.0747	0.006612	11.303	8072	6949	140633	South Asian
Kusunda	Mixtec	AG3	Chimp.REF	0.0749	0.005668	13.212	14184	12207	250219	South Asian
Kusunda	Mayan	DCP1 (all)	Chimp.REF	0.0769	0.005775	13.316	18993	16280	326126	South Asian
Kusunda	Surui	DCP1 (all)	Chimp.REF	0.0779	0.006277	12.419	18969	16225	326126	South Asian
Kusunda	Mayan	DCP1 (deam)	Chimp.REF	0.0721	0.00695	10.376	8071	6985	140619	South Asian
Kusunda	Zapotec	DCP1 (all)	Chimp.REF	0.0699	0.005807	12.029	18883	16417	326140	South Asian
Kusunda	Piapoco	DCP1 (all)	Chimp.REF	0.0726	0.005781	12.564	18824	16275	326112	South Asian
Kusunda	Piapoco	DCP1 (deam)	Chimp.REF	0.0714	0.006849	10.424	8025	6955	140618	South Asian
Kusunda	Mayan	Mal'ta1	Chimp.REF	0.0604	0.004666	12.948	43720	38739	756156	South Asian
Kusunda	Quechua	DCP1 (deam)	Chimp.REF	0.0777	0.007088	10.969	8123	6951	140633	South Asian
Kusunda	Piapoco	Mal'ta1	Chimp.REF	0.061	0.004803	12.694	43800	38766	756149	South Asian
Kusunda	Mixe	AG3	Chimp.REF	0.0876	0.00579	15.129	14175	11892	250237	South Asian
Kusunda	Piapoco	AG3	Chimp.REF	0.095	0.005815	16.331	14331	11846	250213	South Asian
Kusunda	Mayan	AG3	Chimp.REF	0.0908	0.005616	16.17	14277	11900	250217	South Asian
Kusunda	Mixtec	DCP1 (all)	Chimp.REF	0.0603	0.005435	11.095	18847	16704	326144	South Asian
Kusunda	Pima	Mal'ta1	Chimp.REF	0.0624	0.004953	12.599	43835	38685	756168	South Asian
Kusunda	Zapotec	Mal'ta1	Chimp.REF	0.0577	0.004786	12.066	43762	38984	756203	South Asian
Kusunda	Zapotec	DCP1 (deam)	Chimp.REF	0.0701	0.00703	9.968	8075	7017	140627	South Asian
Kusunda	Zapotec	AG3	Chimp.REF	0.083	0.005806	14.298	14184	12010	250234	South Asian
Kusunda	Pima	AG3	Chimp.REF	0.0864	0.005674	15.225	14183	11927	250226	South Asian
Kusunda	Mixtec	DCP1 (deam)	Chimp.REF	0.0613	0.00665	9.218	8060	7129	140629	South Asian
Kusunda	Karitiana	DCP1 (deam)	Chimp.REF	0.0697	0.007122	9.786	8056	7006	140634	South Asian
Kusunda	Quechua	DCP1 (all)	Chimp.REF	0.0777	0.005943	13.075	18985	16247	326147	South Asian
Kyrgyz	Karitiana	AG3	Chimp.REF	0.0687	0.005737	11.97	13830	12053	250250	Central Asian Siberians
Kyrgyz	Karitiana	Mal'ta1	Chimp.REF	0.0547	0.004769	11.478	43121	38645	756259	Central Asian Siberians
Kyrgyz	Mixtec	DCP1 (all)	Chimp.REF	0.0409	0.005174	7.912	18403	16956	326154	Central Asian Siberians
Kyrgyz	Mixe	AG3	Chimp.REF	0.0665	0.005672	11.728	13778	12060	250248	Central Asian Siberians
Kyrgyz	Mixe	DCP1 (all)	Chimp.REF	0.0542	0.005448	9.946	18393	16502	326162	Central Asian Siberians
Kyrgyz	Pima	DCP1 (all)	Chimp.REF	0.0554	0.005479	10.117	18410	16476	326125	Central Asian Siberians
Kyrgyz	Piapoco	Mal'ta1	Chimp.REF	0.0466	0.004611	10.109	42829	39014	756187	Central Asian Siberians
Kyrgyz	Pima	DCP1 (deam)	Chimp.REF	0.0573	0.006585	8.697	7864	7012	140624	Central Asian Siberians
Kyrgyz	Mayan	DCP1 (all)	Chimp.REF	0.0575	0.005401	10.649	18532	16517	326134	Central Asian Siberians
Kyrgyz	Mixe	DCP1 (deam)	Chimp.REF	0.0551	0.006367	8.653	7883	7060	140640	Central Asian Siberians
Kyrgyz	Surui	AG3	Chimp.REF	0.072	0.006205	11.601	13813	11958	250227	Central Asian Siberians
Kyrgyz	Surui	Mal'ta1	Chimp.REF	0.0526	0.004776	11.011	42937	38647	756179	Central Asian Siberians
Kyrgyz	Surui	DCP1 (all)	Chimp.REF	0.0586	0.005878	9.976	18479	16432	326133	Central Asian Siberians
Kyrgyz	Mayan	Mal'ta1	Chimp.REF	0.046	0.004531	10.152	42805	39040	756195	Central Asian Siberians
Kyrgyz	Mixtec	DCP1 (deam)	Chimp.REF	0.0417	0.006288	6.628	7895	7263	140636	Central Asian Siberians
Kyrgyz	Pima	AG3	Chimp.REF	0.0654	0.005714	11.445	13805	12110	250235	Central Asian Siberians
Kyrgyz	Zapotec	DCP1 (all)	Chimp.REF	0.0505	0.005454	9.262	18401	16632	326149	Central Asian Siberians
Kyrgyz	Piapoco	DCP1 (all)	Chimp.REF	0.053	0.005499	9.635	18379	16530	326121	Central Asian Siberians
Kyrgyz	Mayan	AG3	Chimp.REF	0.0699	0.005394	12.949	13871	12060	250228	Central Asian Siberians
[truncated: 1,421 more rows]

## Sheet: SFig7.7_table
X	W	Y	Z	D	stderr	Zscore	BABA	ABBA	nsnps
Kazakhstan_Botai_Eneolithic.SG	Chile_LosRieles_12000BP_published	AG3	Mbuti	-0.0716	0.006996	-10.229	11069	12775	228341
Kazakhstan_Botai_Eneolithic.SG	Chile_LosRieles_12000BP_published	Malta1	Mbuti	-0.0615	0.005754	-10.689	28933	32725	574427
Kazakhstan_Botai_Eneolithic.SG	Chile_LosRieles_12000BP_published	DCP1 (all)	Mbuti	-0.0562	0.007153	-7.854	12957	14499	257372
Kazakhstan_Botai_Eneolithic.SG	Chile_LosRieles_12000BP_published	DCP1 (deam)	Mbuti	-0.0526	0.008561	-6.143	5944	6604	117413
Kazakhstan_Botai_Eneolithic.SG	USA_Nevada_SpiritCave_11000BP.SG	DCP1 (deam)	Mbuti	-0.0695	0.007739	-8.982	7053	8107	143078
Kazakhstan_Botai_Eneolithic.SG	USA_Alaska_TrailCreek_9000BP.SG	DCP1 (all)	Mbuti	-0.0894	0.008552	-10.449	5587	6683	115891
Kazakhstan_Botai_Eneolithic.SG	USA_Alaska_TrailCreek_9000BP.SG	DCP1 (deam)	Mbuti	-0.0724	0.011279	-6.42	2524	2918	51188
Kazakhstan_Botai_Eneolithic.SG	USA_Alaska_TrailCreek_9000BP.SG	AG3	Mbuti	-0.0762	0.008895	-8.57	4443	5176	94276
Kazakhstan_Botai_Eneolithic.SG	USA_Alaska_TrailCreek_9000BP.SG	Malta1	Mbuti	-0.0702	0.006071	-11.556	13346	15360	270989
Kazakhstan_Botai_Eneolithic.SG	USA_Nevada_SpiritCave_11000BP.SG	AG3	Mbuti	-0.0918	0.006308	-14.545	12266	14744	260787
Kazakhstan_Botai_Eneolithic.SG	USA_Nevada_SpiritCave_11000BP.SG	Malta1	Mbuti	-0.0668	0.005115	-13.061	39531	45191	787435
Kazakhstan_Botai_Eneolithic.SG	USA_Nevada_SpiritCave_11000BP.SG	DCP1 (all)	Mbuti	-0.0749	0.006463	-11.582	16364	19013	331640
Russia_DevilsCave_N.SG	Chile_LosRieles_12000BP_published	AG3	Mbuti	0.1209	0.007375	16.395	12353	9688	218734
Russia_DevilsCave_N.SG	Chile_LosRieles_12000BP_published	Malta1	Mbuti	0.0824	0.005996	13.747	31018	26294	550809
Russia_DevilsCave_N.SG	Chile_LosRieles_12000BP_published	DCP1 (all)	Mbuti	0.1086	0.007687	14.134	14136	11366	246672
Russia_DevilsCave_N.SG	Chile_LosRieles_12000BP_published	DCP1 (deam)	Mbuti	0.1105	0.009427	11.718	6425	5147	112430
Russia_DevilsCave_N.SG	USA_Nevada_SpiritCave_11000BP.SG	DCP1 (deam)	Mbuti	0.0977	0.008609	11.347	7602	6249	137081
Russia_DevilsCave_N.SG	USA_Alaska_TrailCreek_9000BP.SG	DCP1 (all)	Mbuti	0.0816	0.009707	8.403	6189	5256	111270
Russia_DevilsCave_N.SG	USA_Alaska_TrailCreek_9000BP.SG	DCP1 (deam)	Mbuti	0.0909	0.012963	7.011	2751	2293	49150
Russia_DevilsCave_N.SG	USA_Alaska_TrailCreek_9000BP.SG	AG3	Mbuti	0.1219	0.009806	12.431	5032	3938	90474
Russia_DevilsCave_N.SG	USA_Alaska_TrailCreek_9000BP.SG	Malta1	Mbuti	0.0761	0.007071	10.762	14452	12409	260078
Russia_DevilsCave_N.SG	USA_Nevada_SpiritCave_11000BP.SG	AG3	Mbuti	0.1007	0.007146	14.085	13675	11174	249827
Russia_DevilsCave_N.SG	USA_Nevada_SpiritCave_11000BP.SG	Malta1	Mbuti	0.0785	0.00579	13.563	42391	36218	754837
Russia_DevilsCave_N.SG	USA_Nevada_SpiritCave_11000BP.SG	DCP1 (all)	Mbuti	0.0901	0.006892	13.067	17733	14803	317966
Russia_HG_Karelia	Chile_LosRieles_12000BP_published	Malta1	Mbuti	-0.0464	0.00653	-7.104	28266	31016	544651
Russia_HG_Karelia	Chile_LosRieles_12000BP_published	DCP1 (deam)	Mbuti	-0.0475	0.009456	-5.019	5839	6421	113042
Russia_HG_Karelia	USA_Alaska_TrailCreek_9000BP.SG	DCP1 (all)	Mbuti	-0.0703	0.009805	-7.168	5439	6262	108247
Russia_HG_Karelia	Chile_LosRieles_12000BP_published	DCP1 (all)	Mbuti	-0.0491	0.00799	-6.145	12729	14043	246587
Russia_HG_Karelia	USA_Alaska_TrailCreek_9000BP.SG	AG3	Mbuti	-0.0634	0.010358	-6.12	4422	5020	91178
Russia_HG_Karelia	USA_Nevada_SpiritCave_11000BP.SG	DCP1 (deam)	Mbuti	-0.061	0.009166	-6.655	6856	7747	135001
Russia_HG_Karelia	Chile_LosRieles_12000BP_published	AG3	Mbuti	-0.0574	0.007972	-7.2	11068	12416	222464
Russia_HG_Karelia	USA_Alaska_TrailCreek_9000BP.SG	DCP1 (deam)	Mbuti	-0.0549	0.013442	-4.082	2470	2757	48525
Russia_HG_Karelia	USA_Nevada_SpiritCave_11000BP.SG	Malta1	Mbuti	-0.0499	0.006342	-7.871	36598	40444	705011
Russia_HG_Karelia	USA_Alaska_TrailCreek_9000BP.SG	Malta1	Mbuti	-0.0541	0.007342	-7.369	12393	13811	245400
Russia_HG_Karelia	USA_Nevada_SpiritCave_11000BP.SG	AG3	Mbuti	-0.0752	0.007561	-9.942	12293	14291	251681
Russia_HG_Karelia	USA_Nevada_SpiritCave_11000BP.SG	DCP1 (all)	Mbuti	-0.0684	0.007631	-8.959	15663	17962	308109
Russia_HG_Samara	Chile_LosRieles_12000BP_published	Malta1	Mbuti	-0.037	0.007556	-4.892	14305	15403	275430
Russia_HG_Samara	USA_Alaska_TrailCreek_9000BP.SG	DCP1 (all)	Mbuti	-0.0353	0.013098	-2.692	2800	3005	54012
Russia_HG_Samara	Chile_LosRieles_12000BP_published	DCP1 (all)	Mbuti	-0.0311	0.009644	-3.223	6682	7110	127526
Russia_HG_Samara	USA_Alaska_TrailCreek_9000BP.SG	AG3	Mbuti	-0.0443	0.01279	-3.462	2512	2745	51560
Russia_HG_Samara	USA_Alaska_TrailCreek_9000BP.SG	Malta1	Mbuti	-0.027	0.009326	-2.891	6095	6433	118592
Russia_HG_Samara	Chile_LosRieles_12000BP_published	AG3	Mbuti	-0.0534	0.009934	-5.378	6313	7026	127132
Russia_HG_Samara	USA_Nevada_SpiritCave_11000BP.SG	AG3	Mbuti	-0.0726	0.00904	-8.028	6845	7916	140405
Russia_HG_Samara	USA_Nevada_SpiritCave_11000BP.SG	Malta1	Mbuti	-0.0374	0.007251	-5.163	17216	18555	332970
Russia_HG_Samara	Chile_LosRieles_12000BP_published	DCP1 (deam)	Mbuti	-0.0214	0.011905	-1.797	3169	3308	59677
Russia_HG_Samara	USA_Nevada_SpiritCave_11000BP.SG	DCP1 (deam)	Mbuti	-0.039	0.011611	-3.357	3592	3883	68443
Russia_HG_Samara	USA_Alaska_TrailCreek_9000BP.SG	DCP1 (deam)	Mbuti	-0.0265	0.017558	-1.506	1327	1399	25031
Russia_HG_Samara	USA_Nevada_SpiritCave_11000BP.SG	DCP1 (all)	Mbuti	-0.0537	0.009101	-5.899	7719	8595	150953
Russia_HG_Sosnoviy	Chile_LosRieles_12000BP_published	Malta1	Mbuti	-0.066	0.007252	-9.103	19898	22710	397847
Russia_HG_Sosnoviy	Chile_LosRieles_12000BP_published	DCP1 (all)	Mbuti	-0.0624	0.009033	-6.91	9188	10411	182022
Russia_HG_Sosnoviy	Chile_LosRieles_12000BP_published	DCP1 (deam)	Mbuti	-0.0685	0.011101	-6.168	4421	5070	88533
Russia_HG_Sosnoviy	USA_Alaska_TrailCreek_9000BP.SG	DCP1 (all)	Mbuti	-0.0838	0.011488	-7.298	3659	4329	74233
Russia_HG_Sosnoviy	USA_Alaska_TrailCreek_9000BP.SG	DCP1 (deam)	Mbuti	-0.0894	0.014533	-6.152	1794	2146	35989
Russia_HG_Sosnoviy	USA_Alaska_TrailCreek_9000BP.SG	AG3	Mbuti	-0.0925	0.011455	-8.075	3444	4145	73491
Russia_HG_Sosnoviy	USA_Alaska_TrailCreek_9000BP.SG	Malta1	Mbuti	-0.0681	0.00857	-7.945	8094	9277	163642
Russia_HG_Sosnoviy	Chile_LosRieles_12000BP_published	AG3	Mbuti	-0.086	0.008783	-9.796	8870	10540	184418
Russia_HG_Sosnoviy	USA_Nevada_SpiritCave_11000BP.SG	AG3	Mbuti	-0.1018	0.008236	-12.362	9389	11518	198052
Russia_HG_Sosnoviy	USA_Nevada_SpiritCave_11000BP.SG	Malta1	Mbuti	-0.072	0.006867	-10.48	22569	26069	449462
Russia_HG_Sosnoviy	USA_Nevada_SpiritCave_11000BP.SG	DCP1 (all)	Mbuti	-0.0859	0.008182	-10.496	10060	11950	203123
Russia_HG_Sosnoviy	USA_Nevada_SpiritCave_11000BP.SG	DCP1 (deam)	Mbuti	-0.0889	0.010017	-8.877	4787	5721	97462
Russia_HG_Tyumen	Chile_LosRieles_12000BP_published	Malta1	Mbuti	-0.0819	0.006937	-11.808	23894	28158	489197
Russia_HG_Tyumen	USA_Alaska_TrailCreek_9000BP.SG	AG3	Mbuti	-0.1155	0.010952	-10.545	3785	4773	84939
Russia_HG_Tyumen	Chile_LosRieles_12000BP_published	AG3	Mbuti	-0.1007	0.008345	-12.065	9974	12208	211740
Russia_HG_Tyumen	USA_Nevada_SpiritCave_11000BP.SG	AG3	Mbuti	-0.1176	0.007792	-15.093	10641	13478	231556
Russia_HG_Tyumen	Chile_LosRieles_12000BP_published	DCP1 (all)	Mbuti	-0.0736	0.00838	-8.784	11043	12798	224062
Russia_HG_Tyumen	Chile_LosRieles_12000BP_published	DCP1 (deam)	Mbuti	-0.076	0.010291	-7.389	5160	6009	105645
Russia_HG_Tyumen	USA_Nevada_SpiritCave_11000BP.SG	DCP1 (deam)	Mbuti	-0.0947	0.009761	-9.707	5792	7004	119631
Russia_HG_Tyumen	USA_Alaska_TrailCreek_9000BP.SG	DCP1 (all)	Mbuti	-0.1079	0.010929	-9.877	4428	5500	93131
Russia_HG_Tyumen	USA_Alaska_TrailCreek_9000BP.SG	DCP1 (deam)	Mbuti	-0.0838	0.014059	-5.957	2139	2530	43705
Russia_HG_Tyumen	USA_Nevada_SpiritCave_11000BP.SG	Malta1	Mbuti	-0.0866	0.006526	-13.273	28136	33473	573075
Russia_HG_Tyumen	USA_Alaska_TrailCreek_9000BP.SG	Malta1	Mbuti	-0.0892	0.007991	-11.16	9870	11802	205402
Russia_HG_Tyumen	USA_Nevada_SpiritCave_11000BP.SG	DCP1 (all)	Mbuti	-0.0993	0.008233	-12.061	12485	15237	259083
Russia_Kolyma_M.SG	Chile_LosRieles_12000BP_published	Malta1	Mbuti	0.0207	0.006916	2.998	30239	29011	574385
Russia_Kolyma_M.SG	Chile_LosRieles_12000BP_published	DCP1 (all)	Mbuti	0.0353	0.008642	4.081	13669	12738	257360
Russia_Kolyma_M.SG	Chile_LosRieles_12000BP_published	DCP1 (deam)	Mbuti	0.0386	0.010532	3.664	6267	5802	117406
Russia_Kolyma_M.SG	USA_Alaska_TrailCreek_9000BP.SG	DCP1 (all)	Mbuti	0.0122	0.009881	1.232	5947	5804	115887
Russia_Kolyma_M.SG	USA_Alaska_TrailCreek_9000BP.SG	DCP1 (deam)	Mbuti	0.0214	0.01329	1.612	2655	2544	51187
Russia_Kolyma_M.SG	USA_Alaska_TrailCreek_9000BP.SG	AG3	Mbuti	0.0402	0.011391	3.527	4780	4411	94271
Russia_Kolyma_M.SG	USA_Alaska_TrailCreek_9000BP.SG	Malta1	Mbuti	0.0162	0.007635	2.123	14034	13587	270972
Russia_Kolyma_M.SG	Chile_LosRieles_12000BP_published	AG3	Mbuti	0.0352	0.008563	4.112	11769	10969	228317
Russia_Kolyma_M.SG	USA_Nevada_SpiritCave_11000BP.SG	AG3	Mbuti	0.0181	0.007644	2.373	13097	12631	260768
Russia_Kolyma_M.SG	USA_Nevada_SpiritCave_11000BP.SG	Malta1	Mbuti	0.0165	0.006486	2.544	41277	39937	787390
Russia_Kolyma_M.SG	USA_Nevada_SpiritCave_11000BP.SG	DCP1 (all)	Mbuti	0.0163	0.007805	2.084	17346	16791	331652
Russia_Kolyma_M.SG	USA_Nevada_SpiritCave_11000BP.SG	DCP1 (deam)	Mbuti	0.0215	0.009528	2.255	7424	7112	143081
Russia_Kurma_EBA_o.SG	Chile_LosRieles_12000BP_published	Malta1	Mbuti	0.0258	0.011144	2.319	4094	3888	78633
Russia_Kurma_EBA_o.SG	Chile_LosRieles_12000BP_published	DCP1 (deam)	Mbuti	0.0294	0.022309	1.318	818	771	15891
Russia_Kurma_EBA_o.SG	USA_Alaska_TrailCreek_9000BP.SG	DCP1 (all)	Mbuti	0.0371	0.022241	1.666	817	758	15889
Russia_Kurma_EBA_o.SG	Chile_LosRieles_12000BP_published	DCP1 (all)	Mbuti	0.0502	0.016465	3.049	1819	1645	35045
Russia_Kurma_EBA_o.SG	USA_Alaska_TrailCreek_9000BP.SG	AG3	Mbuti	0.0718	0.024778	2.899	635	550	12640
Russia_Kurma_EBA_o.SG	USA_Nevada_SpiritCave_11000BP.SG	DCP1 (deam)	Mbuti	0.0348	0.019497	1.786	1005	937	19429
Russia_Kurma_EBA_o.SG	Chile_LosRieles_12000BP_published	AG3	Mbuti	0.0538	0.01675	3.214	1570	1409	30630
Russia_Kurma_EBA_o.SG	USA_Alaska_TrailCreek_9000BP.SG	DCP1 (deam)	Mbuti	0.0679	0.03372	2.014	364	318	6947
Russia_Kurma_EBA_o.SG	USA_Nevada_SpiritCave_11000BP.SG	Malta1	Mbuti	0.0416	0.009943	4.187	5839	5372	109453
Russia_Kurma_EBA_o.SG	USA_Alaska_TrailCreek_9000BP.SG	Malta1	Mbuti	0.0179	0.015049	1.192	1907	1840	37769
Russia_Kurma_EBA_o.SG	USA_Nevada_SpiritCave_11000BP.SG	AG3	Mbuti	0.0418	0.015408	2.713	1753	1612	35046
Russia_Kurma_EBA_o.SG	USA_Nevada_SpiritCave_11000BP.SG	DCP1 (all)	Mbuti	0.0443	0.013785	3.215	2365	2165	45487
Russia_Lokomotiv_Eneolithic.SG	Chile_LosRieles_12000BP_published	Malta1	Mbuti	0.0637	0.006036	10.557	26668	23473	483471
Russia_Lokomotiv_Eneolithic.SG	USA_Alaska_TrailCreek_9000BP.SG	AG3	Mbuti	0.0902	0.01114	8.098	4243	3541	79490
Russia_Lokomotiv_Eneolithic.SG	Chile_LosRieles_12000BP_published	AG3	Mbuti	0.096	0.007574	12.678	10580	8727	191896
Russia_Lokomotiv_Eneolithic.SG	USA_Nevada_SpiritCave_11000BP.SG	AG3	Mbuti	0.0767	0.006996	10.962	11696	10030	219157
Russia_Lokomotiv_Eneolithic.SG	Chile_LosRieles_12000BP_published	DCP1 (all)	Mbuti	0.0787	0.008156	9.65	11972	10225	215984
Russia_Lokomotiv_Eneolithic.SG	Chile_LosRieles_12000BP_published	DCP1 (deam)	Mbuti	0.0898	0.010097	8.892	5527	4616	98539
Russia_Lokomotiv_Eneolithic.SG	USA_Nevada_SpiritCave_11000BP.SG	DCP1 (deam)	Mbuti	0.07	0.009006	7.775	6564	5705	120118
Russia_Lokomotiv_Eneolithic.SG	USA_Alaska_TrailCreek_9000BP.SG	DCP1 (all)	Mbuti	0.0514	0.00977	5.264	5229	4718	97645
Russia_Lokomotiv_Eneolithic.SG	USA_Alaska_TrailCreek_9000BP.SG	DCP1 (deam)	Mbuti	0.0605	0.013257	4.563	2347	2079	43183
Russia_Lokomotiv_Eneolithic.SG	USA_Nevada_SpiritCave_11000BP.SG	Malta1	Mbuti	0.0609	0.005788	10.516	36457	32274	663404
Russia_Lokomotiv_Eneolithic.SG	USA_Alaska_TrailCreek_9000BP.SG	Malta1	Mbuti	0.0549	0.007007	7.837	12384	11095	229008
Russia_Lokomotiv_Eneolithic.SG	USA_Nevada_SpiritCave_11000BP.SG	DCP1 (all)	Mbuti	0.0604	0.007216	8.371	15166	13438	278395
Russia_Shamanka_EBA.SG	Chile_LosRieles_12000BP_published	Malta1	Mbuti	0.0355	0.005943	5.974	27893	25980	519527
Russia_Shamanka_EBA.SG	USA_Alaska_TrailCreek_9000BP.SG	DCP1 (all)	Mbuti	0.0293	0.00906	3.232	5571	5254	105282
Russia_Shamanka_EBA.SG	Chile_LosRieles_12000BP_published	DCP1 (all)	Mbuti	0.0569	0.007465	7.618	12643	11283	232714
Russia_Shamanka_EBA.SG	USA_Alaska_TrailCreek_9000BP.SG	AG3	Mbuti	0.0634	0.010059	6.302	4469	3936	85173
Russia_Shamanka_EBA.SG	USA_Alaska_TrailCreek_9000BP.SG	Malta1	Mbuti	0.0291	0.00674	4.312	13108	12367	246577
Russia_Shamanka_EBA.SG	Chile_LosRieles_12000BP_published	AG3	Mbuti	0.0599	0.007395	8.105	11063	9812	205583
Russia_Shamanka_EBA.SG	USA_Nevada_SpiritCave_11000BP.SG	AG3	Mbuti	0.0417	0.006928	6.012	12215	11238	234988
Russia_Shamanka_EBA.SG	USA_Nevada_SpiritCave_11000BP.SG	Malta1	Mbuti	0.0302	0.005632	5.356	38169	35934	714783
Russia_Shamanka_EBA.SG	Chile_LosRieles_12000BP_published	DCP1 (deam)	Mbuti	0.0528	0.009303	5.673	5730	5155	106016
Russia_Shamanka_EBA.SG	USA_Nevada_SpiritCave_11000BP.SG	DCP1 (deam)	Mbuti	0.0378	0.008437	4.479	6806	6310	129355
Russia_Shamanka_EBA.SG	USA_Alaska_TrailCreek_9000BP.SG	DCP1 (deam)	Mbuti	0.0443	0.012679	3.493	2481	2270	46361
Russia_Shamanka_EBA.SG	USA_Nevada_SpiritCave_11000BP.SG	DCP1 (all)	Mbuti	0.0365	0.006806	5.36	16005	14878	300590
Russia_Shamanka_Eneolithic.SG	Chile_LosRieles_12000BP_published	Malta1	Mbuti	0.059	0.00522	11.302	31724	28190	574430
Russia_Shamanka_Eneolithic.SG	Chile_LosRieles_12000BP_published	DCP1 (all)	Mbuti	0.0807	0.006942	11.63	14439	12282	257377
Russia_Shamanka_Eneolithic.SG	Chile_LosRieles_12000BP_published	DCP1 (deam)	Mbuti	0.0824	0.008108	10.167	6582	5580	117416
Russia_Shamanka_Eneolithic.SG	USA_Alaska_TrailCreek_9000BP.SG	DCP1 (all)	Mbuti	0.0517	0.007923	6.53	6257	5641	115894
Russia_Shamanka_Eneolithic.SG	USA_Alaska_TrailCreek_9000BP.SG	DCP1 (deam)	Mbuti	0.0646	0.010491	6.161	2799	2460	51189
Russia_Shamanka_Eneolithic.SG	USA_Alaska_TrailCreek_9000BP.SG	AG3	Mbuti	0.0966	0.008491	11.382	5119	4217	94279
Russia_Shamanka_Eneolithic.SG	USA_Alaska_TrailCreek_9000BP.SG	Malta1	Mbuti	0.0535	0.005957	8.982	14690	13198	270991
Russia_Shamanka_Eneolithic.SG	Chile_LosRieles_12000BP_published	AG3	Mbuti	0.0938	0.006591	14.233	12662	10490	228341
Russia_Shamanka_Eneolithic.SG	USA_Nevada_SpiritCave_11000BP.SG	AG3	Mbuti	0.0751	0.005854	12.83	13983	12030	260790
Russia_Shamanka_Eneolithic.SG	USA_Nevada_SpiritCave_11000BP.SG	Malta1	Mbuti	0.0557	0.004963	11.216	43189	38635	787450
Russia_Shamanka_Eneolithic.SG	USA_Nevada_SpiritCave_11000BP.SG	DCP1 (all)	Mbuti	0.0621	0.006174	10.061	18159	16035	331653
Russia_Shamanka_Eneolithic.SG	USA_Nevada_SpiritCave_11000BP.SG	DCP1 (deam)	Mbuti	0.0677	0.007275	9.304	7805	6815	143084
Russia_Siberia_UP	Chile_LosRieles_12000BP_published	Malta1	Mbuti	0.034	0.00682	4.989	21746	20314	406403
Russia_Siberia_UP	Chile_LosRieles_12000BP_published	DCP1 (deam)	Mbuti	0.0427	0.011192	3.819	4830	4434	89664
Russia_Siberia_UP	USA_Alaska_TrailCreek_9000BP.SG	DCP1 (all)	Mbuti	0.0108	0.01097	0.984	4062	3975	77829
Russia_Siberia_UP	Chile_LosRieles_12000BP_published	DCP1 (all)	Mbuti	0.0449	0.009079	4.943	10137	9266	187645
Russia_Siberia_UP	USA_Alaska_TrailCreek_9000BP.SG	AG3	Mbuti	0.0554	0.01209	4.586	3816	3415	73604
Russia_Siberia_UP	USA_Nevada_SpiritCave_11000BP.SG	DCP1 (deam)	Mbuti	0.0246	0.010041	2.448	5243	4991	100533
Russia_Siberia_UP	Chile_LosRieles_12000BP_published	AG3	Mbuti	0.0613	0.008731	7.017	9810	8678	183756
Russia_Siberia_UP	USA_Alaska_TrailCreek_9000BP.SG	DCP1 (deam)	Mbuti	0.0066	0.014767	0.45	1936	1911	36929
Russia_Siberia_UP	USA_Nevada_SpiritCave_11000BP.SG	Malta1	Mbuti	0.0282	0.006591	4.284	24976	23604	471574
Russia_Siberia_UP	USA_Alaska_TrailCreek_9000BP.SG	Malta1	Mbuti	0.0299	0.007876	3.799	8956	8436	170211
Russia_Siberia_UP	USA_Nevada_SpiritCave_11000BP.SG	AG3	Mbuti	0.0402	0.008062	4.984	10266	9473	199046
Russia_Siberia_UP	USA_Nevada_SpiritCave_11000BP.SG	DCP1 (all)	Mbuti	0.021	0.008487	2.477	11215	10753	215108
Russia_Sidelkino_HG.SG	Chile_LosRieles_12000BP_published	Malta1	Mbuti	-0.0456	0.006895	-6.616	25082	27479	482201
Russia_Sidelkino_HG.SG	USA_Alaska_TrailCreek_9000BP.SG	AG3	Mbuti	-0.0424	0.01185	-3.579	3935	4284	79336
Russia_Sidelkino_HG.SG	Chile_LosRieles_12000BP_published	AG3	Mbuti	-0.0478	0.008519	-5.614	9586	10548	191746
Russia_Sidelkino_HG.SG	USA_Nevada_SpiritCave_11000BP.SG	AG3	Mbuti	-0.0649	0.008053	-8.057	10775	12270	218962
Russia_Sidelkino_HG.SG	Chile_LosRieles_12000BP_published	DCP1 (all)	Mbuti	-0.0287	0.008614	-3.33	11394	12067	215783
Russia_Sidelkino_HG.SG	Chile_LosRieles_12000BP_published	DCP1 (deam)	Mbuti	-0.029	0.01033	-2.808	5139	5446	98016
Russia_Sidelkino_HG.SG	USA_Nevada_SpiritCave_11000BP.SG	DCP1 (deam)	Mbuti	-0.0455	0.00969	-4.69	6202	6793	119446
Russia_Sidelkino_HG.SG	USA_Alaska_TrailCreek_9000BP.SG	DCP1 (all)	Mbuti	-0.0518	0.010937	-4.735	5030	5580	97526
Russia_Sidelkino_HG.SG	USA_Alaska_TrailCreek_9000BP.SG	DCP1 (deam)	Mbuti	-0.0476	0.014202	-3.348	2206	2427	42870
Russia_Sidelkino_HG.SG	USA_Nevada_SpiritCave_11000BP.SG	Malta1	Mbuti	-0.0449	0.006612	-6.794	34919	38204	663140
Russia_Sidelkino_HG.SG	USA_Alaska_TrailCreek_9000BP.SG	Malta1	Mbuti	-0.046	0.007891	-5.834	11810	12949	228748
Russia_Sidelkino_HG.SG	USA_Nevada_SpiritCave_11000BP.SG	DCP1 (all)	Mbuti	-0.0492	0.008217	-5.992	14489	15989	278504
Russia_UstIda_LN.SG	Chile_LosRieles_12000BP_published	Malta1	Mbuti	0.0297	0.005755	5.16	28285	26653	524401
Russia_UstIda_LN.SG	USA_Alaska_TrailCreek_9000BP.SG	DCP1 (all)	Mbuti	0.0195	0.008989	2.165	5539	5328	106073
Russia_UstIda_LN.SG	Chile_LosRieles_12000BP_published	DCP1 (all)	Mbuti	0.047	0.007712	6.089	12770	11624	234769
Russia_UstIda_LN.SG	USA_Alaska_TrailCreek_9000BP.SG	AG3	Mbuti	0.0485	0.010241	4.738	4472	4058	86085
Russia_UstIda_LN.SG	USA_Alaska_TrailCreek_9000BP.SG	Malta1	Mbuti	0.0249	0.006826	3.647	13101	12465	248189
Russia_UstIda_LN.SG	Chile_LosRieles_12000BP_published	AG3	Mbuti	0.0451	0.007344	6.137	11024	10073	208287
Russia_UstIda_LN.SG	USA_Nevada_SpiritCave_11000BP.SG	AG3	Mbuti	0.0285	0.006727	4.239	12242	11563	238062
Russia_UstIda_LN.SG	USA_Nevada_SpiritCave_11000BP.SG	Malta1	Mbuti	0.0271	0.005675	4.767	38604	36570	720648
Russia_UstIda_LN.SG	Chile_LosRieles_12000BP_published	DCP1 (deam)	Mbuti	0.0528	0.009542	5.538	5826	5241	106939
Russia_UstIda_LN.SG	USA_Nevada_SpiritCave_11000BP.SG	DCP1 (deam)	Mbuti	0.0339	0.00847	4.002	6876	6425	130428
Russia_UstIda_LN.SG	USA_Alaska_TrailCreek_9000BP.SG	DCP1 (deam)	Mbuti	0.0356	0.012519	2.842	2494	2322	46787
Russia_UstIda_LN.SG	USA_Nevada_SpiritCave_11000BP.SG	DCP1 (all)	Mbuti	0.0269	0.006976	3.85	15980	15144	302855
Russia_Yana_UP.SG	Chile_LosRieles_12000BP_published	AG3	Mbuti	0.0679	0.007368	9.214	13338	11642	228344
Russia_Yana_UP.SG	Chile_LosRieles_12000BP_published	Malta1	Mbuti	0.0205	0.006174	3.319	33090	31761	574437
Russia_Yana_UP.SG	Chile_LosRieles_12000BP_published	DCP1 (all)	Mbuti	0.0498	0.007597	6.561	15131	13695	257388
Russia_Yana_UP.SG	Chile_LosRieles_12000BP_published	DCP1 (deam)	Mbuti	0.0484	0.008984	5.387	6851	6219	117419
Russia_Yana_UP.SG	USA_Nevada_SpiritCave_11000BP.SG	DCP1 (deam)	Mbuti	0.035	0.00815	4.297	8215	7659	143093
Russia_Yana_UP.SG	USA_Alaska_TrailCreek_9000BP.SG	DCP1 (all)	Mbuti	0.0242	0.008892	2.726	6569	6258	115892
Russia_Yana_UP.SG	USA_Alaska_TrailCreek_9000BP.SG	DCP1 (deam)	Mbuti	0.0328	0.011423	2.869	2922	2736	51188
Russia_Yana_UP.SG	USA_Alaska_TrailCreek_9000BP.SG	AG3	Mbuti	0.0695	0.009205	7.553	5385	4685	94277
Russia_Yana_UP.SG	USA_Alaska_TrailCreek_9000BP.SG	Malta1	Mbuti	0.0143	0.006956	2.062	15342	14908	270990
Russia_Yana_UP.SG	USA_Nevada_SpiritCave_11000BP.SG	AG3	Mbuti	0.0505	0.006732	7.508	14911	13476	260793
Russia_Yana_UP.SG	USA_Nevada_SpiritCave_11000BP.SG	Malta1	Mbuti	0.0161	0.005988	2.685	45368	43932	787468
Russia_Yana_UP.SG	USA_Nevada_SpiritCave_11000BP.SG	DCP1 (all)	Mbuti	0.0323	0.007019	4.597	19113	17918	331678
